# Supplementary material for: Co-Expression Networks in Sunflower: Harnessing the Power of Multi-Study Transcriptomic Public Data to Identify and Categorize Candidate Genes for Fungal Resistance
Source: Plants (Basel). 2023 Jul 25;12(15):2767. doi: 10.3390/plants12152767 (PMC10421300; doi:10.3390/plants12152767)
Supplement: Supplementary file 1 [file plants-12-02767-s001.zip]

Archive with 6 entries (6 files):
- Supplementary Data.pdf
- File_S2.Genes_characteristics_and_modules.xlsx
- File_S3.GO_enrichment_analysis.xlsx
- File_S4.BlastP_hits_of_uncharacterized_proteins_from_defense_modules.xlsx
- File_S1.Samples_metadata.xlsx
- File_S5.Gene_functional_prediction.xlsx
