# Supplementary material for: Co-Expression Networks in Sunflower: Harnessing the Power of Multi-Study Transcriptomic Public Data to Identify and Categorize Candidate Genes for Fungal Resistance
Source: Plants (Basel). 2023 Jul 25;12(15):2767. doi: 10.3390/plants12152767 (PMC10421300; doi:10.3390/plants12152767)
Supplement: Supplementary file 1 [file plants-12-02767-s001.zip › File_S2.Genes_characteristics_and_modules.xlsx]

## Sheet: Gene_description_and_modules
Gene name	Chromosome	GO terms	Term	Description	GreenGCN module	GreenGCN IMK	GreenGCN kWithin	GreenGCN kOut	GreenGCN kTotal	RootGCN module	RootGCN IMK	RootGCN kWithin	RootGCN kOut	RootGCN kTotal	Absent in both networks	Module of interest
HanXRQChr00c0004g0571011	HanXRQChr00			Putative NB-ARC%3B P-loop containing nucleoside triphosphate hydrolase%3B Leucine-rich repeat domain%2C L domain-like	Green2	0.0595708	2.33965	4.32015	6.6598						no
HanXRQChr00c0016g0571081	HanXRQChr00	GO:0033809, GO:0008152	['metabolic process', "anthocyanin 6''-O-malonyltransferase activity"]	Putative transferase%3B Chloramphenicol acetyltransferase-like domain	Green0	0.017027	0.133941	0.475077	0.609017						no
HanXRQChr00c0020g0571101	HanXRQChr00	GO:0016021, GO:0016491, GO:0055114	['integral component of membrane', 'oxidoreductase activity', 'obsolete oxidation-reduction process']	Putative ferric reductase%2C NAD binding domain%3B Ferric reductase transmembrane component-like domain%3B Ferredoxin reductase-type FAD-binding domain%3B Riboflavin synthase-like beta-barrel	Green0	0.0987819	0.777057	2.85558	3.63263						no
HanXRQChr00c0028g0571141	HanXRQChr00			Probable LEUNIG_homolog	Green2	0.0701357	2.75459	7.72535	10.4799	Root4	0.0193995	1.30905	2.07506	3.38412	no
HanXRQChr00c0028g0571151	HanXRQChr00	GO:0044763, GO:0048523	[nan, 'negative regulation of cellular process']	Probable cyclin-dependent kinase inhibitor 4						Root12	0.330458	8.2287	17.6792	25.9079	no
HanXRQChr00c0036g0571221	HanXRQChr00	GO:0005829, GO:0004031, GO:0004854, GO:0005506, GO:0009055, GO:0016614, GO:0050660, GO:0051537, GO:0009115, GO:0055114	['aldehyde oxidase activity', 'xanthine dehydrogenase activity', 'iron ion binding', 'cytosol', 'electron transfer activity', 'xanthine catabolic process', 'oxidoreductase activity, acting on CH-OH group of donors', 'flavin adenine dinucleotide binding', '2 iron, 2 sulfur cluster binding', 'obsolete oxidation-reduction process']	Probable abscisic aldehyde oxidase 3	Green22	0.22164	2.48732	13.1566	15.6439	Root29	0.281685	2.52408	29.3215	31.8455	no
HanXRQChr00c0041g0571301	HanXRQChr00			Probable growth-regulating factor 1						Root1	0.276763	55.6179	23.1117	78.7296	no
HanXRQChr00c0046g0571341	HanXRQChr00	GO:0003677	['DNA binding']	Putative homeodomain-like	Green45	0.472687	1.5594	20.6272	22.1866	Root1	0.385574	77.4844	28.9052	106.39	no
HanXRQChr00c0055g0571381	HanXRQChr00	GO:0005743, GO:0045261, GO:0005524, GO:0046933, GO:0046961, GO:0015986, GO:0015991	['ATP binding', 'mitochondrial inner membrane', 'proton motive force-driven ATP synthesis', nan, 'proton-transporting ATP synthase complex, catalytic core F(1)', 'proton-transporting ATP synthase activity, rotational mechanism', 'proton-transporting ATPase activity, rotational mechanism']	Putative ATPase%2C F1 complex%2C alpha subunit%3B ATP synthase subunit beta%2C bacterial and archaeal%3B ATP synthase subunit alpha-like domain%3B P-loop containing nucleoside triphosphate hydrolase	Green62	0.0859014	0.320949	0.866554	1.1875	Root3	0.0044022	0.529654	1.17984	1.70949	no
HanXRQChr09g0256721	HanXRQChr09	GO:0005737, GO:0005886, GO:0004683, GO:0005509, GO:0005516, GO:0005524, GO:0009931, GO:0009738, GO:0018105, GO:0035556, GO:0046777	['calmodulin-dependent protein kinase activity', 'calcium ion binding', 'calmodulin binding', 'ATP binding', 'cytoplasm', 'plasma membrane', 'abscisic acid-activated signaling pathway', 'calcium-dependent protein serine/threonine kinase activity', 'peptidyl-serine phosphorylation', 'intracellular signal transduction', 'protein autophosphorylation']	Probable calcium-dependent protein kinase 28	Green18	1	11.8784	20.9879	32.8663	Root4	0.0303487	2.04789	3.84598	5.89386	no	TRUE
HanXRQChr00c0095g0571651	HanXRQChr00			Uncharacterized protein%2C supported by expression data						Root7	0.646749	47.03	6.68106	53.711	no
HanXRQChr00c0117g0571731	HanXRQChr00	GO:0016021, GO:0004222, GO:0006508, GO:0007155	['metalloendopeptidase activity', 'proteolysis', 'cell adhesion', 'integral component of membrane']	Probable metalloendopeptidases%3Bzinc ion binding	Green2	0.19264	7.56594	11.1165	18.6824	Root4	0.119778	8.08244	10.8516	18.9341	no
HanXRQChr00c0126g0571811	HanXRQChr00	GO:0005739, GO:0009507, GO:0015934, GO:0003735, GO:0016740, GO:0019843, GO:0006412	['structural constituent of ribosome', 'mitochondrion', 'translation', 'chloroplast', 'large ribosomal subunit', 'transferase activity', 'rRNA binding']	Putative ribosomal protein L2%3B Ribosomal protein L25/L23	Green62	0.176974	0.661218	3.91693	4.57815						no
HanXRQChr00c0140g0572021	HanXRQChr00			Uncharacterized protein%2C supported by expression data						Root7	0.149305	10.8571	16.6446	27.5016	no
HanXRQChr00c0141g0572031	HanXRQChr00			Uncharacterized protein%2C supported by expression data						Root28	0.00974764	0.121587	1.14019	1.26178	no
HanXRQChr00c0143g0572051	HanXRQChr00	GO:0016021, GO:0015198, GO:0006857, GO:0055085	['oligopeptide transport', nan, 'integral component of membrane', 'transmembrane transport']	Putative oligopeptide transporter%2C OPT superfamily						Root5	0.127718	11.521	15.4748	26.9957	no
HanXRQChr00c0155g0572111	HanXRQChr00			ncRNA						Root0	0.0725375	0.0386538	1.036	1.07466	no
HanXRQChr00c0192g0572351	HanXRQChr00	GO:0005739	['mitochondrion']	Putative cupredoxin	Green61	0.358396	0.967816	2.03634	3.00415	Root3	0.0195156	2.34803	3.63109	5.97912	no
HanXRQChr00c0202g0572551	HanXRQChr00			ncRNA						Root31	0.0100633	0.0968649	2.35457	2.45143	no
HanXRQChr00c0234g0572741	HanXRQChr00	GO:0005747, GO:0016021, GO:0008137, GO:0045333	['mitochondrial respiratory chain complex I', 'NADH dehydrogenase (ubiquinone) activity', 'integral component of membrane', 'cellular respiration']	Probable NADH dehydrogenase 6						Root3	0.044381	5.33973	7.39782	12.7375	no
HanXRQChr00c0264g0572861	HanXRQChr00			ncRNA	Green61	0.39852	1.07617	6.58212	7.65829	Root3	0.0578843	6.96439	12.6171	19.5815	no
HanXRQChr00c0264g0572881	HanXRQChr00	GO:0005739, GO:0009507, GO:0015935, GO:0003735, GO:0019843, GO:0006412	['structural constituent of ribosome', 'mitochondrion', 'translation', 'chloroplast', 'small ribosomal subunit', 'rRNA binding']	Putative ribosomal protein S5/S7%3B Ribosomal protein S7 domain	Green21	0.0674402	0.720952	7.70047	8.42142						no
HanXRQChr00c0264g0572891	HanXRQChr00	GO:0005886, GO:0009535, GO:0016021, GO:0008137, GO:0048038, GO:0006810, GO:0019684, GO:0042773	['plasma membrane', 'transport', 'NADH dehydrogenase (ubiquinone) activity', 'chloroplast thylakoid membrane', 'integral component of membrane', 'photosynthesis, light reaction', 'ATP synthesis coupled electron transport', 'quinone binding']	Probable NAD(P)H-quinone oxidoreductase subunit 2 A%2C chloroplastic	Green0	0.0108895	0.0856611	2.26586	2.35152						no
HanXRQChr00c0297g0573161	HanXRQChr00			Uncharacterized protein%2C supported by expression data	Green7	0.40831	3.63395	21.7641	25.398	Root32	0.234716	4.46984	92.4343	96.9042	no
HanXRQChr00c0300g0573251	HanXRQChr00	GO:0009507, GO:0009521, GO:0016021, GO:0016168, GO:0009767, GO:0018298	['chloroplast', 'photosystem', 'photosynthetic electron transport chain', 'integral component of membrane', 'chlorophyll binding', 'protein-chromophore linkage']	Putative photosystem antenna protein-like	Green0	0.0393247	0.309344	3.42789	3.73723						no
HanXRQChr00c0311g0573341	HanXRQChr00			Uncharacterized protein	Green61	0.102282	0.276204	2.07969	2.3559	Root75	0.124287	0.408783	1.13983	1.54861	no
HanXRQChr00c0313g0573421	HanXRQChr00	GO:0009523, GO:0009535, GO:0016021, GO:0005506, GO:0016168, GO:0016491, GO:0045156, GO:0009772, GO:0018298	['iron ion binding', 'photosystem II', 'chloroplast thylakoid membrane', 'photosynthetic electron transport in photosystem II', 'integral component of membrane', 'chlorophyll binding', 'oxidoreductase activity', 'protein-chromophore linkage', 'electron transporter, transferring electrons within the cyclic electron transport pathway of photosynthesis activity']	Putative photosynthetic reaction centre%2C L/M%3B Photosystem antenna protein-like	Green3	0.0589453	2.38725	4.89177	7.27902						no
HanXRQChr00c0336g0573731	HanXRQChr00			Putative uncharacterised protein family Ycf1	Green62	0.360629	1.3474	3.65939	5.00679						no
HanXRQChr00c0343g0573831	HanXRQChr00	GO:0030131, GO:0008565, GO:0006886, GO:0016192	['intracellular protein transport', 'obsolete protein transporter activity', 'vesicle-mediated transport', 'clathrin adaptor complex']	Putative clathrin/coatomer adaptor%2C adaptin-like%2C N-terminal%3B Beta-adaptin appendage%2C C-terminal subdomain%3B Armadillo-type fold%3B AP complex subunit beta	Green0	0.00652572	0.0513339	0.145608	0.196941	Root62	0.0503427	0.305705	2.59618	2.90189	no
HanXRQChr00c0343g0573841	HanXRQChr00			Uncharacterized protein%2C supported by expression data						Root21	0.520309	5.94008	40.2088	46.1488	no
HanXRQChr00c0345g0573921	HanXRQChr00	GO:0005886, GO:0009535, GO:0045261, GO:0005524, GO:0046933, GO:0046961, GO:0015986, GO:0015991	['ATP binding', 'plasma membrane', 'chloroplast thylakoid membrane', 'proton motive force-driven ATP synthesis', nan, 'proton-transporting ATP synthase complex, catalytic core F(1)', 'proton-transporting ATP synthase activity, rotational mechanism', 'proton-transporting ATPase activity, rotational mechanism']	Probable ATP synthase subunit beta%2C chloroplastic	Green62	0.293275	1.09575	3.00929	4.10504						no
HanXRQChr00c0348g0573931	HanXRQChr00			ncRNA						Root0	0.0578673	0.0308363	0.572879	0.603715	no
HanXRQChr00c0383g0574381	HanXRQChr00			ncRNA	Green0	0.0174192	0.137026	0.476474	0.6135	Root31	0.0580994	0.55924	2.05705	2.61629	no
HanXRQChr00c0439g0574731	HanXRQChr00	GO:0009523, GO:0009535, GO:0016021, GO:0005506, GO:0016168, GO:0016491, GO:0045156, GO:0009772, GO:0018298	['iron ion binding', 'photosystem II', 'chloroplast thylakoid membrane', 'photosynthetic electron transport in photosystem II', 'integral component of membrane', 'chlorophyll binding', 'oxidoreductase activity', 'protein-chromophore linkage', 'electron transporter, transferring electrons within the cyclic electron transport pathway of photosynthesis activity']	Probable photosystem II D2 protein	Green3	0.0979103	3.96532	7.57075	11.5361						no
HanXRQChr00c0439g0574741	HanXRQChr00	GO:0009523, GO:0009535, GO:0016021, GO:0016168, GO:0045156, GO:0046872, GO:0009772, GO:0018298	['photosystem II', 'chloroplast thylakoid membrane', 'photosynthetic electron transport in photosystem II', 'integral component of membrane', 'chlorophyll binding', 'protein-chromophore linkage', 'electron transporter, transferring electrons within the cyclic electron transport pathway of photosynthesis activity', 'metal ion binding']	Putative photosystem antenna protein-like	Green0	0.0222174	0.174771	1.19865	1.37342						no
HanXRQChr00c0452g0574851	HanXRQChr00			ncRNA						Root0	0.225105	0.119954	1.45674	1.57669	no
HanXRQChr00c0486g0575011	HanXRQChr00			Probable tic22-like family protein	Green11	0.0564136	1.11261	7.46472	8.57733	Root6	0.0487002	3.28165	4.44724	7.72889	no
HanXRQChr00c0492g0575061	HanXRQChr00	GO:0009507, GO:0009521, GO:0016021, GO:0016168, GO:0009767, GO:0018298	['chloroplast', 'photosystem', 'photosynthetic electron transport chain', 'integral component of membrane', 'chlorophyll binding', 'protein-chromophore linkage']	Putative photosystem antenna protein-like	Green0	0.0354669	0.278996	5.4393	5.7183						no
HanXRQChr00c0492g0575091	HanXRQChr00	GO:0005886, GO:0009535, GO:0045261, GO:0005524, GO:0046933, GO:0046961, GO:0015986, GO:0015991	['ATP binding', 'plasma membrane', 'chloroplast thylakoid membrane', 'proton motive force-driven ATP synthesis', nan, 'proton-transporting ATP synthase complex, catalytic core F(1)', 'proton-transporting ATP synthase activity, rotational mechanism', 'proton-transporting ATPase activity, rotational mechanism']	Probable ATP synthase subunit alpha%2C chloroplastic	Green61	0.29027	0.783849	3.68304	4.46689						no
HanXRQChr00c0494g0575111	HanXRQChr00	GO:0005794, GO:0016020, GO:0016757	['Golgi apparatus', 'membrane', 'glycosyltransferase activity']	Probable galacturonosyltransferase 6	Green0	0.0350346	0.275596	4.43152	4.70712	Root4	0.0410723	2.7715	8.51146	11.283	no
HanXRQChr00c0499g0575241	HanXRQChr00			ncRNA						Root10	0.00815164	0.630419	0.589368	1.21979	no
HanXRQChr00c0534g0575591	HanXRQChr00			ncRNA	Green0	0.0414111	0.325756	1.98547	2.31122	Root13	0.036429	0.551445	1.4529	2.00434	no
HanXRQChr00c0537g0575611	HanXRQChr00	GO:0080008	['Cul4-RING E3 ubiquitin ligase complex']	Putative apoptotic protease-activating factor 1%3B WD repeat protein DCAF11/LEC14B						Root7	0.227483	16.542	5.57897	22.1209	no
HanXRQChr00c0557g0575711	HanXRQChr00	GO:0009507, GO:0015935, GO:0003735, GO:0019843, GO:0006412	['structural constituent of ribosome', 'translation', 'chloroplast', 'small ribosomal subunit', 'rRNA binding']	Probable 30S ribosomal protein S3%2C chloroplastic	Green62	1	3.73625	8.11431	11.8506	Root3	0.00822554	0.989662	4.10838	5.09804	no
HanXRQChr00c0574g0576031	HanXRQChr00			ncRNA	Green0	0.00622616	0.0489774	0.24555	0.294527						no
HanXRQChr00c0585g0576281	HanXRQChr00	GO:0005739, GO:0009507, GO:0016021, GO:0045156, GO:0009772	['mitochondrion', 'chloroplast', 'photosynthetic electron transport in photosystem II', 'integral component of membrane', 'electron transporter, transferring electrons within the cyclic electron transport pathway of photosynthesis activity']	Uncharacterized protein%2C conserved in plant genome(s)%2C supported by expression data	Green62	0.201701	0.753603	3.7493	4.5029						no
HanXRQChr00c0593g0576381	HanXRQChr00	GO:0009507, GO:0015934, GO:0003735, GO:0019843, GO:0006412	['structural constituent of ribosome', 'translation', 'chloroplast', 'large ribosomal subunit', 'rRNA binding']	Putative ribosomal protein L14b/L23e%3B Ribosomal protein L14 domain	Green62	0.615004	2.29781	4.65342	6.95122	Root3	0.00964227	1.16012	2.42408	3.58419	no
HanXRQChr00c0593g0576391	HanXRQChr00	GO:0005840, GO:0009507, GO:0003735, GO:0019843, GO:0006412	['structural constituent of ribosome', 'ribosome', 'translation', 'chloroplast', 'rRNA binding']	Putative ribosomal protein L16%3B Ribosomal protein L10e/L16	Green62	0.821318	3.06865	6.13528	9.20393	Root3	0.00835984	1.00582	2.45117	3.45699	no
HanXRQChr00c0702g0576861	HanXRQChr00	GO:0005886, GO:0009535, GO:0016021, GO:0005506, GO:0008137, GO:0048038, GO:0051539, GO:0006810, GO:0019684, GO:0055114	['iron ion binding', 'plasma membrane', 'transport', 'NADH dehydrogenase (ubiquinone) activity', 'chloroplast thylakoid membrane', 'integral component of membrane', 'photosynthesis, light reaction', 'quinone binding', '4 iron, 4 sulfur cluster binding', 'obsolete oxidation-reduction process']	Putative NADH:ubiquinone/plastoquinone oxidoreductase%2C chain 3%3B NADH-ubiquinone oxidoreductase%2C 20 Kd subunit	Green61	0.344526	0.930362	10.06	10.9904						no
HanXRQChr00c0702g0576881	HanXRQChr00			ncRNA	Green62	0.0852099	0.318365	2.55787	2.87623						no
HanXRQChr00c1042g0578351	HanXRQChr00			ncRNA	Green0	0.00795801	0.0626008	0.299576	0.362177						no
HanXRQChr00c1257g0578881	HanXRQChr00	GO:0016020, GO:0043229	['membrane', 'intracellular organelle']	Putative formin%2C FH2 domain	Green10	0.611259	10.4378	12.1883	22.6261	Root5	0.680475	61.3829	139.224	200.607	no
HanXRQChr01g0000001	HanXRQChr01			Plant Protein of unknown function (DUF827)	Green25	0.105555	0.944303	5.07195	6.01626	Root5	0.0740767	6.68216	9.14609	15.8283	no
HanXRQChr01g0000011	HanXRQChr01	GO:0000166, GO:0004672, GO:0001101, GO:0009725, GO:0016310, GO:0035556, GO:0071704, GO:1901700	['nucleotide binding', 'response to acid chemical', 'protein kinase activity', 'response to hormone', 'phosphorylation', 'intracellular signal transduction', 'organic substance metabolic process', 'response to oxygen-containing compound']	Probable serine/threonine protein kinase 1	Green3	0.0577692	2.33962	8.70619	11.0458	Root8	0.168882	6.64263	16.0403	22.6829	no
HanXRQChr01g0000061	HanXRQChr01	GO:0016020, GO:0003824	['catalytic activity', 'membrane']	Putative AMP-dependent synthetase/ligase%3B AMP-binding enzyme C-terminal domain	Green3	0.0376482	1.52473	7.21227	8.737	Root55	0.0255449	0.254187	5.74072	5.9949	no
HanXRQChr01g0000081	HanXRQChr01			ncRNA						Root6	0.103823	6.99606	15.669	22.6651	no
HanXRQChr01g0000101	HanXRQChr01	GO:0016020, GO:0000166, GO:0004672, GO:0016491, GO:0005976, GO:0006468, GO:0009653, GO:0009888, GO:0016043, GO:0044763, GO:0048443, GO:0050789, GO:0050896, GO:0065008, GO:0071669	['nucleotide binding', 'protein kinase activity', 'polysaccharide metabolic process', 'protein phosphorylation', 'anatomical structure morphogenesis', 'tissue development', 'membrane', 'cellular component organization', 'oxidoreductase activity', nan, 'stamen development', 'regulation of biological process', 'response to stimulus', 'regulation of biological quality', 'plant-type cell wall organiz…	Probable leucine-rich receptor-like protein kinase family protein						Root5	0.746304	67.321	149.895	217.216	no
HanXRQChr01g0000121	HanXRQChr01	GO:0009570, GO:0003746, GO:0006414, GO:0009793, GO:0016226, GO:0045036	['translation elongation factor activity', 'translational elongation', 'chloroplast stroma', 'embryo development ending in seed dormancy', 'iron-sulfur cluster assembly', 'protein targeting to chloroplast']	Putative translation elongation factor P/YeiP	Green11	0.374654	7.38905	18.0815	25.4706						no
HanXRQChr01g0000141	HanXRQChr01	GO:0008289, GO:0006869	['lipid transport', 'lipid binding']	Putative plant lipid transfer protein/Par allergen%3B Bifunctional inhibitor/plant lipid transfer protein/seed storage helical domain	Green1	0.0262473	4.60439	8.15719	12.7616	Root3	0.117022	14.0795	30.052	44.1316	no
HanXRQChr01g0000191	HanXRQChr01	GO:0005886, GO:0016021, GO:0004386, GO:0006979, GO:0008152, GO:0009555	['helicase activity', 'plasma membrane', 'response to oxidative stress', 'metabolic process', 'pollen development', 'integral component of membrane']	Uncharacterized conserved protein	Green1	0.0214575	3.76415	4.58474	8.34889	Root3	0.0575392	6.92287	10.6451	17.568	no
HanXRQChr01g0000201	HanXRQChr01	GO:0044424, GO:0004672, GO:0005488, GO:0006468, GO:0009628, GO:0031668, GO:0033554, GO:0044710, GO:0048731, GO:0050794	['protein kinase activity', 'binding', 'protein phosphorylation', 'response to abiotic stimulus', 'cellular response to extracellular stimulus', 'cellular response to stress', 'obsolete intracellular part', nan, 'system development', 'regulation of cellular process']	Probable with no lysine (K) kinase 5	Green13	0.118674	1.23412	6.07764	7.31176	Root41	0.719312	6.97925	86.7018	93.681	no
HanXRQChr01g0000211	HanXRQChr01			Putative ovate protein family%2C C-terminal%3B DNA-binding domain%2C ovate family-like						Root1	0.0459749	9.23905	8.01033	17.2494	no
HanXRQChr01g0000231	HanXRQChr01	GO:0003824, GO:0044237, GO:0071704	['catalytic activity', 'cellular metabolic process', 'organic substance metabolic process']	Putative succinyl-CoA synthetase-like						Root9	0.00513854	0.250489	1.53223	1.78272	no
HanXRQChr01g0000291	HanXRQChr01	GO:0006952	['defense response']	Protein of unknown function (DUF567)	Green4	0.0832418	2.08593	9.23599	11.3219	Root12	0.0839322	2.08999	5.92045	8.01044	no
HanXRQChr01g0000311	HanXRQChr01	GO:0005737, GO:0004619, GO:0030145, GO:0006007, GO:0006096	['phosphoglycerate mutase activity', 'cytoplasm', 'glucose catabolic process', 'glycolytic process', 'manganese ion binding']	Probable 2%2C3-bisphosphoglycerate-independent phosphoglycerate mutase						Root38	0.156432	2.05534	7.82692	9.88226	no
HanXRQChr01g0000321	HanXRQChr01	GO:0004672, GO:0005524, GO:0006468	['protein kinase activity', 'ATP binding', 'protein phosphorylation']	Probable cyclin-dependent kinase B1%3B1						Root1	0.490147	98.4992	31.1147	129.614	no
HanXRQChr05g0162521	HanXRQChr05			Putative NAC domain	Green18	0.979064	11.6297	31.8602	43.4899	Root15	0.0499845	1.18718	8.21034	9.39752	no	TRUE
HanXRQChr01g0000361	HanXRQChr01			Putative zinc finger%2C RING/FYVE/PHD-type						Root12	0.0877169	2.18423	10.4254	12.6096	no
HanXRQChr01g0000401	HanXRQChr01			Putative jmjC domain	Green0	0.0803768	0.632275	1.85572	2.488	Root34	0.588241	3.84869	11.5666	15.4153	no
HanXRQChr01g0000421	HanXRQChr01	GO:0016021	['integral component of membrane']	Putative protein RETICULATA-related						Root52	0.156801	1.04149	5.75998	6.80147	no
HanXRQChr01g0000431	HanXRQChr01			ncRNA	Green0	0.323916	2.54805	6.54498	9.09303						no
HanXRQChr01g0000491	HanXRQChr01	GO:0000780, GO:0005876, GO:0031616, GO:0032133, GO:0051233, GO:0005524, GO:0035175, GO:0044022, GO:0000911, GO:0006342, GO:0007052, GO:0007059, GO:0009640, GO:0010388, GO:0016567, GO:0016579, GO:0032465, GO:0043987, GO:0043988, GO:0045893, GO:0051567	[nan, 'cytokinesis by cell plate formation', 'ATP binding', 'spindle microtubule', nan, 'mitotic spindle organization', 'chromosome segregation', 'photomorphogenesis', nan, 'protein ubiquitination', 'protein deubiquitination', 'spindle pole centrosome', 'chromosome passenger complex', 'regulation of cytokinesis', 'histone kinase activity (H3-S10 specific)', 'histone H3-S10 phosphorylation', 'hist…	Putative telokin/Myosin light chain kinase%3B Aurora kinase						Root1	0.0166462	3.3452	2.61337	5.95857	no
HanXRQChr01g0000501	HanXRQChr01	GO:0031248, GO:0004596, GO:0006474	['peptide alpha-N-acetyltransferase activity', 'N-terminal protein amino acid acetylation', 'protein acetyltransferase complex']	Probable nuclear shuttle interacting	Green35	0.281213	2.82232	19.0914	21.9137	Root3	0.00990531	1.19177	2.24282	3.43458	no
HanXRQChr01g0000521	HanXRQChr01			Uncharacterized protein%2C conserved in plant genome(s)%2C supported by expression data	Green8	0.067635	1.59878	9.69506	11.2938	Root2	0.101253	17.1911	21.4953	38.6864	no
HanXRQChr01g0000531	HanXRQChr01	GO:0005634, GO:0005829, GO:0009536, GO:0015035, GO:0006662, GO:0007154, GO:0045454, GO:0055114	['nucleus', 'cytosol', 'glycerol ether metabolic process', 'cell communication', 'plastid', 'protein-disulfide reductase activity', 'cell redox homeostasis', 'obsolete oxidation-reduction process']	Probable thioredoxin H-type	Green9	0.0504983	0.815894	3.09685	3.91275	Root3	0.298165	35.8739	66.2283	102.102	no
HanXRQChr01g0000541	HanXRQChr01	GO:0016985, GO:0009845, GO:0046355	['seed germination', 'mannan endo-1,4-beta-mannosidase activity', 'mannan catabolic process']	Putative glycoside hydrolase%2C family 5%3B Glycoside hydrolase superfamily						Root70	0.0244408	0.137493	0.488894	0.626387	no
HanXRQChr01g0000561	HanXRQChr01	GO:0016985, GO:0009845, GO:0046355	['seed germination', 'mannan endo-1,4-beta-mannosidase activity', 'mannan catabolic process']	Putative glycoside hydrolase%2C family 5%3B Glycoside hydrolase superfamily	Green50	0.270341	0.973274	6.2967	7.26998	Root30	0.025888	0.0799426	2.99203	3.07197	no
HanXRQChr01g0008121	HanXRQChr01	GO:0005773, GO:0005777, GO:0005840, GO:0009506, GO:0009570, GO:0009941, GO:0010319, GO:0016020, GO:0048046, GO:0003824, GO:0010297, GO:0050662, GO:0000165, GO:0005996, GO:0006098, GO:0006612, GO:0006636, GO:0009595, GO:0009637, GO:0009697, GO:0009853, GO:0009862, GO:0009867, GO:0009902, GO:0009965, GO:0010027, GO:0010114, GO:0010200, GO:0010207, GO:0010218, GO:0010310, GO:0010363, GO:0015995, GO:…	['MAPK cascade', 'catalytic activity', 'vacuole', 'peroxisome', 'ribosome', 'monosaccharide metabolic process', 'pentose-phosphate shunt', 'protein targeting to membrane', 'unsaturated fatty acid biosynthetic process', 'plasmodesma', 'chloroplast stroma', 'detection of biotic stimulus', 'response to blue light', 'salicylic acid biosynthetic process', 'photorespiration', 'systemic acquired resista…	Probable chloroplast RNA binding	Green16	1	22.5634	80.4984	103.062						no	TRUE
HanXRQChr01g0000581	HanXRQChr01			Uncharacterized protein%2C conserved in plant genome(s)%2C supported by expression data						Root1	0.394212	79.2202	24.6454	103.866	no
HanXRQChr01g0000591	HanXRQChr01	GO:0005886, GO:0016021, GO:0000287, GO:0004012, GO:0005524, GO:0008152, GO:0045332	['magnesium ion binding', nan, 'ATP binding', 'plasma membrane', 'metabolic process', 'integral component of membrane', 'phospholipid translocation']	Probable phospholipid-transporting ATPase IM	Green38	0.600888	2.45221	34.6837	37.1359	Root4	0.198631	13.4034	18.1987	31.6021	no
HanXRQChr01g0000631	HanXRQChr01	GO:0005886, GO:0004674, GO:0004715, GO:0005524, GO:0000394, GO:0009086, GO:0018108, GO:0032880	['RNA splicing, via endonucleolytic cleavage and ligation', 'protein serine/threonine kinase activity', 'non-membrane spanning protein tyrosine kinase activity', 'ATP binding', 'plasma membrane', 'methionine biosynthetic process', 'peptidyl-tyrosine phosphorylation', 'regulation of protein localization']	Probable protein kinase superfamily protein	Green17	0.176029	2.41825	7.75896	10.1772	Root5	0.285986	25.7976	23.3137	49.1114	no
HanXRQChr01g0000641	HanXRQChr01			Uncharacterized conserved protein	Green41	0.324629	1.49525	31.2016	32.6968	Root8	0.306837	12.0688	30.1774	42.2462	no
HanXRQChr01g0000651	HanXRQChr01	GO:0004477, GO:0004488, GO:0006730, GO:0009396, GO:0055114	['methenyltetrahydrofolate cyclohydrolase activity', 'methylenetetrahydrofolate dehydrogenase (NADP+) activity', 'one-carbon metabolic process', 'folic acid-containing compound biosynthetic process', 'obsolete oxidation-reduction process']	Probable amino acid dehydrogenase family protein	Green0	0.0349244	0.274729	3.13166	3.40638	Root2	0.0167005	2.83547	5.18219	8.01766	no
HanXRQChr01g0000681	HanXRQChr01			Uncharacterized protein%2C supported by expression data						Root28	0.0720844	0.899141	10.6597	11.5588	no
HanXRQChr01g0000711	HanXRQChr01	GO:0016021, GO:0003735, GO:0006412, GO:0006810	['structural constituent of ribosome', 'translation', 'transport', 'integral component of membrane']	Probable peroxisomal membrane protein PMP34	Green19	0.0851354	1.16774	13.6645	14.8322	Root15	0.166029	3.94335	21.46	25.4034	no
HanXRQChr01g0000761	HanXRQChr01	GO:0005774, GO:0005783, GO:0005794, GO:0009505, GO:0016021, GO:0004180, GO:0030246, GO:0006486, GO:0006499, GO:0006508	['carboxypeptidase activity', 'vacuolar membrane', 'endoplasmic reticulum', 'Golgi apparatus', 'protein glycosylation', 'N-terminal protein myristoylation', 'proteolysis', 'plant-type cell wall', 'integral component of membrane', 'carbohydrate binding']	Probable carbohydrate-binding-like fold	Green6	0.301482	11.5863	30.1324	41.7187	Root20	0.487654	11.3715	93.3424	104.714	no
HanXRQChr01g0000781	HanXRQChr01	GO:0003700, GO:0043565, GO:0006355	['DNA-binding transcription factor activity', 'regulation of transcription, DNA-templated', 'sequence-specific DNA binding']	Putative basic-leucine zipper domain						Root11	0.360983	8.81198	37.5094	46.3214	no
HanXRQChr01g0000791	HanXRQChr01			Uncharacterized protein%2C conserved in plant genome(s)%2C partly supported by expression data						Root10	0.210838	16.3055	39.2476	55.5531	no
HanXRQChr01g0000801	HanXRQChr01	GO:0016020	['membrane']	Putative zinc finger%2C RING-CH-type%3B Zinc finger%2C RING/FYVE/PHD-type						Root27	1	18.0907	72.7493	90.8399	no
HanXRQChr01g0000811	HanXRQChr01	GO:0005669, GO:0003677, GO:0003712, GO:0003743, GO:0046982, GO:0000394, GO:0006357, GO:0006366, GO:0006413, GO:0009793, GO:0009960	['RNA splicing, via endonucleolytic cleavage and ligation', 'DNA binding', 'transcription coregulator activity', 'translation initiation factor activity', 'transcription factor TFIID complex', 'regulation of transcription by RNA polymerase II', 'transcription by RNA polymerase II', 'translational initiation', 'embryo development ending in seed dormancy', 'endosperm development', 'protein heterodi…	Probable TBP-associated factor 13	Green4	0.0393782	0.986766	4.35759	5.34435	Root10	0.136946	10.5909	22.8143	33.4052	no
HanXRQChr01g0000821	HanXRQChr01	GO:0005788, GO:0005886, GO:0051082, GO:0006457, GO:0006984, GO:0009408, GO:0009627, GO:0009644, GO:0034976, GO:0042542, GO:0052033	['endoplasmic reticulum lumen', 'plasma membrane', 'protein folding', 'ER-nucleus signaling pathway', 'response to heat', 'systemic acquired resistance', 'response to high light intensity', 'response to endoplasmic reticulum stress', 'response to hydrogen peroxide', 'unfolded protein binding', 'obsolete pathogen-associated molecular pattern dependent induction by symbiont of host innate immune re…	Putative chaperone DnaJ						Root72	0.242505	0.975485	49.3961	50.3716	no
HanXRQChr01g0000841	HanXRQChr01	GO:0003883, GO:0005524, GO:0006541, GO:0044210	['CTP synthase activity', 'ATP binding', 'glutamine metabolic process', "'de novo' CTP biosynthetic process"]	Probable CTP synthase family protein	Green6	0.0506103	1.94501	7.19907	9.14408	Root42	0.0102148	0.210109	3.22058	3.43069	no
HanXRQChr01g0000881	HanXRQChr01			Protein of unknown function (DUF3511)						Root62	0.47374	2.87677	31.239	34.1158	no
HanXRQChr01g0000921	HanXRQChr01	GO:0005739, GO:0016021, GO:0003735, GO:0051724, GO:0006412, GO:0043132, GO:0055085	['structural constituent of ribosome', 'mitochondrion', 'translation', 'integral component of membrane', 'NAD transport', 'NAD transmembrane transporter activity', 'transmembrane transport']	Probable NAD+ transporter 1						Root7	0.0888355	6.45989	2.46623	8.92612	no
HanXRQChr01g0000931	HanXRQChr01	GO:0015630, GO:0044430, GO:0000166, GO:0016787	['nucleotide binding', 'microtubule cytoskeleton', 'hydrolase activity', 'obsolete cytoskeletal part']	Probable P-loop nucleoside triphosphate hydrolases superfamily protein with CH (Calponin Homology) domain	Green17	0.465649	6.39698	21.7481	28.1451	Root5	0.72375	65.2865	94.9663	160.253	no
HanXRQChr01g0000951	HanXRQChr01	GO:0022625, GO:0003735, GO:0006412	['structural constituent of ribosome', 'translation', 'cytosolic large ribosomal subunit']	Probable ribosomal protein L19e family protein	Green1	0.684688	120.11	13.1345	133.245	Root3	0.239286	28.7898	45.9287	74.7185	no
HanXRQChr01g0000981	HanXRQChr01	GO:0009507, GO:0008728, GO:0008893, GO:0016597, GO:0015969, GO:0042594	['GTP diphosphokinase activity', "guanosine-3',5'-bis(diphosphate) 3'-diphosphatase activity", 'chloroplast', 'guanosine tetraphosphate metabolic process', 'amino acid binding', 'response to starvation']	Putative HD/PDEase domain%3B RelA/SpoT family%3B Beta-grasp domain	Green3	0.557055	22.5604	43.9352	66.4956	Root4	0.0108098	0.729427	0.933835	1.66326	no
HanXRQChr01g0001011	HanXRQChr01	GO:0016829, GO:0046872	['lyase activity', 'metal ion binding']	Putative alpha carbonic anhydrase%3B Carbonic anhydrase%2C alpha-class	Green4	0.0903523	2.26411	7.99894	10.263						no
HanXRQChr01g0001021	HanXRQChr01	GO:0016020, GO:0004672, GO:0006468	['protein kinase activity', 'protein phosphorylation', 'membrane']	Putative gnk2-homologous domain%3B Protein kinase-like domain%3B Concanavalin A-like lectin/glucanase domain	Green15	0.326819	10.3065	30.6862	40.9927						no
HanXRQChr01g0001031	HanXRQChr01			Putative protein of unknown function DUF538	Green43	0.370474	1.38649	10.8718	12.2583	Root0	0.17231	0.0918207	3.94587	4.03769	no
HanXRQChr01g0001041	HanXRQChr01	GO:0022625, GO:0003723, GO:0003735, GO:0006412	['RNA binding', 'structural constituent of ribosome', 'translation', 'cytosolic large ribosomal subunit']	Probable ribosomal protein L18e/L15 superfamily protein	Green1	0.719333	126.188	13.9418	140.13	Root2	0.702407	119.257	88.4349	207.692	no
HanXRQChr01g0001061	HanXRQChr01			Putative DNA-binding pseudobarrel domain						Root7	0.232988	16.9423	2.16239	19.1047	no
HanXRQChr01g0001081	HanXRQChr01	GO:0005777, GO:0004715, GO:0016787, GO:0018108	['non-membrane spanning protein tyrosine kinase activity', 'peroxisome', 'hydrolase activity', 'peptidyl-tyrosine phosphorylation']	Putative epoxide hydrolase-like%3B Alpha/Beta hydrolase fold						Root5	0.290086	26.1674	24.1887	50.3561	no
HanXRQChr01g0001091	HanXRQChr01	GO:0005618, GO:0030599, GO:0045330, GO:0046910, GO:0042545, GO:0043086, GO:0045490	['cell wall', 'pectinesterase activity', 'cell wall modification', 'negative regulation of catalytic activity', 'aspartyl esterase activity', 'pectin catabolic process', 'pectinesterase inhibitor activity']	Probable plant invertase/pectin methylesterase inhibitor superfamily						Root60	0.871908	5.61944	44.9257	50.5452	no
HanXRQChr01g0001101	HanXRQChr01			Putative SLC26A/SulP transporter						Root7	0.200388	14.5717	16.1146	30.6863	no
HanXRQChr01g0001161	HanXRQChr01	GO:0016874, GO:0008152	['metabolic process', 'ligase activity']	Putative DNA/pantothenate metabolism flavoprotein%2C C-terminal	Green0	0.03372	0.265255	1.29638	1.56163	Root3	0.0257388	3.09678	11.0101	14.1069	no
HanXRQChr15g0470421	HanXRQChr15	GO:0005739, GO:0009534, GO:0009570, GO:0009941, GO:0016020, GO:0022626, GO:0048046, GO:0004047, GO:0008483, GO:0006546, GO:0007389, GO:0008361, GO:0009658, GO:0009926, GO:0010015, GO:0010075, GO:0016117, GO:0019344, GO:0032259, GO:0040007, GO:0042744, GO:0048481	['aminomethyltransferase activity', 'mitochondrion', 'glycine catabolic process', 'pattern specification process', 'regulation of cell size', 'transaminase activity', 'chloroplast thylakoid', 'chloroplast stroma', 'chloroplast organization', 'auxin polar transport', 'chloroplast envelope', 'root morphogenesis', 'regulation of meristem growth', 'membrane', 'carotenoid biosynthetic process', 'cyste…	Probable aminomethyltransferase%2C mitochondrial	Green16	0.977526	22.0563	70.3694	92.4258	Root1	0.254619	51.1678	50.0393	101.207	no	TRUE
HanXRQChr01g0001221	HanXRQChr01			Probable far-red elongated hypocotyl 1	Green28	0.139069	1.06488	6.58618	7.65106	Root13	0.0682521	1.03317	4.90022	5.93338	no
HanXRQChr01g0001231	HanXRQChr01	GO:0019013, GO:0030529, GO:0080008, GO:0004402, GO:0016573	['histone acetyltransferase activity', 'histone acetylation', 'viral nucleocapsid', nan, 'Cul4-RING E3 ubiquitin ligase complex']	Probable transducin/WD40 repeat-like superfamily protein	Green1	0.154214	27.0528	6.81339	33.8662	Root54	0.362993	2.17649	18.128	20.3045	no
HanXRQChr01g0001241	HanXRQChr01			Putative zinc finger%2C RING-CH-type%3B Zinc finger%2C RING/FYVE/PHD-type	Green21	0.209579	2.24045	23.8437	26.0842						no
HanXRQChr01g0001251	HanXRQChr01			Putative PAR1						Root44	0.838474	5.95122	80.328	86.2792	no	TRUE
HanXRQChr01g0001311	HanXRQChr01	GO:0005730, GO:0032040	['nucleolus', 'small-subunit processome']	Probable U3 ribonucleoprotein (Utp) family protein	Green6	0.453224	17.418	22.6261	40.0441	Root46	0.414206	4.1939	25.1826	29.3765	no
HanXRQChr01g0001321	HanXRQChr01	GO:0005737, GO:0003910, GO:0003950, GO:0006273, GO:0006302, GO:0006471, GO:0010332, GO:0051103	['DNA ligase (ATP) activity', 'NAD+ ADP-ribosyltransferase activity', 'cytoplasm', 'lagging strand elongation', 'double-strand break repair', 'protein ADP-ribosylation', 'response to gamma radiation', 'DNA ligation involved in DNA repair']	Probable poly [ADP-ribose] polymerase 2						Root1	0.338798	68.0842	30.7153	98.7995	no
HanXRQChr01g0001391	HanXRQChr01			Putative protein kinase-like domain%3B Phloem protein 2-like						Root9	0.0151539	0.738708	8.11434	8.85305	no
HanXRQChr01g0001411	HanXRQChr01			Putative protein kinase-like domain%3B Phloem protein 2-like	Green29	0.158776	0.993685	10.7275	11.7211	Root7	0.519832	37.8009	23.326	61.1269	no
HanXRQChr01g0001481	HanXRQChr01			ncRNA						Root10	0.00816749	0.631645	4.77114	5.40278	no
HanXRQChr01g0001581	HanXRQChr01			Probable phototropic-responsive NPH3 family protein						Root37	0.272234	7.27304	43.5768	50.8499	no
HanXRQChr01g0001611	HanXRQChr01			Probable zinc finger C-x8-C-x5-C-x3-H type family protein	Green10	0.705886	12.0536	15.8573	27.9109	Root5	0.288755	26.0474	25.0489	51.0963	no
HanXRQChr01g0001631	HanXRQChr01	GO:0009507, GO:0016149, GO:0043022, GO:0006415, GO:0006783, GO:0009902, GO:0010027, GO:0016117, GO:0032544, GO:0034660, GO:0042793, GO:0045893	['translational termination', 'heme biosynthetic process', 'chloroplast', 'chloroplast relocation', 'thylakoid membrane organization', 'carotenoid biosynthetic process', 'translation release factor activity, codon specific', 'plastid translation', 'ncRNA metabolic process', 'plastid transcription', 'ribosome binding', 'positive regulation of transcription, DNA-templated']	Probable peptide chain release factor 1	Green11	0.572751	11.296	23.3249	34.6208	Root14	0.0650352	2.1147	10.3901	12.5048	no
HanXRQChr01g0001661	HanXRQChr01	GO:0016021, GO:0005385, GO:0010043, GO:0061088, GO:0071577	['zinc ion transmembrane transporter activity', 'response to zinc ion', 'integral component of membrane', 'regulation of sequestering of zinc ion', 'zinc ion transmembrane transport']	Probable cation efflux family protein	Green0	0.0387918	0.305152	1.40911	1.71426	Root29	0.0599004	0.536748	6.36183	6.89858	no
HanXRQChr01g0001671	HanXRQChr01	GO:0005730, GO:0005829, GO:0005515, GO:0008469, GO:0035242, GO:0006355, GO:0019919, GO:0034969	['protein binding', 'nucleolus', 'cytosol', 'regulation of transcription, DNA-templated', 'histone-arginine N-methyltransferase activity', 'peptidyl-arginine methylation, to asymmetrical-dimethyl arginine', 'histone arginine methylation', 'protein-arginine omega-N asymmetric methyltransferase activity']	Putative protein arginine N-methyltransferase%3B S-adenosyl-L-methionine-dependent methyltransferase	Green0	0.155937	1.22666	1.10082	2.32748	Root6	0.148103	9.9799	11.0436	21.0235	no
HanXRQChr01g0001711	HanXRQChr01	GO:0005737, GO:0004364, GO:0006749	['glutathione transferase activity', 'cytoplasm', 'glutathione metabolic process']	Probable glutathione S-transferase 6	Green36	0.15568	1.2986	6.24476	7.54335	Root38	0.290604	3.81822	32.3035	36.1217	no
HanXRQChr01g0001721	HanXRQChr01	GO:0005737, GO:0004364, GO:0006749	['glutathione transferase activity', 'cytoplasm', 'glutathione metabolic process']	Putative S-crystallin%3B Glutathione S-transferase (GST)	Green36	0.136369	1.13752	8.69467	9.83219	Root38	0.440594	5.78891	24.19	29.9789	no
HanXRQChr01g0001731	HanXRQChr01	GO:0005737, GO:0004364, GO:0006749	['glutathione transferase activity', 'cytoplasm', 'glutathione metabolic process']	Putative S-crystallin%3B Transcriptional regulator Ure2	Green36	0.152065	1.26844	7.73684	9.00528	Root3	0.164132	19.7477	33.9308	53.6785	no
HanXRQChr01g0001751	HanXRQChr01	GO:0003676	['nucleic acid binding']	Putative K Homology domain	Green12	0.0530369	0.461548	2.50403	2.96558	Root22	0.127714	2.52535	17.0463	19.5716	no
HanXRQChr01g0014161	HanXRQChr01	GO:0016021, GO:0004672, GO:0005524, GO:0006468	['protein kinase activity', 'ATP binding', 'protein phosphorylation', 'integral component of membrane']	Probable BAK1-interacting receptor-like kinase 1	Green5	1	22.6574	35.4153	58.0727	Root17	0.129673	3.58268	21.3854	24.9681	no	TRUE
HanXRQChr01g0001871	HanXRQChr01			Putative PWI domain						Root33	0.00450459	0.0427654	9.34096	9.38373	no
HanXRQChr01g0001891	HanXRQChr01	GO:0004721, GO:0046872, GO:0006470	['phosphoprotein phosphatase activity', 'protein dephosphorylation', 'metal ion binding']	Putative serine/threonine-specific protein phosphatase/bis(5-nucleosyl)-tetraphosphatase%3B Metallo-dependent phosphatase-like%3B Serine-threonine protein phosphatase%2C N-terminal	Green0	0.122751	0.965608	4.66859	5.6342	Root19	0.06861	1.93361	16.315	18.2486	no
HanXRQChr01g0001921	HanXRQChr01			Uncharacterized protein%2C supported by expression data						Root10	0.0241445	1.86725	29.4439	31.3112	no
HanXRQChr01g0001951	HanXRQChr01	GO:0097361, GO:0016746, GO:0016226	['iron-sulfur cluster assembly', 'acyltransferase activity', 'CIA complex']	Probable cytosolic iron-sulfur protein assembly protein Ciao1	Green22	0.0892988	1.00215	2.77981	3.78196	Root11	0.048166	1.17579	2.18067	3.35645	no
HanXRQChr01g0001971	HanXRQChr01			Putative RNA recognition motif domain%2C eukaryote%3B Nucleotide-binding alpha-beta plait domain%3B Zinc finger%2C RING/FYVE/PHD-type	Green23	0.736084	6.52251	37.8123	44.3348	Root4	0.352179	23.7646	41.9175	65.6821	no
HanXRQChr01g0002011	HanXRQChr01	GO:0005634, GO:0019005, GO:0000822, GO:0004842, GO:0005515, GO:0010011, GO:0038198, GO:0002237, GO:0006511, GO:0009734, GO:0010103, GO:0010152, GO:0010311, GO:0016036, GO:0016567, GO:0042752, GO:0048443	['inositol hexakisphosphate binding', 'response to molecule of bacterial origin', 'ubiquitin-protein transferase activity', 'protein binding', 'nucleus', 'ubiquitin-dependent protein catabolic process', 'auxin-activated signaling pathway', 'auxin binding', 'stomatal complex morphogenesis', 'pollen maturation', 'lateral root formation', 'cellular response to phosphate starvation', 'protein ubiquit…	Probable F-box/RNI-like superfamily protein	Green31	0.774663	4.54502	43.7161	48.2611	Root22	0.207159	4.09626	23.9755	28.0718	no
HanXRQChr01g0002021	HanXRQChr01	GO:0005929, GO:0035091, GO:0061512	['cilium', 'phosphatidylinositol binding', 'protein localization to cilium']	Probable tubby like protein 3	Green38	0.28006	1.14292	11.3894	12.5323	Root4	0.191742	12.9385	24.101	37.0395	no
HanXRQChr01g0002051	HanXRQChr01	GO:0016301, GO:0016310	['kinase activity', 'phosphorylation']	Probable leucine-rich repeat (LRR) family protein	Green11	0.0343167	0.676805	4.57652	5.25333						no
HanXRQChr01g0002071	HanXRQChr01	GO:0005783, GO:0005886, GO:0016021, GO:0010329, GO:0009734, GO:0009926, GO:0010252, GO:0010315, GO:0055085	['endoplasmic reticulum', 'plasma membrane', 'auxin-activated signaling pathway', 'auxin polar transport', 'auxin homeostasis', 'auxin export across the plasma membrane', 'auxin efflux transmembrane transporter activity', 'integral component of membrane', 'transmembrane transport']	Putative auxin efflux carrier	Green17	0.406702	5.58719	20.0858	25.6729	Root17	0.0688857	1.90321	10.234	12.1372	no
HanXRQChr01g0002091	HanXRQChr01			Putative BSD domain	Green0	0.0347616	0.273448	0.905686	1.17913	Root30	0.000109908	0.000339399	1.09797	1.09831	no
HanXRQChr01g0002111	HanXRQChr01			ncRNA	Green0	0.421271	3.31388	3.92344	7.23733	Root6	0.697633	47.0099	51.4798	98.4897	no
HanXRQChr01g0002161	HanXRQChr01	GO:0022627, GO:0003735, GO:0006412	['structural constituent of ribosome', 'translation', 'cytosolic small ribosomal subunit']	Putative ribosomal protein S30						Root28	0.314566	3.92373	9.63542	13.5591	no
HanXRQChr01g0002171	HanXRQChr01			Uncharacterized protein%2C conserved in plant genome(s)%2C supported by expression data						Root3	0.0725301	8.72652	18.2192	26.9457	no
HanXRQChr01g0002191	HanXRQChr01	GO:0005886, GO:0009507, GO:0016021, GO:0008270, GO:0016760, GO:0009834, GO:0010089, GO:0010228, GO:0010400, GO:0010413, GO:0016926, GO:0030244, GO:0045492, GO:0050665	['plasma membrane', 'zinc ion binding', 'chloroplast', 'plant-type secondary cell wall biogenesis', 'xylem development', 'vegetative to reproductive phase transition of meristem', 'rhamnogalacturonan I side chain metabolic process', 'glucuronoxylan metabolic process', 'integral component of membrane', 'cellulose synthase (UDP-forming) activity', 'protein desumoylation', 'cellulose biosynthetic pr…	Putative cellulose synthase%3B Zinc finger%2C RING/FYVE/PHD-type%3B Cellulose synthase%2C RING-type zinc finger%3B Nucleotide-diphospho-sugar transferases						Root70	0.826358	4.64872	51.1679	55.8166	no
HanXRQChr01g0002281	HanXRQChr01			Probable uncharacterized isomerase PA3578						Root14	0.0167739	0.545423	1.6065	2.15192	no
HanXRQChr01g0002291	HanXRQChr01	GO:0003824, GO:0009058	['catalytic activity', 'biosynthetic process']	Probable phenazine biosynthesis PhzC/PhzF protein	Green0	0.0782879	0.615843	3.97318	4.58902	Root1	0.0887566	17.8364	21.9319	39.7682	no
HanXRQChr01g0002311	HanXRQChr01	GO:0005634, GO:0003676	['nucleic acid binding', 'nucleus']	Uncharacterized conserved protein	Green4	0.0415198	1.04043	5.96465	7.00508	Root11	0.479388	11.7024	32.2928	43.9951	no
HanXRQChr01g0002331	HanXRQChr01	GO:0005829, GO:0005886, GO:0016021, GO:0015824	['cytosol', 'plasma membrane', 'proline transport', 'integral component of membrane']	Probable SNARE associated Golgi protein family	Green0	0.0275007	0.216332	1.64993	1.86627	Root29	0.0203556	0.1824	2.88922	3.07162	no
HanXRQChr04g0107431	HanXRQChr04	GO:0003824, GO:0008152	['catalytic activity', 'metabolic process']	Probable leucine-rich repeat transmembrane protein kinase family protein	Green5	0.963534	21.8312	26.4444	48.2756	Root44	0.901757	6.40038	17.862	24.2624	no	TRUE
HanXRQChr01g0002361	HanXRQChr01	GO:0004602, GO:0006979, GO:0055114, GO:0098869	['glutathione peroxidase activity', 'response to oxidative stress', 'obsolete oxidation-reduction process', 'cellular oxidant detoxification']	Probable glutathione peroxidase 5	Green0	0.0845737	0.66529	4.64984	5.31513	Root21	0.303619	3.46625	22.9643	26.4306	no
HanXRQChr01g0002401	HanXRQChr01	GO:0009507, GO:0009537, GO:0016874, GO:0009658, GO:0009965, GO:0010239	['chloroplast', 'proplastid', 'chloroplast organization', 'leaf morphogenesis', 'chloroplast mRNA processing', 'ligase activity']	Probable pale cress protein (PAC)	Green8	0.105228	2.4874	11.4319	13.9193	Root14	0.266377	8.66157	39.3525	48.0141	no
HanXRQChr01g0002411	HanXRQChr01	GO:0006397	['mRNA processing']	Putative LSM domain%3B U6 snRNA-associated Sm-like protein LSm2	Green1	0.077463	13.5888	10.8198	24.4086	Root10	0.311876	24.1194	42.5544	66.6737	no
HanXRQChr01g0002431	HanXRQChr01			Probable BTB-POZ and MATH domain 2	Green0	0.101301	0.796877	2.80076	3.59764	Root11	0.348196	8.49985	15.3113	23.8111	no
HanXRQChr01g0002441	HanXRQChr01			Uncharacterized protein%2C conserved in plant genome(s)%2C supported by expression data	Green4	0.242619	6.07972	24.7495	30.8292						no
HanXRQChr01g0002451	HanXRQChr01	GO:0005618, GO:0005622, GO:0003746, GO:0003924, GO:0005524, GO:0005525, GO:0008270, GO:0016779, GO:0050897, GO:0006414, GO:0009220	['translation elongation factor activity', 'GTPase activity', 'ATP binding', 'GTP binding', 'cell wall', 'intracellular anatomical structure', 'translational elongation', 'zinc ion binding', 'pyrimidine ribonucleotide biosynthetic process', 'nucleotidyltransferase activity', 'cobalt ion binding']	Probable GTP binding Elongation factor Tu family protein	Green1	0.407324	71.4541	24.604	96.0581	Root2	0.291612	49.5109	59.4663	108.977	no
HanXRQChr01g0002521	HanXRQChr01	GO:0005524, GO:0016301, GO:0016310	['ATP binding', 'kinase activity', 'phosphorylation']	Putative bifunctional kinase-pyrophosphorylase	Green19	0.241226	3.3087	5.78608	9.09479	Root26	0.0757792	1.20736	4.32893	5.5363	no
HanXRQChr01g0002531	HanXRQChr01			Uncharacterized protein%2C conserved in plant genome(s)%2C supported by expression data						Root14	0.257316	8.36694	19.6337	28.0007	no
HanXRQChr01g0002541	HanXRQChr01	GO:0005783, GO:0016021, GO:0030968	['endoplasmic reticulum', 'integral component of membrane', 'endoplasmic reticulum unfolded protein response']	Probable chaperone DnaJ-domain superfamily protein	Green0	0.115961	0.912192	5.23342	6.14562	Root3	0.202444	24.3572	65.1329	89.4901	no
HanXRQChr01g0002591	HanXRQChr01	GO:0007275, GO:0048856	['multicellular organism development', 'anatomical structure development']	Putative DNA-binding domain%3B AP2-like ethylene-responsive transcription factor						Root7	0.00949812	0.690679	2.81713	3.50781	no
HanXRQChr01g0002611	HanXRQChr01			Uncharacterized protein%2C supported by expression data	Green0	0.134462	1.05773	2.17855	3.23628	Root6	0.677154	45.6299	26.5444	72.1743	no
HanXRQChr01g0002621	HanXRQChr01			Uncharacterized conserved protein	Green2	0.394272	15.485	9.63778	25.1228	Root4	0.409711	27.6467	49.147	76.7937	no
HanXRQChr01g0002671	HanXRQChr01			Uncharacterized conserved protein	Green11	0.162176	3.19849	11.0302	14.2287	Root21	0.0706639	0.806731	4.98107	5.7878	no
HanXRQChr01g0002691	HanXRQChr01	GO:0016021	['integral component of membrane']	Uncharacterized protein%2C conserved in plant genome(s)%2C supported by expression data	Green9	0.0438655	0.708727	5.14465	5.85338	Root6	0.0248717	1.67597	4.29048	5.96646	no
HanXRQChr01g0002751	HanXRQChr01			Probable kinase interacting (KIP1-like) family protein						Root1	0.315791	63.4609	14.2266	77.6874	no
HanXRQChr01g0002771	HanXRQChr01	GO:0009533, GO:0009941, GO:0004252, GO:0032440, GO:0006508, GO:0009658, GO:0010075, GO:0010206, GO:0019288, GO:0030163, GO:0055114	['serine-type endopeptidase activity', 'proteolysis', 'chloroplast stromal thylakoid', 'chloroplast organization', 'chloroplast envelope', 'regulation of meristem growth', 'photosystem II repair', 'isopentenyl diphosphate biosynthetic process, methylerythritol 4-phosphate pathway', 'protein catabolic process', '2-alkenal reductase [NAD(P)+] activity', 'obsolete oxidation-reduction process']	Probable DEGP protease 2	Green30	0.650925	5.93449	24.417	30.3515	Root1	0.00716442	1.43975	2.51332	3.95307	no
HanXRQChr01g0002781	HanXRQChr01	GO:0005684, GO:0071010, GO:0003723, GO:0000398, GO:0022618	['mRNA splicing, via spliceosome', 'RNA binding', 'U2-type spliceosomal complex', 'ribonucleoprotein complex assembly', 'prespliceosome']	Probable U1 small nuclear ribonucleoprotein C	Green13	0.137087	1.4256	5.59879	7.02439	Root5	0.0627878	5.66383	11.14	16.8039	no
HanXRQChr01g0002791	HanXRQChr01	GO:0000166, GO:0003723	['nucleotide binding', 'RNA binding']	Putative paraneoplastic encephalomyelitis antigen%3B Nucleotide-binding alpha-beta plait domain	Green17	0.401494	5.51564	16.4072	21.9229	Root1	0.580349	116.626	50.9411	167.567	no
HanXRQChr01g0002881	HanXRQChr01			Putative zinc finger%2C CCHC-type%3B PapD-like%3B Ankyrin repeat-containing domain						Root66	0.109352	0.453943	8.51454	8.96849	no
HanXRQChr01g0002941	HanXRQChr01	GO:0005618, GO:0005730, GO:0005774, GO:0005794, GO:0005886, GO:0009506, GO:0022627, GO:0003723, GO:0003735, GO:0005515, GO:0001510, GO:0006413, GO:0042254	['RNA methylation', 'RNA binding', 'structural constituent of ribosome', 'protein binding', 'cell wall', 'nucleolus', 'vacuolar membrane', 'Golgi apparatus', 'plasma membrane', 'translational initiation', 'plasmodesma', 'cytosolic small ribosomal subunit', 'ribosome biogenesis']	Putative ribosomal protein S13%3B Ribosomal protein S13-like%2C H2TH%3B 30s ribosomal protein S13%2C C-terminal	Green1	0.499726	87.6637	11.282	98.9456	Root2	0.554288	94.1089	113.078	207.187	no
HanXRQChr01g0002961	HanXRQChr01	GO:0005840, GO:0000166, GO:0003735, GO:0006412	['nucleotide binding', 'structural constituent of ribosome', 'ribosome', 'translation']	Putative ribosomal protein S24e%3B Nucleotide-binding alpha-beta plait domain	Green1	0.755462	132.526	17.9794	150.505	Root2	0.788904	133.943	104.216	238.159	no
HanXRQChr01g0002971	HanXRQChr01			Putative NF-kappa-B-activating protein/UPF0396	Green2	0.0663206	2.60475	5.50606	8.1108	Root9	0.125004	6.09357	11.2817	17.3753	no
HanXRQChr01g0002991	HanXRQChr01	GO:0005739, GO:0016021	['mitochondrion', 'integral component of membrane']	Probable AWPM-19-like family protein						Root63	0.688798	6.17554	2.87559	9.05113	no
HanXRQChr01g0003001	HanXRQChr01			Probable RNI-like superfamily protein	Green13	0.106012	1.10244	8.84982	9.95226	Root8	0.493751	19.4206	47.6924	67.113	no
HanXRQChr01g0003021	HanXRQChr01	GO:0005682, GO:0046540, GO:0071021, GO:0000386, GO:0000350, GO:0071048	['generation of catalytic spliceosome for second transesterification step', 'second spliceosomal transesterification activity', 'U5 snRNP', 'U4/U6 x U5 tri-snRNP complex', 'U2-type post-spliceosomal complex', nan]	Probable splicing factor Prp18 family protein	Green27	0.231685	1.57187	9.75198	11.3239	Root31	0.330249	3.17884	12.5991	15.778	no
HanXRQChr01g0003041	HanXRQChr01	GO:0005739, GO:0009941, GO:0005504, GO:0016872, GO:0006631	['fatty acid binding', 'mitochondrion', 'fatty acid metabolic process', 'chloroplast envelope', 'intramolecular lyase activity']	Probable chalcone-flavanone isomerase family protein	Green8	0.131425	3.10666	13.0724	16.1791	Root5	0.149662	13.5004	16.5767	30.0771	no
HanXRQChr01g0003071	HanXRQChr01	GO:0009570, GO:0009579, GO:0048046, GO:0005507, GO:0000272, GO:0005982, GO:0006364, GO:0009409, GO:0009664, GO:0009697, GO:0009814, GO:0015995, GO:0019288, GO:0019684	['polysaccharide catabolic process', 'copper ion binding', 'starch metabolic process', 'rRNA processing', 'response to cold', 'chloroplast stroma', 'thylakoid', 'plant-type cell wall organization', 'salicylic acid biosynthetic process', nan, 'chlorophyll biosynthetic process', 'isopentenyl diphosphate biosynthetic process, methylerythritol 4-phosphate pathway', 'photosynthesis, light reaction', '…	Probable NAD(P)-binding Rossmann-fold superfamily protein	Green8	0.104633	2.47335	14.6682	17.1415	Root38	0.261103	3.4306	43.087	46.5176	no
HanXRQChr01g0003101	HanXRQChr01			Putative armadillo-type fold						Root34	0.0138369	0.0905308	1.13205	1.22258	no
HanXRQChr01g0003111	HanXRQChr01	GO:0005886, GO:0000956, GO:0010187	['nuclear-transcribed mRNA catabolic process', 'plasma membrane', 'negative regulation of seed germination']	Probable ARM repeat protein interacting with ABF2	Green12	0.278466	2.42331	14.7055	17.1288	Root12	0.46663	11.6195	21.0968	32.7163	no
HanXRQChr01g0003121	HanXRQChr01	GO:0016301, GO:0019901, GO:0000079, GO:0016310	['regulation of cyclin-dependent protein serine/threonine kinase activity', 'kinase activity', 'phosphorylation', 'protein kinase binding']	Probable cyclin-P3-1	Green20	0.0198922	0.687871	5.50798	6.19585	Root21	0.0188574	0.215284	1.7546	1.96988	no
HanXRQChr01g0003161	HanXRQChr01	GO:0031307, GO:0003924, GO:0005509, GO:0005525, GO:0006499, GO:0007005, GO:0007264, GO:0009737, GO:0015031	['GTPase activity', 'calcium ion binding', 'GTP binding', 'N-terminal protein myristoylation', 'mitochondrion organization', 'small GTPase mediated signal transduction', 'response to abscisic acid', 'protein transport', 'integral component of mitochondrial outer membrane']	Probable mitochondrial Rho GTPase 2	Green0	0.091053	0.716259	3.51624	4.2325	Root41	0.0817855	0.793538	7.29929	8.09283	no
HanXRQChr01g0003191	HanXRQChr01	GO:0004674, GO:0005524, GO:0006468	['protein serine/threonine kinase activity', 'ATP binding', 'protein phosphorylation']	Probable protein kinase family protein	Green3	0.124305	5.03428	13.223	18.2573	Root14	0.670028	21.7868	52.5996	74.3864	no
HanXRQChr01g0003211	HanXRQChr01			Probable DNAse I-like superfamily protein	Green31	0.498922	2.92722	18.8216	21.7488	Root25	0.128165	4.30673	27.0352	31.342	no
HanXRQChr01g0003231	HanXRQChr01			Probable BSD domain-containing protein	Green3	0.0301031	1.21916	4.24653	5.46569	Root4	0.0659721	4.45171	10.068	14.5197	no
HanXRQChr14g0437071	HanXRQChr14			Uncharacterized protein%2C supported by expression data						Root36	1	17.0794	85.3888	102.468	no	TRUE
HanXRQChr01g0003261	HanXRQChr01	GO:0044424, GO:0044425, GO:0005515, GO:0016192, GO:0044763, GO:0046907	['protein binding', 'vesicle-mediated transport', 'obsolete intracellular part', 'obsolete membrane part', nan, 'intracellular transport']	Putative t-SNARE	Green22	0.0421523	0.473049	3.06513	3.53817	Root11	0.0549685	1.34184	2.76494	4.10678	no
HanXRQChr01g0003301	HanXRQChr01	GO:0005743, GO:0009535, GO:0016021, GO:0004176, GO:0004222, GO:0005524, GO:0008270, GO:0006461, GO:0008053, GO:0034982, GO:0042407, GO:0045041, GO:0051301	['ATP-dependent peptidase activity', 'metalloendopeptidase activity', 'ATP binding', 'mitochondrial inner membrane', nan, 'mitochondrial fusion', 'zinc ion binding', 'chloroplast thylakoid membrane', 'integral component of membrane', 'mitochondrial protein processing', 'cristae formation', 'protein import into mitochondrial intermembrane space', 'cell division']	Probable AFG3-like protein 2	Green2	0.110115	4.32476	6.83639	11.1611	Root4	0.170628	11.5138	22.035	33.5488	no
HanXRQChr01g0003311	HanXRQChr01			Probable fes1A	Green0	0.0709576	0.558181	3.23509	3.79327	Root16	0.0909864	2.72639	11.5799	14.3063	no
HanXRQChr01g0003321	HanXRQChr01	GO:0009570, GO:0010319, GO:0048046, GO:0032440, GO:0042132, GO:0000023, GO:0005985, GO:0006098, GO:0006364, GO:0009637, GO:0009773, GO:0009902, GO:0010027, GO:0010114, GO:0010207, GO:0010218, GO:0015995, GO:0016117, GO:0016311, GO:0019252, GO:0030003, GO:0030388, GO:0035304, GO:0042742, GO:0043085, GO:0070838	['maltose metabolic process', 'sucrose metabolic process', 'pentose-phosphate shunt', 'rRNA processing', 'chloroplast stroma', 'response to blue light', 'photosynthetic electron transport in photosystem I', 'chloroplast relocation', 'thylakoid membrane organization', 'response to red light', 'photosystem II assembly', 'response to far red light', 'stromule', 'chlorophyll biosynthetic process', 'c…	Putative fructose-1%2C6-bisphosphatase class 1/Sedoheputulose-1%2C7-bisphosphatase	Green35	0.668684	6.71108	49.5952	56.3063						no
HanXRQChr01g0003361	HanXRQChr01			Putative F-box domain%3B Galactose oxidase%2C beta-propeller	Green13	0.144112	1.49866	16.4886	17.9873	Root8	0.57846	22.7525	59.447	82.1995	no
HanXRQChr01g0003371	HanXRQChr01	GO:0044424, GO:0097159, GO:1901363, GO:0006310, GO:0006355, GO:0044763, GO:0050896	['DNA recombination', 'regulation of transcription, DNA-templated', 'obsolete intracellular part', nan, 'response to stimulus', 'organic cyclic compound binding', 'heterocyclic compound binding']	Probable D111/G-patch domain-containing protein	Green0	0.101529	0.798666	4.17324	4.9719	Root3	0.0259437	3.12143	4.42752	7.54895	no
HanXRQChr01g0003501	HanXRQChr01	GO:0009507, GO:0004674, GO:0008967, GO:0006468, GO:0016311	['protein serine/threonine kinase activity', 'protein phosphorylation', 'phosphoglycolate phosphatase activity', 'chloroplast', 'dephosphorylation']	Probable 2-phosphoglycolate phosphatase 2	Green0	0.0757607	0.595964	3.40644	4.0024	Root15	0.449185	10.6686	49.9056	60.5741	no
HanXRQChr01g0003551	HanXRQChr01	GO:0005622, GO:0009723, GO:0009738, GO:0035556	['intracellular anatomical structure', 'response to ethylene', 'abscisic acid-activated signaling pathway', 'intracellular signal transduction']	Putative CRAL-TRIO lipid binding domain%3B CRAL/TRIO%2C N-terminal domain	Green8	0.0570353	1.34822	9.05094	10.3992	Root1	0.461395	92.7213	43.9513	136.673	no
HanXRQChr01g0003561	HanXRQChr01	GO:0043231, GO:0044444	['intracellular membrane-bounded organelle', 'obsolete cytoplasmic part']	Putative armadillo-type fold	Green2	0.76044	29.8663	15.6971	45.5634	Root9	0.695797	33.9181	64.0763	97.9943	no
HanXRQChr01g0003581	HanXRQChr01	GO:0016787, GO:0008152	['metabolic process', 'hydrolase activity']	Probable nudix hydrolase homolog 2	Green3	0.0568671	2.30309	7.43425	9.73734	Root24	0.0310166	1.30242	5.15672	6.45913	no
HanXRQChr01g0003591	HanXRQChr01			Uncharacterized protein%2C conserved in plant genome(s)%2C supported by expression data						Root37	0.14727	3.93448	3.85599	7.79047	no
HanXRQChr01g0003601	HanXRQChr01	GO:0035194, GO:0070918	['post-transcriptional gene silencing by RNA', 'primary sncRNA processing']	Putative acyl carrier protein (ACP)%3B Acyl carrier protein-like	Green1	0.0334472	5.86743	1.67741	7.54484	Root10	0.222147	17.1801	42.9882	60.1683	no
HanXRQChr01g0003611	HanXRQChr01	GO:0016021, GO:0055085	['integral component of membrane', 'transmembrane transport']	Probable oligopeptide transporter	Green9	0.314809	5.08632	14.2792	19.3655	Root17	0.0410991	1.13551	7.07487	8.21038	no
HanXRQChr01g0003621	HanXRQChr01	GO:0003723, GO:0004730, GO:0009982, GO:0019239, GO:0000455	['enzyme-directed rRNA pseudouridine synthesis', 'RNA binding', 'pseudouridylate synthase activity', 'pseudouridine synthase activity', 'deaminase activity']	Probable pseudouridine synthase family protein	Green0	0.0553929	0.435743	5.66025	6.09599	Root1	0.0347601	6.98533	3.98937	10.9747	no
HanXRQChr01g0003671	HanXRQChr01	GO:0005618, GO:0048046, GO:0004553, GO:0016762, GO:0010411, GO:0042546, GO:0071555	['hydrolase activity, hydrolyzing O-glycosyl compounds', 'cell wall', 'xyloglucan metabolic process', 'xyloglucan:xyloglucosyl transferase activity', 'cell wall biogenesis', 'apoplast', 'cell wall organization']	Probable xyloglucan endotransglucosylase/hydrolase 8						Root25	0.588377	19.7713	108.397	128.169	no
HanXRQChr01g0003681	HanXRQChr01	GO:0003743, GO:0006413	['translation initiation factor activity', 'translational initiation']	Putative eukaryotic translation initiation factor SUI1	Green4	0.0756208	1.89496	8.7248	10.6198	Root15	0.700272	16.6321	51.0334	67.6655	no
HanXRQChr01g0003701	HanXRQChr01	GO:0003676, GO:0008270, GO:0006259	['nucleic acid binding', 'DNA metabolic process', 'zinc ion binding']	Putative ribonuclease H-like domain	Green0	0.251526	1.9786	5.40841	7.38701	Root33	0.00127179	0.012074	5.4672	5.47927	no
HanXRQChr01g0003751	HanXRQChr01	GO:0005886, GO:0004672, GO:0005488, GO:0016310	['protein kinase activity', 'binding', 'plasma membrane', 'phosphorylation']	Probable S-locus lectin protein kinase family protein	Green15	0.404412	12.7535	35.4432	48.1967	Root4	0.307856	20.7737	61.1029	81.8766	no
HanXRQChr01g0003761	HanXRQChr01			Putative NB-ARC%3B P-loop containing nucleoside triphosphate hydrolase%3B Leucine-rich repeat domain%2C L domain-like						Root63	0.345997	3.1021	13.4711	16.5732	no
HanXRQChr01g0003781	HanXRQChr01	GO:0005737	['cytoplasm']	Putative ubiquitin%3B Ubiquitin-related domain	Green4	0.0800262	2.00535	8.31283	10.3182	Root38	0.361745	4.75292	4.95976	9.71268	no
HanXRQChr01g0003791	HanXRQChr01	GO:0016021, GO:0004712, GO:0006468, GO:0015031	['protein serine/threonine/tyrosine kinase activity', 'protein phosphorylation', 'protein transport', 'integral component of membrane']	Probable putative secretory carrier-associated membrane protein 1	Green44	0.145022	0.442905	10.3525	10.7955	Root12	0.207495	5.16682	11.1841	16.3509	no
HanXRQChr14g0432721	HanXRQChr14	GO:0016020, GO:0005249, GO:0042391, GO:0071805	['voltage-gated potassium channel activity', 'membrane', 'regulation of membrane potential', 'potassium ion transmembrane transport']	Probable cyclic nucleotide-binding transporter 1	Green5	0.843794	19.1182	24.5301	43.6482	Root17	0.379972	10.4981	44.5771	55.0752	no	TRUE
HanXRQChr01g0003831	HanXRQChr01			Uncharacterized protein%2C partly supported by expression data						Root11	0.116471	2.84318	6.79852	9.64169	no
HanXRQChr01g0003841	HanXRQChr01			Probable protein DEHYDRATION-INDUCED 19 homolog 3	Green0	0.0475211	0.37382	4.77018	5.144	Root0	0.412802	0.219974	4.10528	4.32526	no
HanXRQChr01g0003861	HanXRQChr01	GO:0005852, GO:0016282, GO:0033290, GO:0003743, GO:0001731, GO:0006446	['formation of translation preinitiation complex', 'translation initiation factor activity', 'eukaryotic translation initiation factor 3 complex', 'regulation of translational initiation', 'eukaryotic 43S preinitiation complex', 'eukaryotic 48S preinitiation complex']	Probable eukaryotic translation initiation factor 3 subunit 7 (eIF-3)	Green1	0.196984	34.5555	19.7107	54.2662	Root64	1	9.26438	79.779	89.0434	no
HanXRQChr01g0003891	HanXRQChr01	GO:0008970, GO:0052739, GO:0052740, GO:0006629	['lipid metabolic process', 'phospholipase A1 activity', 'phosphatidylserine 1-acylhydrolase activity', '1-acyl-2-lysophosphatidylserine acylhydrolase activity']	Probable phospholipase A1-II 1						Root70	0.224393	1.26233	4.13826	5.4006	no
HanXRQChr01g0003901	HanXRQChr01			Uncharacterized protein%2C conserved in plant genome(s)%2C supported by expression data	Green35	0.505604	5.07437	27.8515	32.9258	Root3	0.50518	60.7811	81.5759	142.357	no
HanXRQChr01g0003951	HanXRQChr01	GO:0005622, GO:0006635, GO:0016558	['intracellular anatomical structure', 'fatty acid beta-oxidation', 'protein import into peroxisome matrix']	Probable trafficking protein particle complex subunit 13	Green0	0.0559523	0.440143	2.4141	2.85424	Root0	0.0388857	0.0207214	0.277851	0.298573	no
HanXRQChr01g0003961	HanXRQChr01	GO:0016020, GO:0006950, GO:0009628	['response to stress', 'response to abiotic stimulus', 'membrane']	Putative protein of unknown function DUF3537	Green0	0.0662711	0.521314	3.30748	3.82879	Root14	0.100931	3.28189	9.88732	13.1692	no
HanXRQChr01g0003971	HanXRQChr01			Uncharacterized protein%2C supported by expression data						Root0	0.246303	0.13125	4.13433	4.26558	no
HanXRQChr01g0003991	HanXRQChr01	GO:0016021	['integral component of membrane']	Putative protein of unknown function DUF707						Root2	0.0274853	4.66654	6.26777	10.9343	no
HanXRQChr01g0004001	HanXRQChr01	GO:0016021, GO:0016301, GO:0016310	['integral component of membrane', 'kinase activity', 'phosphorylation']	Probable protein kinase superfamily protein	Green6	0.028057	1.07826	4.80774	5.88601	Root2	0.0670782	11.3888	23.8426	35.2314	no
HanXRQChr01g0004011	HanXRQChr01	GO:0005886, GO:0016021, GO:0008270, GO:0016760, GO:0030244, GO:0071555	['plasma membrane', 'zinc ion binding', 'integral component of membrane', 'cellulose synthase (UDP-forming) activity', 'cellulose biosynthetic process', 'cell wall organization']	Probable cellulose synthase 1	Green31	1	5.8671	44.1052	49.9723	Root4	0.0659433	4.44977	12.211	16.6608	no
HanXRQChr01g0004141	HanXRQChr01	GO:0016021	['integral component of membrane']	Putative mpv17/PMP22	Green0	0.0731475	0.575407	4.87173	5.44714	Root10	0.065587	5.07227	9.89303	14.9653	no
HanXRQChr01g0004171	HanXRQChr01			Uncharacterized protein%2C partly conserved in plant genome(s)%2C supported by expression data	Green26	0.32583	2.18661	17.6668	19.8535	Root3	0.247216	29.7439	53.0902	82.8341	no
HanXRQChr01g0004191	HanXRQChr01			Putative NDRG%3B Alpha/Beta hydrolase fold	Green12	0.311821	2.71359	13.787	16.5006	Root30	0.104841	0.32375	17.5564	17.8802	no
HanXRQChr01g0004201	HanXRQChr01	GO:0009570, GO:0004664, GO:0016597, GO:0047769, GO:0009094, GO:0010048, GO:0043481, GO:0048440	['prephenate dehydratase activity', 'L-phenylalanine biosynthetic process', 'chloroplast stroma', 'vernalization response', 'amino acid binding', 'anthocyanin accumulation in tissues in response to UV light', 'arogenate dehydratase activity', 'carpel development']	Probable arogenate dehydratase 1	Green11	0.0976567	1.92602	20.8375	22.7635	Root1	0.0576517	11.5856	28.8407	40.4263	no
HanXRQChr01g0004221	HanXRQChr01	GO:0004373, GO:2001070, GO:0008152	['glycogen (starch) synthase activity', 'metabolic process', 'starch binding']	Putative carbohydrate binding module family 25%3B Bacterial/plant glycogen synthase	Green32	0.235413	1.92024	21.1476	23.0679	Root9	0.168235	8.20097	22.5402	30.7412	no
HanXRQChr01g0004231	HanXRQChr01	GO:0005694, GO:0003677, GO:0003917, GO:0003918, GO:0006265	['DNA binding', 'DNA topoisomerase type I (single strand cut, ATP-independent) activity', 'DNA topoisomerase type II (double strand cut, ATP-hydrolyzing) activity', 'chromosome', 'DNA topological change']	Probable DNA topoisomerase I alpha	Green12	0.484455	4.21592	17.6607	21.8766	Root9	0.0836948	4.07988	10.5707	14.6506	no
HanXRQChr01g0004241	HanXRQChr01	GO:0005524, GO:0016226	['ATP binding', 'iron-sulfur cluster assembly']	Probable ATP binding cassette protein 1	Green3	0.796664	32.2645	54.4087	86.6732	Root12	0.219354	5.46211	29.373	34.8351	no
HanXRQChr01g0004251	HanXRQChr01	GO:0000166, GO:0008143, GO:0000398	['nucleotide binding', 'mRNA splicing, via spliceosome', 'poly(A) binding']	Probable polyadenylate-binding protein RBP45	Green1	0.0682679	11.9758	11.6988	23.6746	Root2	0.340716	57.8479	38.4177	96.2656	no
HanXRQChr01g0004301	HanXRQChr01	GO:0005739, GO:0016020, GO:0008808, GO:0030145, GO:0008654	['mitochondrion', 'phospholipid biosynthetic process', 'cardiolipin synthase activity', 'membrane', 'manganese ion binding']	Probable cardiolipin synthase	Green1	0.220957	38.761	9.51026	48.2712	Root2	0.203038	34.4726	26.4196	60.8921	no
HanXRQChr01g0004311	HanXRQChr01	GO:0005634, GO:0008289, GO:0043565, GO:0006355	['nucleus', 'regulation of transcription, DNA-templated', 'lipid binding', 'sequence-specific DNA binding']	Probable homeobox-leucine zipper protein ROC1	Green45	0.597349	1.97066	14.439	16.4097						no
HanXRQChr01g0004331	HanXRQChr01	GO:0016020, GO:0044464, GO:0004674, GO:0006468, GO:0050896	['protein serine/threonine kinase activity', 'protein phosphorylation', 'membrane', 'obsolete cell part', 'response to stimulus']	Putative gnk2-homologous domain%3B Concanavalin A-like lectin/glucanase domain%3B Protein kinase C mu-related%3B Tyrosine-protein kinase%2C insulin-like receptor	Green3	0.114253	4.62717	11.3822	16.0093						no
HanXRQChr01g0004351	HanXRQChr01			Putative signal transduction histidine kinase%2C phosphotransfer (Hpt) domain	Green0	0.243253	1.91352	4.79506	6.70858	Root6	0.137881	9.2911	8.7121	18.0032	no
HanXRQChr01g0004411	HanXRQChr01	GO:0009543, GO:0009570, GO:0009654, GO:0019898, GO:0030095, GO:0048046, GO:0005509, GO:0015979	['calcium ion binding', 'chloroplast thylakoid lumen', 'chloroplast stroma', 'photosystem II oxygen evolving complex', 'photosynthesis', 'extrinsic component of membrane', 'chloroplast photosystem II', 'apoplast']	Probable photosystem II subunit Q-2	Green20	0.637728	22.0526	27.0556	49.1082						no
HanXRQChr01g0004491	HanXRQChr01	GO:0009505, GO:0004190, GO:0006508, GO:0030163	['aspartic-type endopeptidase activity', 'proteolysis', 'plant-type cell wall', 'protein catabolic process']	Putative aspartic peptidase A1 family%3B Aspartic peptidase domain%3B Xylanase inhibitor%2C C-terminal%3B Xylanase inhibitor%2C N-terminal						Root1	0.32652	65.617	29.1637	94.7807	no
HanXRQChr01g0004501	HanXRQChr01	GO:0016020, GO:0006810	['transport', 'membrane']	Probable major facilitator superfamily protein						Root2	0.0111912	1.90008	5.22288	7.12296	no
HanXRQChr01g0004511	HanXRQChr01	GO:0016746, GO:0008152	['metabolic process', 'acyltransferase activity']	Probable transducin/WD40 repeat-like superfamily protein	Green6	0.102895	3.95436	10.0347	13.989	Root22	0.226722	4.48309	26.3192	30.8023	no
HanXRQChr01g0004561	HanXRQChr01			Uncharacterized protein%2C supported by expression data						Root6	0.398238	26.8352	21.9866	48.8218	no
HanXRQChr01g0004591	HanXRQChr01			Uncharacterized protein%2C supported by expression data						Root45	0.669678	2.90886	9.29026	12.1991	no
HanXRQChr01g0004601	HanXRQChr01			Uncharacterized protein%2C supported by expression data						Root45	0.90119	3.91447	17.6263	21.5408	no
HanXRQChr01g0004611	HanXRQChr01			Uncharacterized protein%2C supported by expression data						Root45	0.777799	3.3785	16.018	19.3965	no
HanXRQChr01g0004621	HanXRQChr01			Putative glutathione S-transferase%2C C-terminal-like%3B Nucleotide-binding alpha-beta plait domain						Root29	0.013039	0.116838	2.44903	2.56587	no
HanXRQChr01g0004641	HanXRQChr01			Putative zinc finger%2C RING/FYVE/PHD-type	Green0	0.040695	0.320123	2.30582	2.62594	Root18	0.272073	7.82386	27.5925	35.4163	no	TRUE
HanXRQChr01g0004651	HanXRQChr01	GO:0004175, GO:0006508	['endopeptidase activity', 'proteolysis']	Probable protease-related	Green0	0.246995	1.94296	10.8254	12.7684	Root12	0.869795	21.6587	59.3378	80.9965	no
HanXRQChr01g0004661	HanXRQChr01	GO:0016021, GO:0000064, GO:0003735, GO:0005290, GO:0015181, GO:0015189, GO:0006412, GO:0089709, GO:1903352, GO:1903401, GO:1903826	['L-ornithine transmembrane transporter activity', 'structural constituent of ribosome', 'L-histidine transmembrane transporter activity', 'translation', nan, 'L-lysine transmembrane transporter activity', 'integral component of membrane', 'L-histidine transmembrane transport', 'L-ornithine transmembrane transport', 'L-lysine transmembrane transport', 'L-arginine transmembrane transport']	Probable mitochondrial substrate carrier family protein	Green1	0.067668	11.8705	6.58483	18.4554	Root2	0.0397202	6.74383	7.62369	14.3675	no
HanXRQChr01g0004711	HanXRQChr01			Uncharacterized protein%2C partly supported by expression data						Root5	0.0249845	2.25375	5.86689	8.12064	no
HanXRQChr01g0004741	HanXRQChr01			Uncharacterized protein%2C partly supported by expression data						Root6	0.0322018	2.16992	2.59814	4.76805	no
HanXRQChr01g0004771	HanXRQChr01	GO:0005634, GO:0005829, GO:0016021, GO:0003954, GO:0051536, GO:0000278, GO:0006396, GO:0007129, GO:0007131, GO:0009410, GO:0016226, GO:0042138, GO:0048522, GO:0070482	['mitotic cell cycle', 'NADH dehydrogenase activity', 'nucleus', 'cytosol', 'RNA processing', 'homologous chromosome pairing at meiosis', 'reciprocal meiotic recombination', 'response to xenobiotic stimulus', 'integral component of membrane', 'iron-sulfur cluster assembly', 'meiotic DNA double-strand break formation', 'positive regulation of cellular process', 'iron-sulfur cluster binding', 'resp…	Probable ferredoxin hydrogenases	Green6	0.0171822	0.660333	2.48297	3.1433	Root19	0.0859198	2.42144	7.73285	10.1543	no
HanXRQChr01g0004781	HanXRQChr01	GO:0005634, GO:0008270, GO:0007275, GO:0046740	['nucleus', 'multicellular organism development', 'zinc ion binding', 'transport of virus in host, cell to cell']	Probable OBERON-like protein	Green7	0.109647	0.975852	9.41514	10.391	Root9	0.236429	11.5252	61.6114	73.1367	no
HanXRQChr01g0004871	HanXRQChr01	GO:0005787, GO:0016021, GO:0008233, GO:0006465	['signal peptidase complex', 'signal peptide processing', 'peptidase activity', 'integral component of membrane']	Probable signal peptidase subunit	Green1	0.129197	22.6641	4.58201	27.2461	Root15	0.561918	13.3461	44.2441	57.5902	no
HanXRQChr01g0004881	HanXRQChr01	GO:0005794, GO:0005829, GO:0016740, GO:0052691, GO:0009746, GO:0009832, GO:0033356, GO:0044723	['Golgi apparatus', 'cytosol', 'response to hexose', 'plant-type cell wall biogenesis', 'transferase activity', 'UDP-L-arabinose metabolic process', nan, 'UDP-arabinopyranose mutase activity']	Putative reversibly glycosylated polypeptide family	Green0	0.169279	1.33162	2.05593	3.38755	Root6	0.343633	23.1557	27.9608	51.1165	no
HanXRQChr01g0004891	HanXRQChr01			Putative S-type anion channel	Green2	0.0902082	3.54293	7.4653	11.0082	Root6	0.311637	20.9996	24.3508	45.3504	no
HanXRQChr04g0124671	HanXRQChr04	GO:0009570, GO:0010319, GO:0048046, GO:0032440, GO:0042132, GO:0046872, GO:0000023, GO:0005985, GO:0006098, GO:0006364, GO:0009637, GO:0009773, GO:0009902, GO:0010027, GO:0010114, GO:0010207, GO:0010218, GO:0015995, GO:0016117, GO:0016311, GO:0019252, GO:0019253, GO:0030003, GO:0030388, GO:0035304, GO:0042742, GO:0043085, GO:0070838	['maltose metabolic process', 'sucrose metabolic process', 'pentose-phosphate shunt', 'rRNA processing', 'chloroplast stroma', 'response to blue light', 'photosynthetic electron transport in photosystem I', 'chloroplast relocation', 'thylakoid membrane organization', 'response to red light', 'photosystem II assembly', 'response to far red light', 'stromule', 'chlorophyll biosynthetic process', 'c…	Probable fructose-1%2C6-bisphosphatase%2C chloroplastic	Green16	0.961179	21.6875	65.8555	87.543						no	TRUE
HanXRQChr05g0129981	HanXRQChr05	GO:0005886, GO:0000166, GO:0004674, GO:0016310	['nucleotide binding', 'protein serine/threonine kinase activity', 'plasma membrane', 'phosphorylation']	Putative gnk2-homologous domain%3B Concanavalin A-like lectin/glucanase domain%3B Mitogen-activated protein (MAP) kinase kinase kinase Ste11%2C Cryptococcus	Green5	0.841149	19.0582	18.851	37.9092	Root23	0.112622	2.08128	6.16822	8.24949	no	TRUE
HanXRQChr09g0272651	HanXRQChr09	GO:0016021, GO:0004683, GO:0005524, GO:0006468, GO:0010942, GO:0031349, GO:0060862	['calmodulin-dependent protein kinase activity', 'ATP binding', 'protein phosphorylation', 'positive regulation of cell death', 'integral component of membrane', 'positive regulation of defense response', 'negative regulation of floral organ abscission']	Putative protein kinase-like domain%3B Leucine-rich repeat domain%2C L domain-like	Green18	0.929325	11.0389	35.0172	46.056	Root4	0.0518284	3.49731	6.46423	9.96154	no	TRUE
HanXRQChr01g0005101	HanXRQChr01			Putative nucleotide-binding alpha-beta plait domain	Green19	0.101693	1.39484	20.8697	22.2645	Root25	0.0997089	3.35053	24.8185	28.169	no
HanXRQChr01g0005141	HanXRQChr01	GO:0016021, GO:0004497, GO:0055114	['monooxygenase activity', 'integral component of membrane', 'obsolete oxidation-reduction process']	Putative DOMON domain%3B Cytochrome b561 and DOMON domain-containing protein						Root37	0.206981	5.52972	11.4973	17.027	no
HanXRQChr01g0005181	HanXRQChr01	GO:0005829, GO:0000287, GO:0004737, GO:0030976, GO:0006094, GO:0007010, GO:0010498	['magnesium ion binding', 'pyruvate decarboxylase activity', 'cytosol', 'gluconeogenesis', 'cytoskeleton organization', 'proteasomal protein catabolic process', 'thiamine pyrophosphate binding']	Probable pyruvate decarboxylase-2	Green3	0.142803	5.78343	15.8256	21.609	Root1	0.0274489	5.51608	5.67628	11.1924	no
HanXRQChr01g0005271	HanXRQChr01	GO:0003676	['nucleic acid binding']	Putative K Homology domain	Green1	0.0707183	12.4056	12.7143	25.1199	Root2	0.0121558	2.06385	5.77624	7.84009	no
HanXRQChr01g0005281	HanXRQChr01			Putative zein-binding domain	Green9	0.493906	7.97996	10.7771	18.7571	Root5	0.166831	15.0492	15.3309	30.3801	no
HanXRQChr01g0005301	HanXRQChr01			Putative WRKY domain%3B Zn-cluster domain						Root27	0.41328	7.47651	51.1864	58.6629	no
HanXRQChr01g0005311	HanXRQChr01	GO:0005786, GO:0005047, GO:0008312, GO:0006614, GO:0045900	['signal recognition particle binding', 'signal recognition particle, endoplasmic reticulum targeting', 'SRP-dependent cotranslational protein targeting to membrane', '7S RNA binding', 'negative regulation of translational elongation']	Putative signal recognition particle%2C SRP9/SRP14 subunit	Green1	0.0575693	10.099	5.12798	15.227	Root10	0.342215	26.4657	62.5951	89.0609	no
HanXRQChr01g0005331	HanXRQChr01	GO:0046872	['metal ion binding']	Probable DREB2A-interacting protein 1	Green0	0.0371098	0.29192	2.98346	3.27538	Root9	0.055363	2.69878	18.1193	20.8181	no
HanXRQChr01g0005361	HanXRQChr01			Uncharacterized protein%2C supported by expression data	Green0	0.0329994	0.259587	1.43329	1.69288	Root13	0.15392	2.32997	6.71767	9.04765	no
HanXRQChr01g0005381	HanXRQChr01			Uncharacterized protein%2C partly supported by expression data						Root28	0.138147	1.72317	5.79028	7.51345	no
HanXRQChr16g0497561	HanXRQChr16	GO:0016021, GO:0004683, GO:0005524, GO:0006468, GO:0010942, GO:0031349, GO:0060862	['calmodulin-dependent protein kinase activity', 'ATP binding', 'protein phosphorylation', 'positive regulation of cell death', 'integral component of membrane', 'positive regulation of defense response', 'negative regulation of floral organ abscission']	Probable leucine-rich repeat protein kinase family protein	Green5	0.82266	18.6393	24.4308	43.0701	Root44	0.0832861	0.591138	2.89407	3.48521	no	TRUE
HanXRQChr01g0005431	HanXRQChr01	GO:0004867, GO:0008233, GO:0006508, GO:0009611, GO:0010951	['serine-type endopeptidase inhibitor activity', 'proteolysis', 'peptidase activity', 'response to wounding', 'negative regulation of endopeptidase activity']	Putative proteinase inhibitor I13%2C potato inhibitor I						Root3	0.166641	20.0495	37.662	57.7115	no
HanXRQChr02g0045301	HanXRQChr02			Probable protein EDS1L	Green5	0.817321	18.5184	19.1127	37.6311	Root23	0.0754071	1.39353	3.6468	5.04034	no	TRUE
HanXRQChr01g0005481	HanXRQChr01	GO:0005763, GO:0003723, GO:0003735, GO:0006354, GO:0006412	['RNA binding', 'structural constituent of ribosome', 'mitochondrial small ribosomal subunit', 'DNA-templated transcription, elongation', 'translation']	Probable ribosomal protein S13/S18 family	Green11	0.63816	12.586	28.3522	40.9382	Root13	0.196301	2.9715	10.5571	13.5286	no
HanXRQChr01g0005501	HanXRQChr01	GO:0016021, GO:0003978, GO:0050373, GO:0006012	['UDP-glucose 4-epimerase activity', 'galactose metabolic process', 'integral component of membrane', 'UDP-arabinose 4-epimerase activity']	Probable NAD(P)-binding Rossmann-fold superfamily protein	Green0	0.0682794	0.537113	2.67271	3.20983	Root18	0.288002	8.28192	19.9996	28.2816	no	TRUE
HanXRQChr01g0005511	HanXRQChr01	GO:0016301, GO:0016310	['kinase activity', 'phosphorylation']	Probable protein kinase superfamily protein	Green27	0.0932611	0.632733	5.16092	5.79365	Root2	0.00866199	1.47066	5.9088	7.37947	no
HanXRQChr01g0005521	HanXRQChr01	GO:0005634, GO:0046982	['nucleus', 'protein heterodimerization activity']	Putative histone-fold	Green28	0.102723	0.786566	6.20498	6.99155	Root11	0.0852818	2.08182	5.22365	7.30548	no
HanXRQChr01g0005531	HanXRQChr01	GO:0016021, GO:0005524, GO:0032440, GO:0042626, GO:0055085, GO:0055114	['ATP binding', 'integral component of membrane', '2-alkenal reductase [NAD(P)+] activity', 'ATPase-coupled transmembrane transporter activity', 'transmembrane transport', 'obsolete oxidation-reduction process']	Probable multidrug resistance-associated protein 13	Green3	0.0521859	2.1135	5.53511	7.64861	Root35	0.384251	5.722	60.1821	65.9041	no
HanXRQChr01g0005541	HanXRQChr01	GO:0001729, GO:0046834	['ceramide kinase activity', 'lipid phosphorylation']	Putative diacylglycerol kinase%2C catalytic domain%3B NAD kinase/diacylglycerol kinase-like domain	Green22	0.0317747	0.356588	2.65396	3.01055	Root11	0.00726927	0.177451	0.87412	1.05157	no
HanXRQChr01g0005561	HanXRQChr01			Uncharacterized protein%2C partly supported by expression data						Root12	0.0354444	0.882597	4.48247	5.36506	no
HanXRQChr01g0005571	HanXRQChr01	GO:0050789	['regulation of biological process']	Probable TIFY domain/Divergent CCT motif family protein	Green25	0.0392477	0.351113	3.0957	3.44681	Root5	0.131604	11.8715	12.4016	24.2731	no
HanXRQChr01g0005581	HanXRQChr01			Uncharacterized protein%2C supported by expression data						Root9	0.0341009	1.66232	9.69126	11.3536	no
HanXRQChr01g0005591	HanXRQChr01	GO:0000394, GO:0007267, GO:0009069, GO:0009086, GO:0009616, GO:0009855, GO:0010014, GO:0010050, GO:0010073, GO:0010267, GO:0010364, GO:0035196, GO:0042545	['RNA splicing, via endonucleolytic cleavage and ligation', 'cell-cell signaling', 'serine family amino acid metabolic process', 'methionine biosynthetic process', 'RNAi-mediated antiviral immune response', 'determination of bilateral symmetry', 'meristem initiation', 'vegetative phase change', 'meristem maintenance', 'primary ta-siRNA processing', 'regulation of ethylene biosynthetic process', '…	Probable ETO1-like 1	Green38	0.650716	2.65556	24.5169	27.1724	Root4	0.213791	14.4263	58.9988	73.4252	no
HanXRQChr01g0005601	HanXRQChr01			Putative no apical meristem-associated%2C C-terminal domain						Root33	0.0385768	0.366239	7.1367	7.50294	no
HanXRQChr01g0005671	HanXRQChr01			Probable beige/BEACH domain %3BWD domain%2C G-beta repeat protein	Green2	0.497304	19.5316	15.7023	35.2339	Root20	0.651194	15.185	35.5341	50.7191	no
HanXRQChr01g0005691	HanXRQChr01	GO:0030127, GO:0008270, GO:0006487, GO:0006886, GO:0006888, GO:0008284, GO:0080119	['protein N-linked glycosylation', 'intracellular protein transport', 'endoplasmic reticulum to Golgi vesicle-mediated transport', 'zinc ion binding', 'positive regulation of cell population proliferation', 'COPII vesicle coat', 'ER body organization']	Probable sec23/Sec24 protein transport family protein	Green33	0.739076	6.10434	22.3057	28.4101	Root20	0.645094	15.0428	55.2576	70.3004	no
HanXRQChr11g0321971	HanXRQChr11	GO:0016021	['integral component of membrane']	Putative CDC50/LEM3 family	Green18	0.864843	10.2729	31.1742	41.4471	Root23	0.144568	2.67163	7.59693	10.2686	no	TRUE
HanXRQChr01g0005731	HanXRQChr01	GO:0000418, GO:0000419, GO:0000932, GO:0005665, GO:0000166, GO:0003697, GO:0003727, GO:0003899, GO:0031369, GO:0000288, GO:0006367, GO:0031990, GO:0034402, GO:0045948	['nucleotide binding', 'nuclear-transcribed mRNA catabolic process, deadenylation-dependent decay', 'RNA polymerase IV complex', 'RNA polymerase V complex', 'P-body', 'single-stranded DNA binding', 'single-stranded RNA binding', "DNA-directed 5'-3' RNA polymerase activity", 'RNA polymerase II, core complex', 'transcription initiation from RNA polymerase II promoter', 'translation initiation facto…	Putative RNA polymerase II%2C Rpb4	Green1	0.0379324	6.65423	5.88188	12.5361	Root13	0.176347	2.66946	8.86457	11.534	no
HanXRQChr01g0005901	HanXRQChr01			Putative SGNH hydrolase-type esterase domain	Green20	0.0275924	0.954142	5.66098	6.61512						no
HanXRQChr01g0005941	HanXRQChr01	GO:0003677	['DNA binding']	Putative high mobility group box domain						Root40	0.434344	5.04894	14.0536	19.1026	no
HanXRQChr01g0005951	HanXRQChr01	GO:0009522, GO:0009523, GO:0009535, GO:0009941, GO:0010287, GO:0016021, GO:0016168, GO:0031409, GO:0046872, GO:0009416, GO:0009768, GO:0018298	['response to light stimulus', 'photosystem I', 'photosystem II', 'chloroplast thylakoid membrane', 'photosynthesis, light harvesting in photosystem I', 'chloroplast envelope', 'plastoglobule', 'integral component of membrane', 'chlorophyll binding', 'protein-chromophore linkage', 'pigment binding', 'metal ion binding']	Putative chlorophyll A-B binding protein%3B Chlorophyll a/b binding protein domain	Green20	0.553137	19.1274	30.0396	49.167						no
HanXRQChr01g0005961	HanXRQChr01	GO:0042720, GO:0004252, GO:0006465, GO:0006627, GO:0033108, GO:0035194, GO:0070918	['serine-type endopeptidase activity', 'signal peptide processing', 'protein processing involved in protein targeting to mitochondrion', 'mitochondrial respiratory chain complex assembly', 'post-transcriptional gene silencing by RNA', 'mitochondrial inner membrane peptidase complex', 'primary sncRNA processing']	Probable mitochondrial inner membrane protease subunit 2	Green14	0.0597406	0.620091	4.4931	5.11319	Root15	0.388195	9.22	33.4527	42.6727	no
HanXRQChr01g0005971	HanXRQChr01	GO:0005886, GO:0004674, GO:0005524, GO:0002237, GO:0006468, GO:0009581, GO:0009595, GO:0010200	['response to molecule of bacterial origin', 'protein serine/threonine kinase activity', 'ATP binding', 'plasma membrane', 'protein phosphorylation', 'detection of external stimulus', 'detection of biotic stimulus', 'response to chitin']	Probable protein kinase superfamily protein	Green27	0.435971	2.95786	15.5754	18.5333	Root21	0.0175482	0.200338	3.39973	3.60007	no
HanXRQChr01g0005981	HanXRQChr01	GO:0004301, GO:0008152	['epoxide hydrolase activity', 'metabolic process']	Putative epoxide hydrolase-like%3B Alpha/Beta hydrolase fold						Root15	0.215574	5.1201	29.6107	34.7308	no
HanXRQChr01g0005991	HanXRQChr01			Uncharacterized protein%2C conserved in plant genome(s)%2C supported by expression data						Root13	0.100601	1.52285	5.69379	7.21664	no
HanXRQChr01g0006001	HanXRQChr01			ncRNA	Green0	0.0290592	0.228591	0.709134	0.937725	Root29	0.106752	0.956573	10.2969	11.2535	no
HanXRQChr01g0006131	HanXRQChr01	GO:0051082, GO:0006457	['protein folding', 'unfolded protein binding']	Probable DNAJ heat shock family protein	Green1	0.0286631	5.02818	4.56412	9.59231	Root52	0.389428	2.58662	7.85081	10.4374	no
HanXRQChr01g0006141	HanXRQChr01	GO:0009534, GO:0009941	['chloroplast thylakoid', 'chloroplast envelope']	Putative rhodanese-like domain	Green19	0.52433	7.19182	24.6179	31.8097						no
HanXRQChr01g0006151	HanXRQChr01	GO:0005622, GO:0004435, GO:0004871, GO:0016042, GO:0035556	['phosphatidylinositol phospholipase C activity', nan, 'intracellular anatomical structure', 'lipid catabolic process', 'intracellular signal transduction']	Putative phosphoinositide phospholipase C family%3B EF-hand domain pair	Green0	0.0969354	0.762532	7.14909	7.91162	Root8	0.246172	9.68265	23.4805	33.1632	no
HanXRQChr01g0006201	HanXRQChr01			ncRNA						Root65	0.708669	3.5577	10.9671	14.5248	no
HanXRQChr01g0006221	HanXRQChr01	GO:0000287, GO:0010333, GO:0016114	['magnesium ion binding', 'terpene synthase activity', 'terpenoid biosynthetic process']	Putative terpenoid cyclases/protein prenyltransferase alpha-alpha toroid%3B Isoprenoid synthase domain	Green56	0.26321	1.03226	5.4868	6.51907						no
HanXRQChr01g0006231	HanXRQChr01	GO:0016021, GO:0015369, GO:0070588	['calcium:proton antiporter activity', 'integral component of membrane', 'calcium ion transmembrane transport']	Putative calcium/proton exchanger	Green10	0.0683344	1.16687	8.20324	9.37011						no
HanXRQChr01g0006241	HanXRQChr01	GO:0005739, GO:0000394, GO:0009086, GO:0016925	['RNA splicing, via endonucleolytic cleavage and ligation', 'mitochondrion', 'methionine biosynthetic process', 'protein sumoylation']	Putative ribosomal protein S27/S33%2C mitochondrial	Green1	0.0822388	14.4266	3.60174	18.0284	Root10	0.459594	35.5434	68.6639	104.207	no
HanXRQChr01g0006261	HanXRQChr01			ncRNA						Root29	0.889227	7.96806	60.7388	68.7069	no
HanXRQChr01g0006281	HanXRQChr01	GO:0003824, GO:0030151, GO:0030170, GO:0008152	['catalytic activity', 'metabolic process', 'molybdenum ion binding', 'pyridoxal phosphate binding']	Probable molybdenum cofactor sulfurase family protein	Green0	0.234899	1.84781	10.7066	12.5544	Root13	0.038409	0.581418	3.56965	4.15107	no
HanXRQChr01g0006321	HanXRQChr01	GO:0009941, GO:0016020, GO:0005488, GO:0006869, GO:0016482, GO:1902582	['binding', 'lipid transport', 'chloroplast envelope', 'membrane', 'cytosolic transport', nan]	Probable pigment defective 320	Green11	0.102752	2.02651	7.71283	9.73934	Root1	0.00834587	1.67717	5.3826	7.05977	no
HanXRQChr14g0459921	HanXRQChr14	GO:0009570, GO:0009579, GO:0009941, GO:0048046, GO:0042132, GO:0050278, GO:0000023, GO:0000165, GO:0005986, GO:0006098, GO:0006364, GO:0006612, GO:0009409, GO:0009595, GO:0009657, GO:0009697, GO:0009773, GO:0009862, GO:0009867, GO:0010103, GO:0010200, GO:0010207, GO:0010310, GO:0010363, GO:0016311, GO:0019252, GO:0019288, GO:0019344, GO:0019761, GO:0031348, GO:0035304, GO:0043085, GO:0043900, GO:…	['maltose metabolic process', 'MAPK cascade', 'sucrose biosynthetic process', 'pentose-phosphate shunt', 'rRNA processing', 'protein targeting to membrane', 'response to cold', 'chloroplast stroma', 'thylakoid', 'detection of biotic stimulus', 'plastid organization', 'salicylic acid biosynthetic process', 'photosynthetic electron transport in photosystem I', 'systemic acquired resistance, salicyl…	Probable sedoheptulose-1%2C7-bisphosphatase%2C chloroplastic	Green16	0.90518	20.4239	79.1372	99.5611						no	TRUE
HanXRQChr01g0006351	HanXRQChr01	GO:0000166, GO:0004674, GO:0006468	['nucleotide binding', 'protein serine/threonine kinase activity', 'protein phosphorylation']	Putative serine/threonine-protein kinase pim-1/2/3	Green0	0.0788827	0.620522	2.33366	2.95418	Root5	0.521022	46.9993	45.3754	92.3747	no
HanXRQChr01g0006361	HanXRQChr01			Probable kinase interacting (KIP1-like) family protein	Green2	0.0692615	2.72025	14.3553	17.0756	Root32	0.303739	5.7843	71.1005	76.8848	no
HanXRQChr01g0006371	HanXRQChr01			Uncharacterized protein%2C supported by expression data						Root4	0.101446	6.84544	34.2704	41.1158	no
HanXRQChr01g0006381	HanXRQChr01	GO:0022626, GO:0004075, GO:0004485, GO:0005524, GO:0050897, GO:0008152, GO:0009744, GO:0009750	['biotin carboxylase activity', 'methylcrotonoyl-CoA carboxylase activity', 'ATP binding', 'metabolic process', 'response to sucrose', 'response to fructose', 'cytosolic ribosome', 'cobalt ion binding']	Probable methylcrotonyl-CoA carboxylase alpha chain%2C mitochondrial / 3-methylcrotonyl-CoA carboxylase 1 (MCCA)	Green19	0.126042	1.72881	7.69891	9.42773	Root39	0.369274	5.33409	8.5214	13.8555	no
HanXRQChr01g0006411	HanXRQChr01	GO:0016020	['membrane']	Probable leucine-rich repeat transmembrane protein kinase	Green29	0.401947	2.51554	18.1787	20.6942	Root4	0.338036	22.8102	23.8545	46.6647	no
HanXRQChr14g0441641	HanXRQChr14	GO:0004332, GO:0006096	['fructose-bisphosphate aldolase activity', 'glycolytic process']	Putative fructose-bisphosphate aldolase%2C class-I%3B Aldolase-type TIM barrel%3B Fructose-bisphosphate aldolase class-I active site	Green16	0.853215	19.2515	56.8846	76.136						no	TRUE
HanXRQChr01g0006481	HanXRQChr01	GO:0046872	['metal ion binding']	Putative zinc finger%2C RING-type%3B JmjC domain%3B Zinc-finger domain of monoamine-oxidase A repressor R1	Green2	0.23592	9.26576	5.40271	14.6685	Root9	0.131119	6.39167	17.7973	24.189	no
HanXRQChr01g0006491	HanXRQChr01	GO:0016021, GO:0004674, GO:0004715, GO:0005524, GO:0018108	['protein serine/threonine kinase activity', 'non-membrane spanning protein tyrosine kinase activity', 'ATP binding', 'integral component of membrane', 'peptidyl-tyrosine phosphorylation']	Putative serine/threonine/dual specificity protein kinase%2C catalytic domain%3B Concanavalin A-like lectin/glucanase domain%3B Tyrosine-protein kinase%2C insulin-like receptor%3B LysM domain						Root5	0.0907993	8.19064	19.7758	27.9664	no
HanXRQChr01g0006501	HanXRQChr01			Probable chaperonin-like RbcX protein	Green32	0.485897	3.9634	25.5652	29.5286						no
HanXRQChr01g0006511	HanXRQChr01	GO:0005777, GO:0050080, GO:0006633	['peroxisome', 'fatty acid biosynthetic process', 'malonyl-CoA decarboxylase activity']	Probable malonyl-CoA decarboxylase family protein	Green9	0.108366	1.75085	4.10276	5.8536	Root17	0.032855	0.907739	5.65723	6.56497	no
HanXRQChr01g0006521	HanXRQChr01	GO:0000785, GO:0005677, GO:0016021, GO:0000976, GO:0003682, GO:0003887, GO:0008270, GO:0006342, GO:0031507, GO:0071897	['chromatin', 'transcription cis-regulatory region binding', 'chromatin binding', 'DNA-directed DNA polymerase activity', 'chromatin silencing complex', nan, 'zinc ion binding', 'integral component of membrane', 'heterochromatin assembly', 'DNA biosynthetic process']	Putative bromo adjacent homology (BAH) domain%3B Zinc finger%2C RING/FYVE/PHD-type	Green34	0.15626	1.23534	11.6778	12.9131	Root13	0.199445	3.0191	9.88138	12.9005	no
HanXRQChr01g0006551	HanXRQChr01	GO:0005829, GO:0016301, GO:0016310	['cytosol', 'kinase activity', 'phosphorylation']	Probable octicosapeptide/Phox/Bem1p (PB1) domain-containing protein / tetratricopeptide repeat (TPR)-conta	Green8	0.317957	7.51596	27.9699	35.4858	Root20	0.0951375	2.21849	11.3615	13.58	no
HanXRQChr01g0006591	HanXRQChr01	GO:0016021	['integral component of membrane']	Protein of unknown function (DUF3537)	Green13	0.175221	1.82216	8.39307	10.2152	Root17	0.27526	7.60504	33.8053	41.4103	no
HanXRQChr01g0006611	HanXRQChr01	GO:0016491, GO:0055114	['oxidoreductase activity', 'obsolete oxidation-reduction process']	Putative glucose/ribitol dehydrogenase	Green4	0.0602031	1.50861	10.9937	12.5023	Root12	0.278458	6.93387	15.7191	22.653	no
HanXRQChr01g0006671	HanXRQChr01	GO:0005737, GO:0016021, GO:0004622, GO:0008474, GO:0002084	['protein depalmitoylation', 'lysophospholipase activity', 'cytoplasm', 'palmitoyl-(protein) hydrolase activity', 'integral component of membrane']	Probable carboxylesterase Os04g0669600	Green1	0.0410719	7.20497	5.14758	12.3525	Root1	0.123755	24.8697	44.6917	69.5614	no
HanXRQChr01g0006681	HanXRQChr01	GO:0005737, GO:0016021, GO:0008474, GO:0052689, GO:0002084	['protein depalmitoylation', 'cytoplasm', 'palmitoyl-(protein) hydrolase activity', 'integral component of membrane', 'carboxylic ester hydrolase activity']	Probable carboxylesterases	Green0	0.0499649	0.393043	3.32554	3.71859	Root3	0.0143977	1.73226	5.29693	7.02919	no
HanXRQChr01g0006731	HanXRQChr01	GO:0005743, GO:0006850	['mitochondrial inner membrane', 'mitochondrial pyruvate transmembrane transport']	Probable CONTAINS InterPro DOMAIN/s: Uncharacterised protein family UPF0041 (InterPro:IPR005336)	Green14	0.300597	3.12011	7.00301	10.1231	Root10	0.28598	22.1167	41.009	63.1257	no
HanXRQChr01g0006741	HanXRQChr01	GO:0005783, GO:0005794, GO:0016021, GO:0016811, GO:0006672	['endoplasmic reticulum', 'Golgi apparatus', 'ceramide metabolic process', 'integral component of membrane', 'hydrolase activity, acting on carbon-nitrogen (but not peptide) bonds, in linear amides']	Putative ceramidase	Green0	0.0459709	0.361625	1.24861	1.61024	Root2	0.0201716	3.42481	5.20587	8.63068	no
HanXRQChr01g0006761	HanXRQChr01			Putative SWIB/MDM2 domain%3B Homeodomain-like%3B DEK%2C C-terminal	Green25	0.0856141	0.76591	7.28636	8.05227	Root11	0.117282	2.86297	14.1091	16.9721	no
HanXRQChr01g0006771	HanXRQChr01	GO:0005739, GO:0072546, GO:0000902, GO:0016049, GO:0034975, GO:0048193	['cell morphogenesis', 'mitochondrion', 'cell growth', 'protein folding in endoplasmic reticulum', 'Golgi vesicle transport', 'EMC complex']	Putative protein of unknown function DUF106%2C transmembrane	Green1	0.0841975	14.7702	9.65413	24.4243	Root3	0.0837983	10.0823	20.6204	30.7027	no
HanXRQChr01g0006781	HanXRQChr01			Uncharacterized protein%2C supported by expression data						Root1	0.194707	39.1281	35.0746	74.2026	no
HanXRQChr01g0006791	HanXRQChr01			Uncharacterized protein%2C supported by expression data	Green0	0.0819132	0.644362	6.59013	7.23449	Root5	0.394633	35.5983	49.2701	84.8684	no
HanXRQChr01g0006811	HanXRQChr01			Uncharacterized conserved protein	Green1	0.0427329	7.49634	3.22068	10.717	Root2	0.0353162	5.9961	7.49706	13.4932	no
HanXRQChr01g0006821	HanXRQChr01	GO:0009507, GO:0009523, GO:0016021, GO:0015979	['chloroplast', 'photosystem II', 'photosynthesis', 'integral component of membrane']	Probable photosystem II reaction center W protein%2C chloroplastic	Green20	0.694148	24.0036	36.5658	60.5693						no
HanXRQChr01g0006831	HanXRQChr01	GO:0009507, GO:0009523, GO:0016021, GO:0015979	['chloroplast', 'photosystem II', 'photosynthesis', 'integral component of membrane']	Probable photosystem II reaction center W	Green20	0.602709	20.8416	40.5193	61.361						no
HanXRQChr01g0006841	HanXRQChr01	GO:0005829, GO:0009507, GO:0004849, GO:0005524, GO:0006206, GO:0006222, GO:0016310, GO:0043097	['uridine kinase activity', 'ATP binding', 'cytosol', 'pyrimidine nucleobase metabolic process', 'UMP biosynthetic process', 'chloroplast', 'phosphorylation', 'pyrimidine nucleoside salvage']	Probable P-loop containing nucleoside triphosphate hydrolases superfamily protein	Green4	0.0351667	0.881232	3.42337	4.3046	Root49	0.186849	0.412917	6.04129	6.45421	no
HanXRQChr01g0006851	HanXRQChr01	GO:0005634, GO:0006351, GO:0006355, GO:0009734	['nucleus', 'transcription, DNA-templated', 'regulation of transcription, DNA-templated', 'auxin-activated signaling pathway']	Probable auxin-induced protein 22E	Green21	0.0973895	1.04112	11.3	12.3411	Root3	0.0118566	1.42654	2.28991	3.71645	no
HanXRQChr01g0006861	HanXRQChr01	GO:0003677	['DNA binding']	Putative primosome PriB/single-strand DNA-binding	Green8	0.436632	10.3212	23.5001	33.8213	Root5	0.0039162	0.353264	1.48911	1.84237	no
HanXRQChr01g0006871	HanXRQChr01	GO:0005747, GO:0008137, GO:0008270, GO:0051537, GO:0006120, GO:0006511, GO:0006979, GO:0009853, GO:0051788, GO:0080129	['mitochondrial respiratory chain complex I', 'mitochondrial electron transport, NADH to ubiquinone', 'ubiquitin-dependent protein catabolic process', 'response to oxidative stress', 'NADH dehydrogenase (ubiquinone) activity', 'zinc ion binding', 'photorespiration', '2 iron, 2 sulfur cluster binding', 'response to misfolded protein', 'proteasome core complex assembly']	Probable NADH dehydrogenase [ubiquinone] flavoprotein 2%2C mitochondrial EC%3D1.6.99.3	Green1	0.0299134	5.24751	5.03478	10.2823	Root2	0.507393	86.1469	71.0473	157.194	no
HanXRQChr01g0006881	HanXRQChr01	GO:0004834, GO:0030170, GO:0000162	['tryptophan biosynthetic process', 'tryptophan synthase activity', 'pyridoxal phosphate binding']	Probable tryptophan synthase alpha chain	Green11	0.0662618	1.30684	6.79027	8.09711	Root1	0.0146038	2.93475	6.21374	9.14849	no
HanXRQChr01g0006891	HanXRQChr01	GO:0016021, GO:0003924, GO:0005525, GO:0008152	['GTPase activity', 'GTP binding', 'metabolic process', 'integral component of membrane']	Putative guanylate-binding protein%2C C-terminal%3B Guanylate-binding protein%2C N-terminal%3B P-loop containing nucleoside triphosphate hydrolase	Green6	0.0419593	1.61255	8.12666	9.73921	Root7	0.0523398	3.80602	14.8793	18.6853	no
HanXRQChr01g0006931	HanXRQChr01			Putative DUF3741-associated sequence motif						Root1	0.0563326	11.3205	8.96206	20.2826	no
HanXRQChr01g0006941	HanXRQChr01	GO:0016021, GO:0019031, GO:0008757, GO:0032259	['S-adenosylmethionine-dependent methyltransferase activity', 'integral component of membrane', 'viral envelope', 'methylation']	Probable 2-methyl-6-phytyl-1%2C4-hydroquinone methyltransferase%2C chloroplastic	Green8	0.0631976	1.49388	9.04344	10.5373	Root1	0.0472777	9.50085	12.8187	22.3196	no
HanXRQChr01g0006981	HanXRQChr01			Uncharacterized protein%2C supported by expression data						Root15	0.0889728	2.11319	18.1834	20.2966	no
HanXRQChr01g0006991	HanXRQChr01	GO:0048046, GO:0005507, GO:0016722, GO:0052716, GO:0009809, GO:0010413, GO:0045492, GO:0046274, GO:0055114	['copper ion binding', 'lignin biosynthetic process', 'glucuronoxylan metabolic process', 'oxidoreductase activity, acting on metal ions', 'xylan biosynthetic process', 'lignin catabolic process', 'apoplast', 'hydroquinone:oxygen oxidoreductase activity', 'obsolete oxidation-reduction process']	Probable laccase 10						Root37	0.651471	17.4048	54.8116	72.2163	no
HanXRQChr01g0007001	HanXRQChr01	GO:0005886, GO:0016021, GO:0015171, GO:0003333	['amino acid transmembrane transport', 'plasma membrane', 'amino acid transmembrane transporter activity', 'integral component of membrane']	Putative amino acid transporter%2C transmembrane domain	Green58	0.163274	0.491667	22.9114	23.4031	Root1	0.0222531	4.47194	5.60034	10.0723	no
HanXRQChr01g0007011	HanXRQChr01			Probable carbohydrate-binding-like fold	Green44	0.450454	1.37571	25.0205	26.3962	Root1	0.0641456	12.8906	19.3711	32.2617	no
HanXRQChr01g0007021	HanXRQChr01	GO:0005774, GO:0009506, GO:0009507, GO:0016021, GO:0031966, GO:0003735, GO:0017077, GO:0006007, GO:0006412, GO:0006839, GO:0009744, GO:0009749, GO:0009750, GO:0009853, GO:0015992	['structural constituent of ribosome', 'vacuolar membrane', 'glucose catabolic process', 'translation', 'mitochondrial transport', 'plasmodesma', 'chloroplast', 'response to sucrose', 'response to glucose', 'response to fructose', 'photorespiration', nan, 'integral component of membrane', 'oxidative phosphorylation uncoupler activity', 'mitochondrial membrane']	Probable plant uncoupling mitochondrial protein 1	Green1	0.0737892	12.9443	4.07814	17.0225	Root2	0.363724	61.7544	52.0957	113.85	no
HanXRQChr01g0007031	HanXRQChr01			ncRNA	Green0	0.140598	1.106	1.85662	2.96262	Root6	0.30788	20.7465	14.1381	34.8846	no
HanXRQChr01g0007041	HanXRQChr01			Probable CONTAINS InterPro DOMAIN/s: Galactose oxidase/kelch%2C beta-propeller (InterPro:IPR011043)%2C Kelch repeat type 1 (InterPro:IP	Green33	0.0158723	0.131096	1.75673	1.88783	Root5	0.104829	9.45615	16.2535	25.7097	no
HanXRQChr09g0239851	HanXRQChr09	GO:0016020	['membrane']	Probable late embryogenesis abundant (LEA) hydroxyproline-rich glycoprotein family	Green24	1	11.3388	13.7067	25.0454	Root48	0.359973	2.91735	12.7027	15.6201	no	TRUE
HanXRQChr01g0007061	HanXRQChr01			Probable plant basic secretory protein (BSP) family protein	Green15	0.225686	7.1172	22.3333	29.4505						no
HanXRQChr01g0007111	HanXRQChr01	GO:0008168, GO:0032259	['methyltransferase activity', 'methylation']	Probable S-adenosyl-L-methionine-dependent methyltransferases superfamily protein	Green1	0.0225063	3.94812	1.49417	5.4423	Root7	0.035318	2.56823	3.48511	6.05334	no
HanXRQChr01g0007121	HanXRQChr01	GO:0005829, GO:0005886, GO:0012505, GO:0036381, GO:0042803, GO:0046982, GO:0000023, GO:0006098, GO:0006520, GO:0006982, GO:0008615, GO:0010224, GO:0010335, GO:0015994, GO:0019252, GO:0042538, GO:0042823, GO:0043085	['maltose metabolic process', 'cytosol', 'plasma membrane', 'pentose-phosphate shunt', 'cellular amino acid metabolic process', 'response to lipid hydroperoxide', 'pyridoxine biosynthetic process', 'response to UV-B', 'response to non-ionic osmotic stress', 'endomembrane system', 'chlorophyll metabolic process', 'starch biosynthetic process', "pyridoxal 5'-phosphate synthase (glutamine hydrolysin…	Probable pyridoxal 5'-phosphate synthase subunit PDX1	Green3	0.239083	9.68272	23.6584	33.3411	Root52	0.501817	3.33312	9.72668	13.0598	no
HanXRQChr01g0007181	HanXRQChr01	GO:0005634, GO:0005773, GO:0005794, GO:0005886, GO:0005096, GO:0005543, GO:0046872, GO:0000902, GO:0006623, GO:0016049, GO:0016197, GO:0043547, GO:0048193	['cell morphogenesis', 'GTPase activator activity', 'phospholipid binding', 'nucleus', 'vacuole', 'Golgi apparatus', 'plasma membrane', 'protein targeting to vacuole', 'cell growth', 'endosomal transport', 'positive regulation of GTPase activity', 'metal ion binding', 'Golgi vesicle transport']	Probable calcium-dependent ARF-type GTPase activating protein family	Green4	0.127526	3.19564	9.88336	13.079	Root2	0.0627699	10.6573	31.2832	41.9405	no
HanXRQChr01g0007201	HanXRQChr01	GO:0043231, GO:0044444, GO:0000166, GO:0004812, GO:0006418	['nucleotide binding', 'aminoacyl-tRNA ligase activity', 'tRNA aminoacylation for protein translation', 'intracellular membrane-bounded organelle', 'obsolete cytoplasmic part']	Probable asparaginyl-tRNA synthetase 2						Root63	0.576856	5.17191	14.3576	19.5295	no
HanXRQChr01g0007211	HanXRQChr01			Probable embryonic stem cell-specific 5-hydroxymethylcytosine-binding protein						Root24	0.0159522	0.669849	3.17141	3.84126	no
HanXRQChr01g0007231	HanXRQChr01	GO:0005634, GO:0005819, GO:0009524, GO:0070652, GO:0051225, GO:0080175	['nucleus', 'spindle', 'phragmoplast', 'spindle assembly', 'HAUS complex', 'phragmoplast microtubule organization']	Uncharacterized conserved protein	Green12	0.0980121	0.852939	5.17517	6.02811	Root4	0.101289	6.83481	10.9488	17.7837	no
HanXRQChr01g0007241	HanXRQChr01			Uncharacterized protein%2C conserved in plant genome(s)%2C supported by expression data						Root1	0.338148	67.9537	35.6789	103.633	no
HanXRQChr01g0007271	HanXRQChr01	GO:0004867, GO:0008233, GO:0006508, GO:0009611, GO:0010951	['serine-type endopeptidase inhibitor activity', 'proteolysis', 'peptidase activity', 'response to wounding', 'negative regulation of endopeptidase activity']	Putative proteinase inhibitor I13%2C potato inhibitor I						Root68	0.216501	0.702095	67.0033	67.7054	no
HanXRQChr01g0007401	HanXRQChr01	GO:0004867, GO:0008233, GO:0006508, GO:0009611, GO:0010951	['serine-type endopeptidase inhibitor activity', 'proteolysis', 'peptidase activity', 'response to wounding', 'negative regulation of endopeptidase activity']	Putative proteinase inhibitor I13%2C potato inhibitor I						Root3	0.240862	28.9795	51.1293	80.1088	no
HanXRQChr01g0007441	HanXRQChr01	GO:0005730	['nucleolus']	Putative apoptosis-antagonizing transcription factor%2C C-terminal%3B AATF leucine zipper-containing domain	Green1	0.157628	27.6517	10.2816	37.9333	Root2	0.0468371	7.95217	7.81038	15.7626	no
HanXRQChr01g0007501	HanXRQChr01	GO:0031461, GO:0031625, GO:0061630, GO:0042787	['cullin-RING ubiquitin ligase complex', 'ubiquitin protein ligase binding', nan, 'ubiquitin protein ligase activity']	Probable cullin 3	Green2	0.204486	8.03119	7.22069	15.2519	Root9	0.273929	13.3532	36.2126	49.5659	no
HanXRQChr01g0007531	HanXRQChr01			Putative dilute domain	Green0	0.116389	0.915558	4.65388	5.56944	Root33	0.10814	1.02666	14.568	15.5946	no
HanXRQChr01g0007551	HanXRQChr01			Uncharacterized conserved protein	Green2	0.111334	4.37264	3.80318	8.17583	Root9	0.482674	23.529	57.6954	81.2243	no
HanXRQChr01g0007561	HanXRQChr01	GO:0005783, GO:0005886, GO:0016021, GO:0019866, GO:0016787, GO:0008152, GO:0048364, GO:0048573	['endoplasmic reticulum', 'plasma membrane', 'metabolic process', 'integral component of membrane', 'hydrolase activity', 'organelle inner membrane', 'root development', 'photoperiodism, flowering']	Probable alpha/beta hydrolase domain-containing protein 13	Green0	0.078497	0.617488	2.33036	2.94785	Root13	0.0945839	1.43177	5.14624	6.57801	no
HanXRQChr01g0007571	HanXRQChr01			Putative nuclear transcription factor Y subunit A						Root8	0.456924	17.9721	39.4187	57.3908	no
HanXRQChr01g0007601	HanXRQChr01	GO:0016021, GO:0005506, GO:0016711, GO:0020037, GO:0047083, GO:0009809, GO:0055114	['iron ion binding', 'lignin biosynthetic process', 'integral component of membrane', "flavonoid 3'-monooxygenase activity", 'heme binding', "5-O-(4-coumaroyl)-D-quinate 3'-monooxygenase activity", 'obsolete oxidation-reduction process']	Putative cytochrome P450	Green43	1	3.74248	20.2862	24.0287	Root23	0.481837	8.90441	30.7369	39.6413	no
HanXRQChr01g0007661	HanXRQChr01	GO:0005634, GO:0006351	['nucleus', 'transcription, DNA-templated']	Probable transcription elongation factor (TFIIS) family protein	Green15	0.162528	5.12546	16.6771	21.8026	Root6	0.0486072	3.27539	4.67438	7.94977	no
HanXRQChr01g0007691	HanXRQChr01	GO:0032040, GO:0000398, GO:0006364, GO:0006606, GO:0009220	['mRNA splicing, via spliceosome', 'rRNA processing', 'protein import into nucleus', 'pyrimidine ribonucleotide biosynthetic process', 'small-subunit processome']	Probable transducin family protein / WD-40 repeat family protein	Green6	0.92083	35.3886	52.364	87.7526	Root19	0.939513	26.4779	39.0509	65.5288	no
HanXRQChr01g0007731	HanXRQChr01	GO:0009570, GO:0009941, GO:0048046, GO:0004418, GO:0006098, GO:0006364, GO:0006744, GO:0009073, GO:0009409, GO:0009697, GO:0009814, GO:0009965, GO:0018160, GO:0019288, GO:0019344, GO:0019684, GO:0030154, GO:0033014, GO:0045893	['hydroxymethylbilane synthase activity', 'pentose-phosphate shunt', 'rRNA processing', 'ubiquinone biosynthetic process', 'aromatic amino acid family biosynthetic process', 'response to cold', 'chloroplast stroma', 'salicylic acid biosynthetic process', nan, 'chloroplast envelope', 'leaf morphogenesis', 'peptidyl-pyrromethane cofactor linkage', 'isopentenyl diphosphate biosynthetic process, meth…	Probable hydroxymethylbilane synthase	Green8	0.491816	11.6257	28.0578	39.6835	Root2	0.0967145	16.4205	13.6779	30.0985	no
HanXRQChr01g0007741	HanXRQChr01	GO:0009706, GO:0016021	['chloroplast inner membrane', 'integral component of membrane']	Probable uncharacterised protein family (UPF0114)	Green3	0.135017	5.46811	13.2019	18.67						no
HanXRQChr01g0007751	HanXRQChr01	GO:0009506, GO:0030915, GO:0000724, GO:0007062, GO:0010267, GO:0035196, GO:0051607	['double-strand break repair via homologous recombination', 'sister chromatid cohesion', 'plasmodesma', 'primary ta-siRNA processing', 'Smc5-Smc6 complex', 'miRNA maturation', 'defense response to virus']	Probable structural maintenance of chromosomes 5	Green2	0.306791	12.0492	9.14914	21.1984	Root9	0.316699	15.4382	33.7451	49.1833	no
HanXRQChr05g0144801	HanXRQChr05	GO:0009535, GO:0009941, GO:0010319, GO:0048046, GO:0004365, GO:0050661, GO:0051287, GO:0006006, GO:0006098, GO:0006364, GO:0006636, GO:0009637, GO:0009644, GO:0009749, GO:0009773, GO:0009902, GO:0010114, GO:0010155, GO:0010207, GO:0010218, GO:0010304, GO:0015995, GO:0019216, GO:0019288, GO:0019344, GO:0031408, GO:0042742, GO:0042744	['glyceraldehyde-3-phosphate dehydrogenase (NAD+) (phosphorylating) activity', 'glucose metabolic process', 'pentose-phosphate shunt', 'rRNA processing', 'unsaturated fatty acid biosynthetic process', 'chloroplast thylakoid membrane', 'response to blue light', 'response to high light intensity', 'response to glucose', 'photosynthetic electron transport in photosystem I', 'chloroplast relocation',…	Probable glyceraldehyde-3-phosphate dehydrogenase B%2C chloroplastic	Green16	0.843122	19.0237	60.6263	79.65						no	TRUE
HanXRQChr01g0007801	HanXRQChr01	GO:0016021, GO:0019344	['integral component of membrane', 'cysteine biosynthetic process']	Probable plasma-membrane choline transporter family protein	Green0	0.0318848	0.250818	2.29019	2.54101	Root27	0.1467	2.6539	8.51325	11.1671	no
HanXRQChr01g0007841	HanXRQChr01	GO:0016020, GO:0004185, GO:0051603	['serine-type carboxypeptidase activity', 'membrane', 'proteolysis involved in cellular protein catabolic process']	Probable serine carboxypeptidase II-3	Green4	0.116693	2.92416	11.6371	14.5613						no
HanXRQChr01g0007851	HanXRQChr01	GO:0016021, GO:0004185, GO:0051603	['serine-type carboxypeptidase activity', 'integral component of membrane', 'proteolysis involved in cellular protein catabolic process']	Probable serine carboxypeptidase-like 40						Root20	0.0269111	0.627532	9.0247	9.65224	no
HanXRQChr01g0007921	HanXRQChr01	GO:0003779	['actin binding']	Probable myosin heavy chain-related	Green17	0.490959	6.74469	20.9224	27.6671	Root1	0.627376	126.077	80.5652	206.642	no
HanXRQChr01g0007951	HanXRQChr01			Probable homeodomain-like superfamily protein						Root2	0.0736663	12.5073	10.2602	22.7675	no
HanXRQChr01g0007961	HanXRQChr01	GO:0016020	['membrane']	Probable single-stranded nucleic acid binding R3H protein	Green0	0.147824	1.16284	5.52309	6.68593	Root21	0.197413	2.25376	12.9444	15.1982	no
HanXRQChr01g0007971	HanXRQChr01	GO:0016787, GO:0008152	['metabolic process', 'hydrolase activity']	Probable nudix hydrolase homolog 16	Green1	0.0280538	4.92129	6.41158	11.3329	Root3	0.246942	29.711	49.9248	79.6358	no
HanXRQChr01g0008001	HanXRQChr01			Putative zinc finger%2C CCHC-type%3B Gag-polypeptide of LTR copia-type						Root5	0.0206386	1.86173	5.15557	7.01729	no
HanXRQChr01g0008051	HanXRQChr01	GO:0005576, GO:0004869, GO:0006972, GO:0006979, GO:0009409, GO:0009414, GO:0010466	['cysteine-type endopeptidase inhibitor activity', 'extracellular region', 'hyperosmotic response', 'response to oxidative stress', 'response to cold', 'response to water deprivation', 'negative regulation of peptidase activity']	Probable cystatin A	Green14	0.225055	2.33601	6.47786	8.81387	Root10	0.0369951	2.86107	10.3498	13.2109	no
HanXRQChr01g0008061	HanXRQChr01	GO:0016020, GO:0007049	['cell cycle', 'membrane']	Probable G2/mitotic-specific cyclin-1						Root1	0.840343	168.874	59.9336	228.808	no
HanXRQChr01g0008071	HanXRQChr01			Probable nascent polypeptide-associated complex subunit alpha-like protein 3	Green1	0.210933	37.0026	15.7711	52.7737	Root3	0.34121	41.0529	72.773	113.826	no
HanXRQChr01g0008091	HanXRQChr01	GO:0005737, GO:0005886, GO:0004683, GO:0005509, GO:0005516, GO:0005524, GO:0009931, GO:0009738, GO:0018105, GO:0035556, GO:0046777	['calmodulin-dependent protein kinase activity', 'calcium ion binding', 'calmodulin binding', 'ATP binding', 'cytoplasm', 'plasma membrane', 'abscisic acid-activated signaling pathway', 'calcium-dependent protein serine/threonine kinase activity', 'peptidyl-serine phosphorylation', 'intracellular signal transduction', 'protein autophosphorylation']	Putative EF-hand domain pair%3B Mitogen-activated protein (MAP) kinase kinase kinase kinase	Green38	0.426504	1.74055	15.7004	17.441	Root43	0.368897	5.24505	58.9904	64.2354	no
HanXRQChr01g0008101	HanXRQChr01	GO:0004725, GO:0008138, GO:0035335	['protein tyrosine phosphatase activity', 'protein tyrosine/serine/threonine phosphatase activity', 'peptidyl-tyrosine dephosphorylation']	Putative dual specificity protein phosphatase domain%3B Dual specificity phosphatase%3B Protein-tyrosine phosphatase-like	Green4	0.0495901	1.24266	7.01583	8.25849	Root15	0.399854	9.4969	33.2204	42.7173	no
HanXRQChr16g0513651	HanXRQChr16	GO:0009507, GO:0009055, GO:0046872, GO:0051537, GO:0022900, GO:0044238, GO:0044281, GO:0071704	['electron transfer activity', 'chloroplast', 'electron transport chain', 'primary metabolic process', 'small molecule metabolic process', 'metal ion binding', '2 iron, 2 sulfur cluster binding', 'organic substance metabolic process']	Probable ferredoxin-1%2C chloroplastic	Green16	0.84107	18.9774	58.9706	77.948						no	TRUE
HanXRQChr01g0008131	HanXRQChr01			Probable tetratricopeptide repeat (TPR)-like superfamily protein	Green6	0.498254	19.1485	37.6226	56.7711	Root19	0.22384	6.3084	11.0004	17.3088	no
HanXRQChr01g0008161	HanXRQChr01			Uncharacterized protein%2C partly supported by expression data						Root6	0.065264	4.39781	3.81547	8.21328	no
HanXRQChr01g0008171	HanXRQChr01			Putative kelch-type beta propeller	Green38	0.239566	0.977663	10.4124	11.39	Root35	0.827948	12.3292	149.163	161.492	no
HanXRQChr01g0008191	HanXRQChr01	GO:0004558, GO:0030246, GO:0032450, GO:0000023	['maltose metabolic process', 'alpha-1,4-glucosidase activity', 'carbohydrate binding', 'maltose alpha-glucosidase activity']	Putative glycoside hydrolase family 31%3B Galactose mutarotase-like domain						Root18	0.0767909	2.20823	9.35886	11.5671	no	TRUE
HanXRQChr01g0008201	HanXRQChr01			Probable sequence-specific DNA binding transcription factors	Green0	0.10936	0.860266	3.41469	4.27496	Root64	0.0100627	0.0932247	2.70744	2.80066	no
HanXRQChr01g0008211	HanXRQChr01	GO:0005694, GO:0005739, GO:0009295, GO:0009507, GO:0003677, GO:0003918, GO:0005524, GO:0006265, GO:0007059	['DNA binding', 'DNA topoisomerase type II (double strand cut, ATP-hydrolyzing) activity', 'ATP binding', 'chromosome', 'mitochondrion', 'DNA topological change', 'chromosome segregation', 'nucleoid', 'chloroplast']	Probable DNA gyrase subunit B%2C chloroplastic/mitochondrial	Green8	0.390194	9.22352	34.8672	44.0907	Root19	0.373286	10.5202	13.2256	23.7457	no
HanXRQChr15g0492501	HanXRQChr15	GO:0009535, GO:0009941, GO:0010319, GO:0048046, GO:0004365, GO:0050661, GO:0051287, GO:0006006, GO:0006098, GO:0006364, GO:0006636, GO:0009637, GO:0009644, GO:0009749, GO:0009773, GO:0009902, GO:0010114, GO:0010155, GO:0010207, GO:0010218, GO:0010304, GO:0015995, GO:0019216, GO:0019288, GO:0019344, GO:0031408, GO:0042742, GO:0042744	['glyceraldehyde-3-phosphate dehydrogenase (NAD+) (phosphorylating) activity', 'glucose metabolic process', 'pentose-phosphate shunt', 'rRNA processing', 'unsaturated fatty acid biosynthetic process', 'chloroplast thylakoid membrane', 'response to blue light', 'response to high light intensity', 'response to glucose', 'photosynthetic electron transport in photosystem I', 'chloroplast relocation',…	Probable glyceraldehyde-3-phosphate dehydrogenase B%2C chloroplastic	Green16	0.840864	18.9728	77.9572	96.9299						no	TRUE
HanXRQChr01g0008241	HanXRQChr01	GO:0004806, GO:0006629	['triglyceride lipase activity', 'lipid metabolic process']	Probable patatin-like phospholipase family protein	Green12	0.0826375	0.719143	4.93688	5.65603	Root26	0.0865743	1.37936	2.84917	4.22853	no
HanXRQChr01g0008251	HanXRQChr01	GO:0005829, GO:0004588, GO:0004590, GO:0006207, GO:0016036, GO:0044205, GO:0046686	['orotate phosphoribosyltransferase activity', "orotidine-5'-phosphate decarboxylase activity", 'cytosol', "'de novo' pyrimidine nucleobase biosynthetic process", 'cellular response to phosphate starvation', "'de novo' UMP biosynthetic process", 'response to cadmium ion']	Probable uridine 5'-monophosphate synthase EC%3D4.1.1.23	Green0	0.0541826	0.426222	4.52474	4.95096	Root67	0.426302	4.07166	113.949	118.021	no
HanXRQChr01g0008261	HanXRQChr01			Putative calmodulin-binding domain%2C plant						Root4	0.0390075	2.63217	4.11591	6.74808	no
HanXRQChr01g0008271	HanXRQChr01			Uncharacterized protein%2C conserved in plant genome(s)%2C supported by expression data						Root62	0.0206206	0.125218	3.81906	3.94427	no
HanXRQChr01g0008281	HanXRQChr01	GO:0006950, GO:0009628, GO:0009987, GO:0044699	['response to stress', 'response to abiotic stimulus', 'cellular process', nan]	Putative ataxin-2%2C C-terminal	Green9	0.331734	5.35977	13.4728	18.8325	Root11	0.234732	5.73006	18.5735	24.3035	no
HanXRQChr01g0008301	HanXRQChr01			Uncharacterized protein%2C conserved in plant genome(s)%2C supported by expression data						Root38	0.142247	1.86896	13.2155	15.0845	no
HanXRQChr01g0008311	HanXRQChr01	GO:0009706, GO:0015245, GO:0010208, GO:0055088, GO:0071668, GO:1902001	['chloroplast inner membrane', 'pollen wall assembly', 'fatty acid transmembrane transporter activity', 'lipid homeostasis', 'plant-type cell wall assembly', 'fatty acid transmembrane transport']	Putative TMEM14 family	Green36	0.106726	0.890247	8.55196	9.4422	Root3	0.0360169	4.3334	17.5178	21.8512	no
HanXRQChr09g0248321	HanXRQChr09			Uncharacterized conserved protein	Green24	0.939384	10.6515	10.9961	21.6475	Root18	0.601106	17.2856	27.8402	45.1258	no	TRUE
HanXRQChr01g0008361	HanXRQChr01	GO:0016021, GO:0003676, GO:0003841, GO:0046983, GO:0006655	['nucleic acid binding', '1-acylglycerol-3-phosphate O-acyltransferase activity', 'phosphatidylglycerol biosynthetic process', 'integral component of membrane', 'protein dimerization activity']	Probable 1-acyl-sn-glycerol-3-phosphate acyltransferase 2	Green0	0.128312	1.00935	3.67639	4.68575	Root11	0.106519	2.60024	10.8506	13.4508	no
HanXRQChr15g0474661	HanXRQChr15	GO:0005886, GO:0016021, GO:0015171, GO:0003333	['amino acid transmembrane transport', 'plasma membrane', 'amino acid transmembrane transporter activity', 'integral component of membrane']	Probable lysine histidine transporter 1	Green5	0.781882	17.7154	17.5918	35.3072	Root18	0.450816	12.9638	29.0849	42.0487	no	TRUE
HanXRQChr01g0008381	HanXRQChr01			Putative F-box domain%3B FBD domain%3B Leucine-rich repeat domain%2C L domain-like	Green2	0.0933212	3.6652	5.20675	8.87195	Root4	0.149158	10.065	33.196	43.261	no
HanXRQChr01g0008411	HanXRQChr01	GO:0016787, GO:0008152	['metabolic process', 'hydrolase activity']	Probable ubiquitin carboxyl-terminal hydrolase family protein	Green2	0.0634853	2.49339	3.56844	6.06183	Root30	0.08076	0.249389	11.1281	11.3775	no
HanXRQChr01g0008421	HanXRQChr01	GO:0008270	['zinc ion binding']	Putative tetratricopeptide-like helical domain%3B DYW domain	Green0	0.0583858	0.459285	4.48403	4.94332	Root4	0.0856037	5.77642	9.93772	15.7141	no
HanXRQChr01g0008431	HanXRQChr01	GO:0004672, GO:0005524, GO:0006468	['protein kinase activity', 'ATP binding', 'protein phosphorylation']	Probable serine/threonine-protein kinase Nek6	Green15	0.227681	7.18013	17.2125	24.3926	Root9	0.0799354	3.89662	20.7834	24.68	no
HanXRQChr01g0008471	HanXRQChr01	GO:0005737, GO:0002161, GO:0051500, GO:0006399, GO:0006450, GO:0019478	['aminoacyl-tRNA editing activity', 'cytoplasm', 'tRNA metabolic process', 'regulation of translational fidelity', 'D-amino acid catabolic process', 'D-tyrosyl-tRNA(Tyr) deacylase activity']	Putative D-aminoacyl-tRNA deacylase DTD%3B D-Tyr tRNAtyr deacylase-like domain						Root3	0.16672	20.059	32.8894	52.9484	no
HanXRQChr01g0008531	HanXRQChr01	GO:0005783, GO:0005886, GO:0016021, GO:0010329, GO:0009734, GO:0009926, GO:0010252, GO:0010315, GO:0055085	['endoplasmic reticulum', 'plasma membrane', 'auxin-activated signaling pathway', 'auxin polar transport', 'auxin homeostasis', 'auxin export across the plasma membrane', 'auxin efflux transmembrane transporter activity', 'integral component of membrane', 'transmembrane transport']	Probable auxin efflux carrier component 1b						Root1	0.12978	26.0804	28.2876	54.368	no
HanXRQChr01g0008541	HanXRQChr01	GO:0005829, GO:0005524, GO:0051082, GO:0006094, GO:0006096, GO:0006457, GO:0007010, GO:0009651, GO:0010498	['ATP binding', 'cytosol', 'gluconeogenesis', 'glycolytic process', 'protein folding', 'cytoskeleton organization', 'response to salt stress', 'proteasomal protein catabolic process', 'unfolded protein binding']	Probable T-complex protein 1 subunit delta	Green1	0.250325	43.9128	13.5128	57.4256	Root64	0.875309	8.10919	99.9769	108.086	no
HanXRQChr01g0008551	HanXRQChr01	GO:0016491, GO:0055114	['oxidoreductase activity', 'obsolete oxidation-reduction process']	Probable NAD(P)-binding Rossmann-fold superfamily protein	Green27	0.445306	3.0212	14.0476	17.0688	Root12	0.0630437	1.56985	4.11611	5.68595	no
HanXRQChr01g0008581	HanXRQChr01	GO:0004419, GO:0008152	['hydroxymethylglutaryl-CoA lyase activity', 'metabolic process']	Putative aldolase-type TIM barrel	Green19	0.077894	1.06841	2.92917	3.99758	Root18	0.189444	5.44774	30.1143	35.562	no	TRUE
HanXRQChr01g0008611	HanXRQChr01	GO:0005576, GO:0005774, GO:0004650, GO:0016829, GO:0005975, GO:0071555	['polygalacturonase activity', 'extracellular region', 'vacuolar membrane', 'carbohydrate metabolic process', 'lyase activity', 'cell wall organization']	Probable pectin lyase-like superfamily protein	Green0	0.0406874	0.320063	2.11031	2.43037	Root2	0.0648898	11.0172	11.3346	22.3518	no
HanXRQChr01g0008621	HanXRQChr01			Probable basic helix-loop-helix (bHLH) DNA-binding superfamily protein	Green9	0.157275	2.54107	10.2116	12.7527	Root12	0.25679	6.39429	19.7876	26.1819	no
HanXRQChr01g0008631	HanXRQChr01			Probable remorin family protein						Root12	0.4039	10.0575	25.254	35.3115	no
HanXRQChr01g0008641	HanXRQChr01	GO:0022627, GO:0003723, GO:0003735, GO:0006412	['RNA binding', 'structural constituent of ribosome', 'translation', 'cytosolic small ribosomal subunit']	Putative ribosomal protein S10%3B Ribosomal protein S10 domain	Green1	0.693015	121.571	9.79478	131.366	Root2	0.543914	92.3476	134.536	226.884	no
HanXRQChr01g0008661	HanXRQChr01			Probable zinc finger CCCH domain-containing protein 67	Green3	0.0895466	3.62659	11.7629	15.3895	Root17	0.295349	8.16007	38.1061	46.2662	no
HanXRQChr01g0008671	HanXRQChr01	GO:0016021	['integral component of membrane']	Uncharacterized protein%2C conserved in plant genome(s)%2C supported by expression data	Green0	0.150126	1.18095	11.0044	12.1854	Root10	0.295519	22.8544	27.869	50.7233	no
HanXRQChr01g0008691	HanXRQChr01	GO:0043231, GO:0008194, GO:0009813, GO:0052696	['UDP-glycosyltransferase activity', 'flavonoid biosynthetic process', 'intracellular membrane-bounded organelle', 'flavonoid glucuronidation']	Probable putative cis-zeatin O-glucosyltransferase						Root23	0.134096	2.47812	11.7109	14.189	no
HanXRQChr01g0008741	HanXRQChr01	GO:0016021	['integral component of membrane']	Putative protein of unknown function DUF288	Green51	0.10932	0.302617	4.2484	4.55102	Root35	0.355211	5.28956	59.5483	64.8379	no
HanXRQChr01g0008751	HanXRQChr01	GO:0000176, GO:0000177, GO:0005829, GO:0004527, GO:0017091, GO:0000467, GO:0034427, GO:0034473, GO:0034475, GO:0034476, GO:0042991, GO:0043928, GO:0071028, GO:0071035, GO:0071038, GO:0071042	['nuclear exosome (RNase complex)', 'cytoplasmic exosome (RNase complex)', "exonucleolytic trimming to generate mature 3'-end of 5.8S rRNA from tricistronic rRNA transcript (SSU-rRNA, 5.8S rRNA, LSU-rRNA)", 'exonuclease activity', 'cytosol', nan, "nuclear-transcribed mRNA catabolic process, exonucleolytic, 3'-5'", "U1 snRNA 3'-end processing", "U4 snRNA 3'-end processing", "U5 snRNA 3'-end proces…	Putative guanosine pentaphosphate synthetase I/polyribonucleotide nucleotidyltransferase	Green1	0.0244535	4.28971	3.9977	8.28741	Root3	0.0200125	2.40782	7.00658	9.4144	no
HanXRQChr01g0008821	HanXRQChr01			Uncharacterized protein%2C supported by expression data	Green0	0.0709967	0.558488	5.37482	5.9333	Root3	0.121282	14.5921	33.7467	48.3387	no
HanXRQChr01g0008871	HanXRQChr01			Putative protein of unknown function DUF3755						Root6	0.144766	9.75502	12.3394	22.0944	no
HanXRQChr01g0008911	HanXRQChr01			Putative ribosomal protein L3%3B Translation protein%2C beta-barrel domain	Green0	0.0295134	0.232164	0.948334	1.1805						no
HanXRQChr01g0009091	HanXRQChr01	GO:0004198, GO:0005509, GO:0006508	['calcium-dependent cysteine-type endopeptidase activity', 'calcium ion binding', 'proteolysis']	Probable calcium-binding EF-hand family protein	Green43	0.359683	1.34611	15.404	16.7501	Root1	0.0778723	15.6491	12.8146	28.4637	no
HanXRQChr01g0009101	HanXRQChr01	GO:0003677, GO:0004386, GO:0005524, GO:0008152	['DNA binding', 'helicase activity', 'ATP binding', 'metabolic process']	Putative SNF2-related%2C N-terminal domain%3B Helicase%2C C-terminal%3B DBINO domain%3B P-loop containing nucleoside triphosphate hydrolase	Green2	0.755776	29.6832	19.1199	48.8031	Root9	0.932763	45.4695	94.7695	140.239	no
HanXRQChr01g0009111	HanXRQChr01	GO:0016021, GO:0016614, GO:0019139, GO:0050660, GO:0009690, GO:0055114	['cytokinin metabolic process', 'integral component of membrane', 'oxidoreductase activity, acting on CH-OH group of donors', 'cytokinin dehydrogenase activity', 'flavin adenine dinucleotide binding', 'obsolete oxidation-reduction process']	Putative FAD-linked oxidase-like%2C C-terminal%3B FAD-binding%2C type 2%3B Vanillyl-alcohol oxidase/Cytokinin dehydrogenase C-terminal domain						Root26	0.138232	2.20241	4.72687	6.92928	no
HanXRQChr13g0414531	HanXRQChr13	GO:0016021, GO:0008270	['zinc ion binding', 'integral component of membrane']	Probable RING/U-box superfamily protein	Green24	0.912242	10.3437	15.9683	26.312	Root14	0.0895217	2.91091	13.2171	16.128	no	TRUE
HanXRQChr01g0009181	HanXRQChr01			Probable uncharacterized protein						Root1	0.527844	106.075	52.3667	158.441	no
HanXRQChr01g0009191	HanXRQChr01	GO:0016021, GO:0004672, GO:0005524, GO:0006468, GO:0009733, GO:0009741	['protein kinase activity', 'ATP binding', 'protein phosphorylation', 'response to auxin', 'response to brassinosteroid', 'integral component of membrane']	Probable leucine-rich repeat protein kinase family protein						Root1	0.0824487	16.5688	21.3143	37.8831	no
HanXRQChr01g0009201	HanXRQChr01	GO:0006351, GO:0006355	['transcription, DNA-templated', 'regulation of transcription, DNA-templated']	Probable transcription factor BTF3 homolog 4	Green0	0.11353	0.893072	7.48629	8.37936	Root3	0.213833	25.7275	41.964	67.6915	no
HanXRQChr01g0009211	HanXRQChr01	GO:0005666, GO:0005736, GO:0001054, GO:0001056, GO:0003677, GO:0046983, GO:0006360, GO:0006383	['RNA polymerase I activity', 'RNA polymerase III activity', 'DNA binding', 'RNA polymerase III complex', 'RNA polymerase I complex', 'transcription by RNA polymerase I', 'transcription by RNA polymerase III', 'protein dimerization activity']	Probable RNA polymerase I subunit 43	Green1	0.118411	20.772	9.36297	30.135	Root2	0.0191413	3.24987	8.96874	12.2186	no
HanXRQChr05g0162881	HanXRQChr05	GO:0004722, GO:0006470	['protein serine/threonine phosphatase activity', 'protein dephosphorylation']	Probable protein phosphatase 2C family protein	Green18	0.80443	9.55532	21.7642	31.3195	Root14	0.184682	6.00516	21.3299	27.3351	no	TRUE
HanXRQChr01g0009251	HanXRQChr01	GO:0005509, GO:0032440, GO:0055114	['calcium ion binding', '2-alkenal reductase [NAD(P)+] activity', 'obsolete oxidation-reduction process']	Putative flagellar calcium-binding protein calflagin%3B EF-hand domain pair	Green44	0.285972	0.873375	22.3062	23.1796	Root8	0.428948	16.8717	34.7409	51.6126	no
HanXRQChr01g0009261	HanXRQChr01	GO:0005509	['calcium ion binding']	Probable centrin2	Green11	0.0320529	0.632158	4.06549	4.69765	Root10	0.007331	0.566954	2.59688	3.16383	no
HanXRQChr01g0009321	HanXRQChr01	GO:0005622, GO:0016301, GO:0000160, GO:0016310	['phosphorelay signal transduction system', 'intracellular anatomical structure', 'kinase activity', 'phosphorylation']	Putative cheY-like superfamily						Root71	0.147668	0.416365	2.84745	3.26382	no
HanXRQChr01g0009351	HanXRQChr01	GO:0016021, GO:0005509, GO:0005544	['calcium ion binding', 'calcium-dependent phospholipid binding', 'integral component of membrane']	Putative C2 domain%3B Phosphoribosyltransferase C-terminal						Root1	0.0126407	2.54026	3.23799	5.77825	no
HanXRQChr01g0009361	HanXRQChr01	GO:0016021, GO:0004672, GO:0005524, GO:0016491, GO:0006468	['protein kinase activity', 'ATP binding', 'protein phosphorylation', 'integral component of membrane', 'oxidoreductase activity']	Probable leucine-rich repeat protein kinase family protein	Green25	0.550418	4.92408	22.1302	27.0542	Root1	0.424424	85.2916	67.3419	152.633	no
HanXRQChr01g0009371	HanXRQChr01	GO:0009507, GO:0008233, GO:0006508	['proteolysis', 'peptidase activity', 'chloroplast']	Probable cysteine proteinases superfamily protein	Green11	0.150262	2.96352	9.43536	12.3989	Root3	0.0486696	5.85572	13.1935	19.0492	no
HanXRQChr01g0009381	HanXRQChr01	GO:0005634, GO:0005737, GO:0016021, GO:0005515, GO:0008270, GO:0016874, GO:0061630, GO:0006915, GO:0007275, GO:0042787, GO:0043161	['protein binding', 'nucleus', 'cytoplasm', 'apoptotic process', 'multicellular organism development', 'zinc ion binding', 'integral component of membrane', 'ligase activity', nan, 'proteasome-mediated ubiquitin-dependent protein catabolic process', 'ubiquitin protein ligase activity']	Putative E3 ubiquitin-protein ligase SIN-like%3B Zinc finger%2C RING/FYVE/PHD-type	Green26	0.11568	0.776315	5.52356	6.29988	Root5	0.0161972	1.46108	4.3404	5.80148	no
HanXRQChr01g0009391	HanXRQChr01	GO:0003824, GO:0008152	['catalytic activity', 'metabolic process']	Putative AMP-dependent synthetase/ligase						Root6	0.230216	15.5131	9.64744	25.1605	no
HanXRQChr01g0009411	HanXRQChr01	GO:0016021, GO:0004519, GO:0004535, GO:0090503	['endonuclease activity', 'poly(A)-specific ribonuclease activity', 'integral component of membrane', 'RNA phosphodiester bond hydrolysis, exonucleolytic']	Putative endonuclease/exonuclease/phosphatase%3B MYND-like zinc finger%2C mRNA-binding	Green7	0.0681716	0.606726	8.68866	9.29539	Root4	0.103216	6.96489	16.6043	23.5692	no
HanXRQChr01g0009441	HanXRQChr01			Uncharacterized protein%2C partly conserved in plant genome(s)%2C supported by expression data	Green0	0.155711	1.22488	3.29033	4.51521	Root6	0.23201	15.634	15.8888	31.5228	no
HanXRQChr01g0009451	HanXRQChr01			Putative metallothionein%2C family 15%2C plant	Green41	0.723463	3.33229	19.8464	23.1787	Root56	0.311552	1.50908	7.4139	8.92298	no
HanXRQChr03g0068321	HanXRQChr03	GO:0009536, GO:0004722, GO:0046872, GO:0006470	['protein serine/threonine phosphatase activity', 'protein dephosphorylation', 'plastid', 'metal ion binding']	Probable protein phosphatase 2C 44	Green5	0.749824	16.9891	28.8394	45.8284	Root26	0.558243	8.89428	41.1921	50.0864	no	TRUE
HanXRQChr01g0009471	HanXRQChr01			Probable metallothionein-like protein 1	Green41	0.621114	2.86086	29.6373	32.4981	Root56	0.922204	4.46693	30.6882	35.1551	no
HanXRQChr01g0009481	HanXRQChr01	GO:0005737, GO:0003676, GO:0008270, GO:0006816, GO:0006869, GO:0006891, GO:0010351, GO:0016558, GO:0048573, GO:0051928	['nucleic acid binding', 'cytoplasm', 'calcium ion transport', 'lipid transport', 'intra-Golgi vesicle-mediated transport', 'zinc ion binding', 'lithium ion transport', 'protein import into peroxisome matrix', 'photoperiodism, flowering', 'positive regulation of calcium ion transport']	Putative zinc finger%2C CCHC-type	Green40	0.147922	0.681777	2.99284	3.67462	Root12	0.636768	15.8561	29.9579	45.814	no
HanXRQChr01g0009501	HanXRQChr01	GO:0004674, GO:0005524, GO:0006468	['protein serine/threonine kinase activity', 'ATP binding', 'protein phosphorylation']	Probable protein kinase 1B	Green31	0.288973	1.69544	15.3321	17.0275	Root1	0.187795	37.7389	17.7774	55.5163	no
HanXRQChr16g0509531	HanXRQChr16	GO:0005829, GO:0004471, GO:0046872, GO:0051287, GO:0006094, GO:0006108, GO:0007010, GO:0010498, GO:0051260, GO:0055114	['malate dehydrogenase (decarboxylating) (NAD+) activity', 'cytosol', 'gluconeogenesis', 'malate metabolic process', 'cytoskeleton organization', 'proteasomal protein catabolic process', 'metal ion binding', 'protein homooligomerization', 'NAD binding', 'obsolete oxidation-reduction process']	Probable NADP-dependent malic enzyme	Green5	0.690727	15.6501	20.3318	35.9818	Root22	0.0968843	1.91574	16.0994	18.0152	no	TRUE
HanXRQChr01g0009521	HanXRQChr01	GO:0005576, GO:0005618, GO:0016020, GO:0009664	['extracellular region', 'cell wall', 'plant-type cell wall organization', 'membrane']	Putative expansin/Lol pI	Green10	0.336513	5.74623	13.6339	19.3801	Root5	0.697487	62.9175	121.006	183.924	no
HanXRQChr01g0009541	HanXRQChr01	GO:0005634, GO:0005774, GO:0005829, GO:0019773, GO:0048046, GO:0004298, GO:0006094, GO:0006096, GO:0006833, GO:0006972, GO:0007030, GO:0009266, GO:0009651, GO:0009853, GO:0043161, GO:0051788, GO:0080129	['threonine-type endopeptidase activity', 'nucleus', 'vacuolar membrane', 'cytosol', 'gluconeogenesis', 'glycolytic process', 'water transport', 'hyperosmotic response', 'Golgi organization', 'response to temperature stimulus', 'response to salt stress', 'photorespiration', 'proteasome core complex, alpha-subunit complex', 'proteasome-mediated ubiquitin-dependent protein catabolic process', 'apop…	Probable proteasome subunit alpha type-3	Green26	0.796762	5.34698	22.2163	27.5633	Root24	0.317211	13.32	90.8551	104.175	no
HanXRQChr01g0009591	HanXRQChr01			Probable DNA-binding bromodomain-containing protein	Green9	0.227697	3.67887	6.71959	10.3985	Root9	0.0285951	1.39393	10.7126	12.1065	no
HanXRQChr01g0009621	HanXRQChr01			Putative myb domain%2C plants%3B Homeodomain-like%3B MYB-CC type transcription factor%2C LHEQLE-containing domain						Root6	0.0182738	1.23138	3.25682	4.48819	no
HanXRQChr01g0009641	HanXRQChr01	GO:0097159, GO:1901363	['organic cyclic compound binding', 'heterocyclic compound binding']	Putative nucleotide-binding alpha-beta plait domain	Green0	0.0455285	0.358145	1.19131	1.54946	Root13	0.022299	0.337553	1.59654	1.9341	no
HanXRQChr01g0009661	HanXRQChr01			Uncharacterized protein%2C conserved in plant genome(s)%2C supported by expression data						Root3	0.0897257	10.7954	25.7602	36.5556	no
HanXRQChr01g0009671	HanXRQChr01	GO:0012505, GO:0000079, GO:0007346	['regulation of cyclin-dependent protein serine/threonine kinase activity', 'regulation of mitotic cell cycle', 'endomembrane system']	Uncharacterized conserved protein	Green0	0.0628273	0.494224	1.42867	1.9229	Root26	0.0271595	0.432723	1.77946	2.21218	no
HanXRQChr01g0009691	HanXRQChr01			Uncharacterized protein%2C supported by expression data						Root6	0.305306	20.573	19.3323	39.9054	no
HanXRQChr01g0009711	HanXRQChr01	GO:0003779, GO:0000902, GO:0007010	['cell morphogenesis', 'actin binding', 'cytoskeleton organization']	Probable tubulin binding cofactor C domain-containing protein	Green2	0.047956	1.88348	4.96476	6.84823	Root20	0.0724493	1.68943	10.9362	12.6256	no
HanXRQChr01g0009721	HanXRQChr01	GO:0016021, GO:0016717, GO:0050184, GO:0006636, GO:0055114	['unsaturated fatty acid biosynthetic process', 'integral component of membrane', 'oxidoreductase activity, acting on paired donors, with oxidation of a pair of donors resulting in the reduction of molecular oxygen to two molecules of water', 'phosphatidylcholine desaturase activity', 'obsolete oxidation-reduction process']	Putative fatty acid desaturase domain%3B Fatty acid desaturase%2C N-terminal	Green20	0.105464	3.64694	7.90093	11.5479	Root2	0.0402045	6.82606	16.3706	23.1966	no
HanXRQChr01g0009741	HanXRQChr01	GO:0004722, GO:0046872, GO:0006470	['protein serine/threonine phosphatase activity', 'protein dephosphorylation', 'metal ion binding']	Putative PPM-type phosphatase domain%3B Protein phosphatase 2C family	Green45	0.201658	0.665273	11.4515	12.1168						no
HanXRQChr01g0009751	HanXRQChr01			Probable chaperone DnaJ-domain superfamily protein	Green0	0.0808043	0.635639	5.27596	5.91159	Root3	0.0808107	9.7228	21.1378	30.8606	no
HanXRQChr01g0009771	HanXRQChr01			Putative zinc finger%2C RING/FYVE/PHD-type	Green27	0.137658	0.933943	7.11679	8.05073	Root12	0.147832	3.68116	7.15737	10.8385	no
HanXRQChr01g0009781	HanXRQChr01	GO:0005622, GO:0016020, GO:0003924, GO:0005525, GO:0006886, GO:0006904, GO:0006913, GO:0007264, GO:0008152, GO:0009306	['GTPase activity', 'GTP binding', 'intracellular anatomical structure', 'intracellular protein transport', 'vesicle docking involved in exocytosis', 'nucleocytoplasmic transport', 'small GTPase mediated signal transduction', 'metabolic process', 'protein secretion', 'membrane']	Probable RAB GTPase homolog 8C	Green0	0.0933689	0.734476	3.78994	4.52442	Root49	0.141961	0.313719	5.26262	5.57634	no
HanXRQChr01g0009801	HanXRQChr01			ncRNA						Root6	0.248893	16.7716	19.4128	36.1844	no
HanXRQChr01g0009861	HanXRQChr01			Probable domain of unknown function (DUF966)						Root6	0.00806746	0.543625	1.10735	1.65097	no
HanXRQChr01g0009891	HanXRQChr01	GO:0016021, GO:0046873, GO:0009697, GO:0009863, GO:0030001, GO:0030968, GO:0031348, GO:0045087, GO:0055085	['salicylic acid biosynthetic process', 'salicylic acid mediated signaling pathway', 'integral component of membrane', 'metal ion transport', 'endoplasmic reticulum unfolded protein response', 'negative regulation of defense response', 'innate immune response', 'metal ion transmembrane transporter activity', 'transmembrane transport']	Putative mg2+ transporter protein%2C CorA-like/Zinc transport protein ZntB						Root1	0.0894703	17.9798	14.1406	32.1204	no
HanXRQChr01g0009931	HanXRQChr01	GO:0005739, GO:0005840, GO:0003735, GO:0006412	['structural constituent of ribosome', 'mitochondrion', 'ribosome', 'translation']	Putative ribosomal protein L24	Green1	0.0578094	10.1411	3.46171	13.6028	Root3	0.259061	31.1691	46.6749	77.844	no
HanXRQChr01g0009941	HanXRQChr01	GO:0016021, GO:0008643, GO:0055085	['carbohydrate transport', 'integral component of membrane', 'transmembrane transport']	Probable UDP-galactose transporter 5						Root51	0.0301053	0.00772726	0.907003	0.91473	no
HanXRQChr01g0009961	HanXRQChr01			Uncharacterized protein%2C supported by expression data	Green0	0.0899895	0.707893	2.48371	3.1916	Root7	0.83624	60.8093	12.8748	73.6841	no
HanXRQChr01g0010011	HanXRQChr01	GO:0044699	[nan]	Putative heavy metal-associated domain%2C HMA						Root24	0.0567345	2.38234	10.6688	13.0511	no
HanXRQChr01g0010021	HanXRQChr01	GO:0045735	['nutrient reservoir activity']	Probable rmlC-like cupins superfamily protein	Green4	0.0335791	0.841448	3.42762	4.26907	Root1	0.0929486	18.6788	25.1173	43.7961	no
HanXRQChr01g0010041	HanXRQChr01	GO:0000923, GO:0005635, GO:0005813, GO:0005816, GO:0008275, GO:0009898, GO:0005200, GO:0043015, GO:0051011, GO:0007126, GO:0031122, GO:0051298, GO:0051415, GO:0090063, GO:0090307	['equatorial microtubule organizing center', 'structural constituent of cytoskeleton', 'nuclear envelope', 'centrosome', 'spindle pole body', nan, 'gamma-tubulin small complex', 'cytoplasmic side of plasma membrane', 'cytoplasmic microtubule organization', 'gamma-tubulin binding', 'microtubule minus-end binding', 'centrosome duplication', 'microtubule nucleation by interphase microtubule organizi…	Probable spindle pole body component 98	Green12	0.188722	1.64234	11.7218	13.3641	Root25	0.172813	5.80705	63.4665	69.2736	no
HanXRQChr01g0010051	HanXRQChr01			Probable F-box family protein	Green0	0.120641	0.949008	7.60132	8.55032	Root5	0.0797969	7.19815	9.88226	17.0804	no
HanXRQChr01g0010061	HanXRQChr01	GO:0005682, GO:0005685, GO:0005686, GO:0005687, GO:0005689, GO:0005732, GO:0019013, GO:0034719, GO:0043186, GO:0071004, GO:0071011, GO:0071013, GO:0097526, GO:0003723, GO:0000398	['mRNA splicing, via spliceosome', 'RNA binding', 'U5 snRNP', 'U1 snRNP', 'U2 snRNP', 'U4 snRNP', 'U12-type spliceosomal complex', 'sno(s)RNA-containing ribonucleoprotein complex', 'viral nucleocapsid', 'SMN-Sm protein complex', 'P granule', 'U2-type prespliceosome', 'precatalytic spliceosome', 'catalytic step 2 spliceosome', 'spliceosomal tri-snRNP complex']	Putative LSM domain	Green1	0.0815697	14.3092	6.03776	20.347	Root3	0.087292	10.5026	17.3187	27.8213	no
HanXRQChr01g0010081	HanXRQChr01			Uncharacterized conserved protein	Green0	0.079642	0.626495	2.52384	3.15034	Root3	0.0233212	2.8059	6.10165	8.90755	no
HanXRQChr01g0010171	HanXRQChr01			Putative senescence regulator S40						Root10	0.0487565	3.77066	11.9142	15.6849	no
HanXRQChr01g0010181	HanXRQChr01	GO:0005829	['cytosol']	Uncharacterized conserved protein	Green27	0.208244	1.41284	15.1374	16.5502	Root3	0.236613	28.4683	59.6538	88.122	no
HanXRQChr05g0153781	HanXRQChr05	GO:0016021, GO:0031502, GO:0004169, GO:0000032, GO:0007275, GO:0035269, GO:0044845, GO:1900101	['cell wall mannoprotein biosynthetic process', 'dolichyl-phosphate-mannose-protein mannosyltransferase activity', 'multicellular organism development', 'integral component of membrane', 'dolichyl-phosphate-mannose-protein mannosyltransferase complex', 'protein O-linked mannosylation', 'chain elongation of O-linked mannose residue', 'regulation of endoplasmic reticulum unfolded protein response']	Putative MIR motif%3B Glycosyltransferase 39-like	Green5	0.685187	15.5245	14.9397	30.4643	Root15	0.154159	3.66142	20.9886	24.65	no	TRUE
HanXRQChr01g0010261	HanXRQChr01	GO:0005634, GO:0005737, GO:0009506, GO:0016740, GO:0046523, GO:0000023, GO:0000394, GO:0019252, GO:0019284, GO:0019509, GO:0043085	['maltose metabolic process', 'RNA splicing, via endonucleolytic cleavage and ligation', 'nucleus', 'cytoplasm', 'plasmodesma', 'transferase activity', 'starch biosynthetic process', 'L-methionine salvage from S-adenosylmethionine', 'L-methionine salvage from methylthioadenosine', 'positive regulation of catalytic activity', 'S-methyl-5-thioribose-1-phosphate isomerase activity']	Probable methylthioribose-1-phosphate isomerase	Green0	0.0434487	0.341784	2.17431	2.51609	Root11	0.133629	3.26203	7.20473	10.4668	no
HanXRQChr01g0010371	HanXRQChr01			ncRNA						Root4	0.0139729	0.942872	3.55322	4.49609	no
HanXRQChr01g0010381	HanXRQChr01			Uncharacterized protein%2C conserved in plant genome(s)%2C supported by expression data						Root30	0.0600943	0.185573	4.48225	4.66782	no
HanXRQChr01g0010391	HanXRQChr01	GO:0009535, GO:0009941, GO:0004364, GO:0009055, GO:0015035, GO:0006749, GO:0019684, GO:0035304, GO:0045454, GO:0055114	['glutathione transferase activity', 'glutathione metabolic process', 'electron transfer activity', 'chloroplast thylakoid membrane', 'chloroplast envelope', 'protein-disulfide reductase activity', 'photosynthesis, light reaction', 'regulation of protein dephosphorylation', 'cell redox homeostasis', 'obsolete oxidation-reduction process']	Probable thioredoxin family protein	Green20	0.438638	15.1681	67.4378	82.6059	Root38	0.242032	3.18003	32.3837	35.5638	no
HanXRQChr01g0010401	HanXRQChr01	GO:0005672, GO:0003713, GO:0006367, GO:1903506	['transcription coactivator activity', 'transcription factor TFIIA complex', 'transcription initiation from RNA polymerase II promoter', 'regulation of nucleic acid-templated transcription']	Probable transcription factor IIA%2C alpha/beta subunit	Green7	0.188062	1.67375	6.45131	8.12505	Root5	0.100025	9.02284	11.6688	20.6916	no
HanXRQChr13g0414711	HanXRQChr13	GO:0004332, GO:0006096	['fructose-bisphosphate aldolase activity', 'glycolytic process']	Probable fructose-bisphosphate aldolase 1	Green16	0.817443	18.4443	82.8647	101.309						no	TRUE
HanXRQChr01g0010431	HanXRQChr01	GO:0005774, GO:0010006, GO:0031359, GO:0015450, GO:0009658, GO:0045037, GO:0048481, GO:0048598	['vacuolar membrane', 'chloroplast organization', 'Toc complex', 'protein-transporting ATPase activity', 'integral component of chloroplast outer membrane', 'protein import into chloroplast stroma', 'plant ovule development', 'embryonic morphogenesis']	Probable translocon at the outer envelope membrane of chloroplasts 75-III	Green8	0.461428	10.9074	49.3436	60.2509	Root64	0.3281	3.03964	28.3488	31.3884	no
HanXRQChr01g0010441	HanXRQChr01	GO:0016020	['membrane']	Uncharacterized protein%2C conserved in plant genome(s)%2C supported by expression data	Green35	0.780339	7.83168	25.564	33.3957						no
HanXRQChr01g0010451	HanXRQChr01			Putative armadillo-like helical%3B Nucleic acid binding NABP%3B Armadillo-type fold	Green2	0.17452	6.85428	10.827	17.6813	Root4	0.256895	17.3349	22.9686	40.3035	no
HanXRQChr01g0010501	HanXRQChr01			Uncharacterized protein%2C supported by expression data						Root6	0.179607	12.1028	10.5059	22.6087	no
HanXRQChr01g0010511	HanXRQChr01	GO:0005634, GO:0004843, GO:0000956, GO:0006511, GO:0016579	['nuclear-transcribed mRNA catabolic process', 'cysteine-type deubiquitinase activity', 'nucleus', 'ubiquitin-dependent protein catabolic process', 'protein deubiquitination']	Probable ubiquitin-specific protease 5	Green6	0.135336	5.20113	17.7676	22.9688	Root4	0.132897	8.96774	16.1998	25.1675	no
HanXRQChr01g0010521	HanXRQChr01	GO:0009987, GO:0033036, GO:0071702, GO:1902582	['cellular process', 'macromolecule localization', 'organic substance transport', nan]	Uncharacterized protein%2C conserved in plant genome(s)%2C supported by expression data	Green0	0.142115	1.11793	5.06403	6.18196	Root10	0.102949	7.96175	45.3071	53.2689	no
HanXRQChr01g0010541	HanXRQChr01	GO:0022625, GO:0003735, GO:0008097, GO:0000027, GO:0006412	['ribosomal large subunit assembly', 'structural constituent of ribosome', 'translation', '5S rRNA binding', 'cytosolic large ribosomal subunit']	Putative ribosomal protein L18/L5%3B Ribosomal protein L5 eukaryotic/L18 archaeal%2C C-terminal	Green1	0.760615	133.43	22.8899	156.32	Root2	0.807365	137.077	68.9543	206.031	no
HanXRQChr01g0010561	HanXRQChr01	GO:0016021, GO:0016592, GO:0001104, GO:0006357	[nan, 'regulation of transcription by RNA polymerase II', 'integral component of membrane', 'mediator complex']	Uncharacterized conserved protein	Green0	0.0814578	0.640779	2.59921	3.23999	Root57	0.561037	0.900193	16.519	17.4192	no
HanXRQChr01g0010571	HanXRQChr01			Probable FRIGIDA-like protein	Green7	0.198346	1.76528	8.40349	10.1688	Root22	0.0871205	1.72268	7.54096	9.26364	no
HanXRQChr01g0010591	HanXRQChr01	GO:0005634, GO:0005829, GO:0001671, GO:0051087, GO:0006457, GO:0009408, GO:0009644, GO:0032781, GO:0034976, GO:0042542	['ATPase activator activity', 'nucleus', 'cytosol', 'protein folding', 'response to heat', 'response to high light intensity', 'positive regulation of ATP-dependent activity', 'response to endoplasmic reticulum stress', 'response to hydrogen peroxide', 'chaperone binding']	Probable aha1 domain-containing protein	Green1	0.032188	5.64653	9.8313	15.4778	Root38	0.229661	3.01748	9.87962	12.8971	no
HanXRQChr01g0010601	HanXRQChr01	GO:0009570, GO:0015035, GO:0016671, GO:0000103, GO:0006457, GO:0006662, GO:0034599, GO:0045454, GO:0055114	['sulfate assimilation', 'protein folding', 'glycerol ether metabolic process', 'chloroplast stroma', 'protein-disulfide reductase activity', 'oxidoreductase activity, acting on a sulfur group of donors, disulfide as acceptor', 'cellular response to oxidative stress', 'cell redox homeostasis', 'obsolete oxidation-reduction process']	Probable WCRKC thioredoxin 1	Green19	0.352553	4.83569	14.3333	19.169	Root27	0.446483	8.07717	22.3462	30.4233	no
HanXRQChr01g0010611	HanXRQChr01			Probable homeobox from Arabidopsis thaliana						Root5	0.106236	9.58315	17.6626	27.2458	no
HanXRQChr01g0010631	HanXRQChr01	GO:0005672, GO:0003713, GO:0006367, GO:1903506	['transcription coactivator activity', 'transcription factor TFIIA complex', 'transcription initiation from RNA polymerase II promoter', 'regulation of nucleic acid-templated transcription']	Putative transcription factor IIA%2C alpha/beta subunit%3B Transcription factor IIA%2C helical	Green7	0.109131	0.971266	5.455	6.42627	Root5	0.155111	13.9919	20.8633	34.8552	no
HanXRQChr01g0010651	HanXRQChr01	GO:0044434, GO:0006139, GO:0009416, GO:0044249, GO:0044711, GO:0044763, GO:0071840, GO:1901576	['nucleobase-containing compound metabolic process', 'response to light stimulus', 'cellular biosynthetic process', 'obsolete chloroplast part', nan, nan, 'cellular component organization or biogenesis', 'organic substance biosynthetic process']	Probable plastid transcriptionally active 16	Green20	0.739311	25.5653	34.7285	60.2938						no
HanXRQChr03g0082041	HanXRQChr03	GO:0005829, GO:0009535, GO:0009570, GO:0009941, GO:0010319, GO:0048046, GO:0004849, GO:0005524, GO:0008974, GO:0000165, GO:0005975, GO:0006098, GO:0006206, GO:0006222, GO:0006364, GO:0006612, GO:0009595, GO:0009637, GO:0009697, GO:0009773, GO:0009862, GO:0009867, GO:0009902, GO:0010103, GO:0010114, GO:0010200, GO:0010207, GO:0010218, GO:0010310, GO:0010363, GO:0019344, GO:0031348, GO:0035304, GO:…	['MAPK cascade', 'uridine kinase activity', 'ATP binding', 'cytosol', 'carbohydrate metabolic process', 'pentose-phosphate shunt', 'pyrimidine nucleobase metabolic process', 'UMP biosynthetic process', 'rRNA processing', 'protein targeting to membrane', 'phosphoribulokinase activity', 'chloroplast thylakoid membrane', 'chloroplast stroma', 'detection of biotic stimulus', 'response to blue light',…	Putative phosphoribulokinase%3B P-loop containing nucleoside triphosphate hydrolase	Green16	0.810493	18.2875	73.0304	91.3179						no	TRUE
HanXRQChr01g0010681	HanXRQChr01	GO:0005622, GO:0030244, GO:0048193	['intracellular anatomical structure', 'cellulose biosynthetic process', 'Golgi vesicle transport']	Probable myosin heavy chain-related	Green0	0.0423075	0.332807	2.73551	3.06832	Root0	0.151561	0.0807638	1.20169	1.28245	no
HanXRQChr01g0010691	HanXRQChr01	GO:0004721, GO:0046872, GO:0006470	['phosphoprotein phosphatase activity', 'protein dephosphorylation', 'metal ion binding']	Putative calcineurin-like phosphoesterase domain%2C apaH type%3B Metallo-dependent phosphatase-like%3B Serine-threonine protein phosphatase%2C N-terminal	Green0	0.0417862	0.328707	1.93125	2.25995	Root2	0.009605	1.63077	4.23928	5.87005	no
HanXRQChr01g0010701	HanXRQChr01	GO:0005622, GO:0005886, GO:0003924, GO:0005525, GO:0006886, GO:0006913, GO:0007264, GO:0008152	['GTPase activity', 'GTP binding', 'intracellular anatomical structure', 'plasma membrane', 'intracellular protein transport', 'nucleocytoplasmic transport', 'small GTPase mediated signal transduction', 'metabolic process']	Putative small GTPase superfamily%3B Ran GTPase%3B P-loop containing nucleoside triphosphate hydrolase						Root16	0.319472	9.5729	26.9673	36.5402	no
HanXRQChr01g0010741	HanXRQChr01	GO:0005759, GO:0031304, GO:0003954, GO:0003959, GO:0010264, GO:0055114	['NADH dehydrogenase activity', 'NADPH dehydrogenase activity', 'mitochondrial matrix', 'myo-inositol hexakisphosphate biosynthetic process', 'intrinsic component of mitochondrial inner membrane', 'obsolete oxidation-reduction process']	Probable alternative NAD(P)H dehydrogenase 1	Green30	0.431917	3.9378	34.7622	38.7						no
HanXRQChr01g0010811	HanXRQChr01	GO:0005794, GO:0016413, GO:0071554	['Golgi apparatus', 'O-acetyltransferase activity', 'cell wall organization or biogenesis']	Probable TRICHOME BIREFRINGENCE-LIKE 45	Green17	0.38932	5.34839	18.7844	24.1327	Root66	0.15067	0.625458	3.63027	4.25573	no
HanXRQChr01g0010981	HanXRQChr01			Putative zinc finger%2C RING-CH-type%3B Zinc finger%2C RING/FYVE/PHD-type						Root0	0.0761377	0.0405723	0.86418	0.904752	no
HanXRQChr01g0010991	HanXRQChr01			Uncharacterized protein%2C supported by expression data						Root28	0.422784	5.27357	13.6555	18.9291	no
HanXRQChr01g0011001	HanXRQChr01	GO:0005634, GO:0043626, GO:0003677, GO:0030337, GO:0006272, GO:0006275, GO:0006298, GO:0019985	['DNA binding', 'nucleus', 'leading strand elongation', 'regulation of DNA replication', 'mismatch repair', 'translesion synthesis', 'DNA polymerase processivity factor activity', 'PCNA complex']	Probable proliferating cell nuclear antigen	Green1	0.296314	51.9804	15.203	67.1835	Root2	0.209493	35.5685	54.6979	90.2664	no
HanXRQChr01g0011021	HanXRQChr01	GO:0009628, GO:0044707, GO:0044767, GO:0048856	['response to abiotic stimulus', nan, nan, 'anatomical structure development']	Plant Protein of unknown function (DUF641)	Green10	0.299909	5.12119	25.3364	30.4576	Root1	0.422519	84.9087	35.6937	120.602	no
HanXRQChr01g0011031	HanXRQChr01			Uncharacterized protein%2C partly conserved in plant genome(s)%2C supported by expression data						Root34	0.323972	2.11965	14.6467	16.7663	no
HanXRQChr01g0011041	HanXRQChr01			Putative uncharacterised protein family UPF0503						Root25	0.00426061	0.14317	0.961756	1.10493	no
HanXRQChr01g0011111	HanXRQChr01	GO:0016021, GO:0005215, GO:0006857	['transporter activity', 'oligopeptide transport', 'integral component of membrane']	Putative proton-dependent oligopeptide transporter family%3B Major facilitator superfamily domain	Green13	0.195274	2.0307	6.78626	8.81696	Root14	0.16029	5.21203	15.9216	21.1336	no
HanXRQChr01g0011131	HanXRQChr01			Probable homeodomain-like transcriptional regulator	Green31	0.264425	1.55141	14.6309	16.1823	Root7	0.0131075	0.953147	3.85447	4.80762	no
HanXRQChr01g0011151	HanXRQChr01	GO:0008422, GO:0009251	['beta-glucosidase activity', 'glucan catabolic process']	Probable glycosyl hydrolase family protein						Root8	0.0222913	0.876783	3.19058	4.06736	no
HanXRQChr01g0011161	HanXRQChr01			Uncharacterized protein%2C conserved in plant genome(s)%2C supported by expression data						Root15	0.124812	2.96439	14.7592	17.7236	no
HanXRQChr01g0011191	HanXRQChr01	GO:0080008, GO:0003677, GO:0008270	['DNA binding', 'zinc ion binding', 'Cul4-RING E3 ubiquitin ligase complex']	Probable damaged DNA binding 2	Green46	0.324118	1.81646	7.7112	9.52766	Root46	0.00353562	0.0357987	1.29965	1.33544	no
HanXRQChr01g0011201	HanXRQChr01	GO:0005622, GO:0016021, GO:0030244, GO:0048193	['intracellular anatomical structure', 'integral component of membrane', 'cellulose biosynthetic process', 'Golgi vesicle transport']	Probable sec20 family protein	Green26	0.0391259	0.26257	1.98438	2.24695	Root0	0.0440553	0.0234762	2.19626	2.21974	no
HanXRQChr01g0011211	HanXRQChr01	GO:0005622, GO:0004435, GO:0004871, GO:0016042, GO:0035556	['phosphatidylinositol phospholipase C activity', nan, 'intracellular anatomical structure', 'lipid catabolic process', 'intracellular signal transduction']	Putative phosphoinositide phospholipase C family%3B EF-hand domain pair						Root1	0.189787	38.1394	26.8194	64.9587	no
HanXRQChr01g0011231	HanXRQChr01			Probable double Clp-N motif-containing P-loop nucleoside triphosphate hydrolases superfamily protein	Green23	0.147441	1.30649	13.489	14.7954	Root4	0.0979846	6.61187	18.9968	25.6087	no
HanXRQChr01g0011251	HanXRQChr01	GO:0016021, GO:0016717, GO:0006629, GO:0055114	['lipid metabolic process', 'integral component of membrane', 'oxidoreductase activity, acting on paired donors, with oxidation of a pair of donors resulting in the reduction of molecular oxygen to two molecules of water', 'obsolete oxidation-reduction process']	Probable omega-3 fatty acid desaturase%2C endoplasmic reticulum	Green10	0.0999202	1.70622	6.33998	8.0462						no
HanXRQChr01g0011331	HanXRQChr01			ncRNA						Root53	0.652567	6.94901	28.3691	35.3181	no
HanXRQChr01g0011361	HanXRQChr01	GO:0000311, GO:0005634, GO:0009535, GO:0009570, GO:0022626, GO:0003735, GO:0003755, GO:0008266, GO:0019843, GO:0000413, GO:0006412, GO:0006457, GO:0019288, GO:0019344	['plastid large ribosomal subunit', 'protein peptidyl-prolyl isomerization', 'structural constituent of ribosome', 'peptidyl-prolyl cis-trans isomerase activity', 'nucleus', 'translation', 'protein folding', 'poly(U) RNA binding', 'chloroplast thylakoid membrane', 'chloroplast stroma', 'isopentenyl diphosphate biosynthetic process, methylerythritol 4-phosphate pathway', 'cysteine biosynthetic pro…	Probable 50S ribosomal protein L4%2C chloroplastic	Green8	0.400713	9.47218	27.7205	37.1926	Root2	0.0648424	11.0092	15.833	26.8422	no
HanXRQChr01g0011381	HanXRQChr01			ncRNA						Root34	0.480916	3.14649	34.7142	37.8607	no
HanXRQChr01g0011391	HanXRQChr01			Putative tetratricopeptide-like helical domain	Green4	0.0529016	1.32565	9.49623	10.8219						no
HanXRQChr01g0011421	HanXRQChr01			Uncharacterized protein						Root33	0.0304932	0.289495	10.8266	11.1161	no
HanXRQChr01g0011451	HanXRQChr01	GO:0016021, GO:0005215, GO:0006810	['transporter activity', 'transport', 'integral component of membrane']	Probable plasma membrane intrinsic protein 2%3B5	Green10	0.24484	4.18085	24.3881	28.569	Root1	0.642706	129.157	60.397	189.554	no
HanXRQChr01g0011461	HanXRQChr01			Uncharacterized protein%2C conserved in plant genome(s)%2C supported by expression data	Green14	0.183859	1.90841	7.0042	8.91261	Root56	0.570822	2.76492	22.1877	24.9526	no
HanXRQChr01g0011481	HanXRQChr01	GO:0005736, GO:0001054, GO:0003677, GO:0032549, GO:0006360	['RNA polymerase I activity', 'DNA binding', 'RNA polymerase I complex', 'transcription by RNA polymerase I', 'ribonucleoside binding']	Probable DNA-directed RNA polymerase II subunit RPB2	Green52	0.225528	0.555303	16.9914	17.5467	Root22	0.228301	4.51431	31.2417	35.756	no
HanXRQChr01g0011491	HanXRQChr01	GO:0005774, GO:0005783, GO:0009507, GO:0003756, GO:0016757, GO:0006457, GO:0008152, GO:0009408, GO:0009627, GO:0009644, GO:0009744, GO:0009749, GO:0009750, GO:0034976, GO:0042542, GO:0045454	['protein disulfide isomerase activity', 'vacuolar membrane', 'endoplasmic reticulum', 'protein folding', 'metabolic process', 'response to heat', 'chloroplast', 'systemic acquired resistance', 'response to high light intensity', 'response to sucrose', 'response to glucose', 'response to fructose', 'glycosyltransferase activity', 'response to endoplasmic reticulum stress', 'response to hydrogen p…	Probable PDI-like 1-4	Green36	0.246901	2.05951	8.20124	10.2608	Root2	0.0444306	7.54357	13.9951	21.5386	no
HanXRQChr01g0011501	HanXRQChr01	GO:0016021, GO:0003333	['amino acid transmembrane transport', 'integral component of membrane']	Probable tryptophan/tyrosine permease						Root40	0.184716	2.14719	4.19297	6.34016	no
HanXRQChr01g0011511	HanXRQChr01	GO:0005634, GO:0005737, GO:0004843, GO:0008242, GO:0006511, GO:0010016, GO:0016579, GO:0048366	['cysteine-type deubiquitinase activity', 'nucleus', 'cytoplasm', 'ubiquitin-dependent protein catabolic process', 'omega peptidase activity', 'shoot system morphogenesis', 'protein deubiquitination', 'leaf development']	Probable peptidase C12%2C ubiquitin carboxyl-terminal hydrolase 1	Green0	0.0392155	0.308485	2.47299	2.78148	Root1	0.0422047	8.48139	7.39969	15.8811	no
HanXRQChr05g0142961	HanXRQChr05	GO:0016791, GO:0016311	['dephosphorylation', 'phosphatase activity']	Probable haloacid dehalogenase-like hydrolase (HAD) superfamily protein	Green16	0.780814	17.6178	71.8379	89.4558	Root12	0.0916487	2.28213	6.83476	9.11689	no	TRUE
HanXRQChr01g0011581	HanXRQChr01	GO:0016740	['transferase activity']	Putative protein kinase-like domain%3B Leucine-rich repeat-containing N-terminal%2C plant-type%3B Leucine-rich repeat domain%2C L domain-like	Green22	0.0718805	0.80667	3.62035	4.42702	Root22	0.128703	2.5449	26.0283	28.5732	no
HanXRQChr01g0011591	HanXRQChr01	GO:0030674, GO:0006487, GO:0009755, GO:0010182, GO:0010364, GO:0016036, GO:0017145, GO:0043161, GO:0048825, GO:2000069	['protein N-linked glycosylation', 'hormone-mediated signaling pathway', 'sugar mediated signaling pathway', 'regulation of ethylene biosynthetic process', 'cellular response to phosphate starvation', 'stem cell division', 'protein-macromolecule adaptor activity', 'proteasome-mediated ubiquitin-dependent protein catabolic process', 'cotyledon development', 'regulation of post-embryonic root devel…	Putative N-terminal acetyltransferase A%2C auxiliary subunit	Green31	0.513533	3.01295	26.728	29.741	Root9	0.31638	15.4226	45.1022	60.5248	no
HanXRQChr01g0011601	HanXRQChr01			Probable pentatricopeptide (PPR) repeat-containing protein	Green3	0.287628	11.6488	27.0535	38.7023	Root8	0.513455	20.1957	50.3347	70.5303	no
HanXRQChr01g0011641	HanXRQChr01			Putative myb domain%2C plants%3B Homeodomain-like						Root1	0.012396	2.49109	7.39465	9.88573	no
HanXRQChr01g0011661	HanXRQChr01	GO:0005886, GO:0016021, GO:0005385, GO:0032440, GO:0055114, GO:0071577	['zinc ion transmembrane transporter activity', 'plasma membrane', 'integral component of membrane', '2-alkenal reductase [NAD(P)+] activity', 'obsolete oxidation-reduction process', 'zinc ion transmembrane transport']	Probable ZIP metal ion transporter family	Green3	0.190248	7.70494	24.0852	31.7901	Root8	0.237579	9.34465	25.6358	34.9804	no
HanXRQChr01g0011671	HanXRQChr01	GO:0005829, GO:0003873, GO:0005524, GO:2001070, GO:0006000, GO:0006002, GO:0006003, GO:0042732, GO:0043609, GO:0046835	['6-phosphofructo-2-kinase activity', 'ATP binding', 'cytosol', 'fructose metabolic process', 'fructose 6-phosphate metabolic process', 'fructose 2,6-bisphosphate metabolic process', 'D-xylose metabolic process', 'regulation of carbon utilization', 'carbohydrate phosphorylation', 'starch binding']	Putative phosphoglycerate/bisphosphoglycerate mutase%2C active site%3B Fructose-2%2C6-bisphosphatase%3B Glucoamylase%2C starch-binding%3B P-loop containing nucleoside triphosphate hydrolase%3B Histidine phosphatase superfamily	Green31	0.736401	4.32054	42.1794	46.4999	Root4	0.045515	3.07129	7.04849	10.1198	no
HanXRQChr01g0011681	HanXRQChr01			ncRNA	Green1	0.291165	51.0771	5.38076	56.4578	Root10	0.67491	52.1951	116.769	168.964	no
HanXRQChr01g0011691	HanXRQChr01			ncRNA						Root6	0.522685	35.2211	45.437	80.6581	no
HanXRQChr01g0011731	HanXRQChr01	GO:0005622, GO:0046907	['intracellular anatomical structure', 'intracellular transport']	Probable ran-specific GTPase-activating protein	Green1	0.0704614	12.3606	3.07317	15.4337	Root2	0.0238915	4.05639	5.47227	9.52866	no
HanXRQChr15g0496321	HanXRQChr15			Probable zinc finger CCCH domain-containing protein 33	Green24	0.888835	10.0783	3.20799	13.2863	Root48	0.592041	4.79811	5.25612	10.0542	no	TRUE
HanXRQChr01g0011781	HanXRQChr01			Probable drought-responsive family protein	Green40	0.851989	3.92684	14.6912	18.6181	Root11	1	24.4111	49.5087	73.9198	no
HanXRQChr01g0011791	HanXRQChr01	GO:0046872	['metal ion binding']	Putative zinc finger%2C RING/FYVE/PHD-type	Green2	0.123952	4.86821	2.75027	7.61847	Root9	0.378435	18.4476	31.4194	49.867	no
HanXRQChr01g0011811	HanXRQChr01	GO:0005886, GO:0004722, GO:0006470	['protein serine/threonine phosphatase activity', 'plasma membrane', 'protein dephosphorylation']	Probable protein phosphatase 2C family protein	Green42	0.680853	2.49717	16.6555	19.1527	Root1	0.0143221	2.87815	1.80066	4.67881	no
HanXRQChr01g0011821	HanXRQChr01	GO:0071011	['precatalytic spliceosome']	Putative pre-mRNA-splicing factor 38%3B Pre-mRNA-splicing factor 38%2C C-terminal	Green0	0.140325	1.10385	6.83612	7.93997	Root57	0.0643395	0.103234	2.5111	2.61433	no
HanXRQChr01g0011831	HanXRQChr01	GO:0006355	['regulation of transcription, DNA-templated']	Probable TOPLESS-related 3	Green7	0.468733	4.17171	24.1047	28.2764	Root4	0.428381	28.9066	35.727	64.6336	no
HanXRQChr01g0012131	HanXRQChr01	GO:0009570, GO:0004314, GO:0006744	['[acyl-carrier-protein] S-malonyltransferase activity', 'ubiquinone biosynthetic process', 'chloroplast stroma']	Probable catalytics%3Btransferases%3B[acyl-carrier-protein] S-malonyltransferases%3Bbinding	Green1	0.201194	35.2941	22.2757	57.5698	Root1	0.170704	34.3044	37.5045	71.8088	no
HanXRQChr01g0012171	HanXRQChr01	GO:0005777, GO:0016787, GO:0010264	['peroxisome', 'myo-inositol hexakisphosphate biosynthetic process', 'hydrolase activity']	Probable calcineurin-like metallo-phosphoesterase superfamily protein	Green4	0.191613	4.80156	28.068	32.8695						no
HanXRQChr01g0012191	HanXRQChr01	GO:0005768, GO:0005783, GO:0005802, GO:0005829, GO:0009507, GO:0016021, GO:0016192	['endosome', 'endoplasmic reticulum', 'trans-Golgi network', 'cytosol', 'chloroplast', 'integral component of membrane', 'vesicle-mediated transport']	Probable prenylated RAB acceptor 1.B3	Green37	0.147338	0.866749	9.07359	9.94034	Root1	0.108688	21.8417	20.2717	42.1134	no
HanXRQChr02g0040711	HanXRQChr02	GO:0016021	['integral component of membrane']	Protein of unknown function (DUF793)	Green24	0.885962	10.0457	8.07549	18.1212	Root48	0.0968317	0.784757	1.08384	1.8686	no	TRUE
HanXRQChr01g0012241	HanXRQChr01			Probable WRKY DNA-binding protein 25						Root26	0.0554321	0.883181	4.33814	5.22132	no
HanXRQChr01g0012361	HanXRQChr01	GO:0005886, GO:0010181, GO:0016491, GO:0045892, GO:0055114	['plasma membrane', 'FMN binding', 'oxidoreductase activity', 'negative regulation of transcription, DNA-templated', 'obsolete oxidation-reduction process']	Putative flavoprotein WrbA%3B Flavoprotein-like domain						Root3	0.0422156	5.0792	14.8288	19.908	no
HanXRQChr01g0012371	HanXRQChr01			Probable putative endonuclease or glycosyl hydrolase	Green3	0.0845396	3.42381	8.562	11.9858	Root12	0.0243322	0.605894	2.79144	3.39733	no
HanXRQChr01g0012401	HanXRQChr01	GO:0016020	['membrane']	Putative nodulin-like%3B Major facilitator superfamily domain	Green15	0.229941	7.25139	21.8079	29.0593						no
HanXRQChr01g0012481	HanXRQChr01			Uncharacterized protein%2C partly supported by expression data						Root6	0.0825596	5.56327	9.65292	15.2162	no
HanXRQChr03g0071611	HanXRQChr03	GO:0009570, GO:0009941, GO:0005524, GO:0008878, GO:0005978, GO:0006098, GO:0006364, GO:0009637, GO:0009902, GO:0010027, GO:0010114, GO:0010218, GO:0019252, GO:0019684	['ATP binding', 'glycogen biosynthetic process', 'pentose-phosphate shunt', 'rRNA processing', 'glucose-1-phosphate adenylyltransferase activity', 'chloroplast stroma', 'response to blue light', 'chloroplast relocation', 'chloroplast envelope', 'thylakoid membrane organization', 'response to red light', 'response to far red light', 'starch biosynthetic process', 'photosynthesis, light reaction']	Probable ADP glucose pyrophosphorylase large subunit 1	Green16	0.779968	17.5987	78.5239	96.1227						no	TRUE
HanXRQChr01g0012551	HanXRQChr01	GO:0005739, GO:0031083, GO:0019722, GO:0045324, GO:0048364	['mitochondrion', 'calcium-mediated signaling', 'BLOC-1 complex', 'late endosome to vacuole transport', 'root development']	Probable biogenesis of lysosome-related organelles complex 1 subunit 1	Green14	0.234165	2.43057	8.96088	11.3915	Root13	0.669894	10.1405	66.1968	76.3374	no
HanXRQChr01g0012611	HanXRQChr01			Uncharacterized protein						Root7	0.344096	25.0218	26.6647	51.6865	no
HanXRQChr01g0012621	HanXRQChr01	GO:0005634, GO:0005737, GO:0004672, GO:0005524, GO:0010260, GO:0016036, GO:0019375, GO:0042631, GO:0046777	['protein kinase activity', 'ATP binding', 'nucleus', 'cytoplasm', 'obsolete animal organ senescence', 'cellular response to phosphate starvation', 'galactolipid biosynthetic process', 'cellular response to water deprivation', 'protein autophosphorylation']	Probable with no lysine (K) kinase 4	Green13	0.433734	4.51049	18.7197	23.2302	Root14	0.51825	16.8515	37.4362	54.2877	no
HanXRQChr01g0012631	HanXRQChr01			Uncharacterized protein%2C conserved in plant genome(s)%2C supported by expression data						Root14	0.237749	7.7307	22.4934	30.2241	no
HanXRQChr01g0012661	HanXRQChr01			Uncharacterized protein%2C partly supported by expression data						Root69	0.542288	0.596043	35.4266	36.0227	no
HanXRQChr08g0230171	HanXRQChr08	GO:0005622, GO:0004707, GO:0005524, GO:0000165	['MAPK cascade', 'MAP kinase activity', 'ATP binding', 'intracellular anatomical structure']	Putative serine/threonine-protein kinase%2C SIK1/2	Green18	0.803007	9.53842	27.6563	37.1948	Root44	0.738926	5.24466	11.4173	16.6619	no	TRUE
HanXRQChr01g0012751	HanXRQChr01	GO:0005737, GO:0004842, GO:0005524, GO:0016874, GO:0006511	['ubiquitin-protein transferase activity', 'ATP binding', 'cytoplasm', 'ubiquitin-dependent protein catabolic process', 'ligase activity']	Putative ubiquitin-conjugating enzyme/RWD-like%3B Ubiquitin-conjugating enzyme%2C active site	Green28	0.598809	4.5852	23.8204	28.4056	Root11	0.541716	13.2239	27.481	40.7049	no
HanXRQChr01g0012781	HanXRQChr01	GO:0022625, GO:0003735, GO:0000027, GO:0006412	['ribosomal large subunit assembly', 'structural constituent of ribosome', 'translation', 'cytosolic large ribosomal subunit']	Probable 60S ribosomal protein L10-1	Green1	0.608088	106.673	19.6661	126.339	Root2	0.864658	146.805	103.523	250.327	no
HanXRQChr01g0012891	HanXRQChr01			Putative polymerase%2C nucleotidyl transferase domain	Green19	0.116739	1.60121	11.7254	13.3267	Root41	0.100868	0.978693	13.2149	14.1936	no
HanXRQChr01g0012901	HanXRQChr01			Putative rossmann-like alpha/beta/alpha sandwich fold						Root10	0.0685929	5.30473	7.70074	13.0055	no
HanXRQChr01g0012911	HanXRQChr01	GO:0022627, GO:0003729, GO:0003735, GO:0006412	['mRNA binding', 'structural constituent of ribosome', 'translation', 'cytosolic small ribosomal subunit']	Putative ribosomal protein S26e	Green1	0.608197	106.692	11.5314	118.223	Root3	0.899765	108.256	167.806	276.062	no
HanXRQChr01g0012921	HanXRQChr01			Putative zinc finger%2C CW-type%3B DNA-binding pseudobarrel domain	Green7	0.0462288	0.411436	1.83387	2.2453	Root4	0.0135386	0.913567	2.65643	3.57	no
HanXRQChr01g0012981	HanXRQChr01	GO:0005739, GO:0003676, GO:0004004, GO:0005524, GO:0010501	['nucleic acid binding', nan, 'ATP binding', 'mitochondrion', 'RNA secondary structure unwinding']	Putative helicase superfamily 1/2%2C ATP-binding domain%3B RNA helicase%2C DEAD-box type%2C Q motif%3B Lhr-like ATP-dependent RNA helicase%2C predicted%3B P-loop containing nucleoside triphosphate hydrolase	Green0	0.0768346	0.604411	6.57204	7.17645	Root1	0.103197	20.7382	25.3982	46.1364	no
HanXRQChr01g0012991	HanXRQChr01			Putative protein Networked (NET)%2C actin-binding (NAB) domain	Green0	0.048279	0.379782	5.06568	5.44546	Root35	0.0973236	1.44928	13.3825	14.8318	no
HanXRQChr01g0013031	HanXRQChr01			Putative ubiquinone biosynthesis protein Coq4						Root7	0.184524	13.4181	20.0508	33.469	no
HanXRQChr06g0172681	HanXRQChr06	GO:0016021, GO:0000166, GO:0003676	['nucleotide binding', 'nucleic acid binding', 'integral component of membrane']	Putative nucleotide-binding alpha-beta plait domain	Green5	0.680959	15.4288	17.8373	33.2661	Root44	0.696393	4.94277	23.7617	28.7045	no	TRUE
HanXRQChr01g0013091	HanXRQChr01			Uncharacterized protein%2C supported by expression data						Root6	0.482671	32.5247	25.4006	57.9253	no
HanXRQChr01g0013111	HanXRQChr01			Uncharacterized conserved protein	Green8	0.384937	9.09925	30.4218	39.521	Root3	0.0174904	2.10437	5.06777	7.17215	no
HanXRQChr01g0013211	HanXRQChr01	GO:0005576, GO:0004601, GO:0020037, GO:0046872, GO:0006979, GO:0042744, GO:0055114, GO:0098869	['peroxidase activity', 'extracellular region', 'response to oxidative stress', 'heme binding', 'hydrogen peroxide catabolic process', 'metal ion binding', 'obsolete oxidation-reduction process', 'cellular oxidant detoxification']	Probable peroxidase superfamily protein						Root1	0.0182738	3.67227	6.37337	10.0456	no
HanXRQChr01g0013221	HanXRQChr01			Uncharacterized protein%2C supported by expression data						Root15	0.128079	3.04199	18.839	21.8809	no
HanXRQChr01g0013231	HanXRQChr01	GO:0005739, GO:0003690, GO:0006355	['double-stranded DNA binding', 'mitochondrion', 'regulation of transcription, DNA-templated']	Probable mitochondrial transcription termination factor family protein	Green30	0.0650013	0.592618	3.23815	3.83076	Root31	0.0467371	0.449871	3.29801	3.74789	no
HanXRQChr01g0013241	HanXRQChr01	GO:0005634, GO:0006333	['nucleus', nan]	Putative histone chaperone%2C ASF1-like						Root24	0.200411	8.41546	43.9868	52.4022	no
HanXRQChr01g0013251	HanXRQChr01	GO:0016021, GO:0043234, GO:0044464, GO:0009657, GO:0010467, GO:0031323, GO:0034645, GO:0034660, GO:0044085, GO:0044262, GO:0044711, GO:0044723, GO:0044763, GO:0051234, GO:0060255, GO:0080090	['plastid organization', 'gene expression', 'integral component of membrane', 'regulation of cellular metabolic process', 'cellular macromolecule biosynthetic process', 'ncRNA metabolic process', nan, 'cellular component biogenesis', 'cellular carbohydrate metabolic process', 'obsolete cell part', nan, nan, nan, 'establishment of localization', 'regulation of macromolecule metabolic process', 're…	Probable sec-independent periplasmic protein translocase	Green32	0.80631	6.57698	30.2776	36.8546	Root11	0.0204316	0.498758	2.50874	3.0075	no
HanXRQChr16g0509771	HanXRQChr16	GO:0003700, GO:0043565, GO:0006355	['DNA-binding transcription factor activity', 'regulation of transcription, DNA-templated', 'sequence-specific DNA binding']	Putative WRKY domain	Green24	0.885252	10.0377	17.402	27.4396	Root48	0.389442	3.15617	16.8288	19.985	no	TRUE
HanXRQChr01g0013301	HanXRQChr01	GO:0004518, GO:0009987	['nuclease activity', 'cellular process']	Putative GIY-YIG nuclease superfamily	Green0	0.0688879	0.541899	1.5996	2.1415	Root1	0.00642893	1.29195	3.03423	4.32618	no
HanXRQChr01g0013311	HanXRQChr01			Uncharacterized protein%2C supported by expression data	Green4	0.0707637	1.77324	6.95375	8.72699	Root11	0.130982	3.19742	10.4185	13.6159	no
HanXRQChr01g0013321	HanXRQChr01	GO:0005525, GO:0016787, GO:0000917, GO:0008152	['division septum assembly', 'GTP binding', 'metabolic process', 'hydrolase activity']	Putative GTP binding domain%3B GTP-binding protein%2C ribosome biogenesis%2C YsxC%3B P-loop containing nucleoside triphosphate hydrolase	Green6	0.0231456	0.889513	2.70045	3.58997	Root46	0.297846	3.01573	4.96417	7.9799	no
HanXRQChr11g0324291	HanXRQChr11	GO:0005509	['calcium ion binding']	Probable calcium-binding protein CML18	Green24	0.882125	10.0022	6.56153	16.5637	Root48	0.125575	1.0177	3.943	4.9607	no	TRUE
HanXRQChr01g0013431	HanXRQChr01	GO:0005623, GO:0050897, GO:0006096, GO:0006833, GO:0006972, GO:0007030, GO:0009266, GO:0045454, GO:0046686	['obsolete cell', 'glycolytic process', 'water transport', 'hyperosmotic response', 'Golgi organization', 'response to temperature stimulus', 'cell redox homeostasis', 'response to cadmium ion', 'cobalt ion binding']	Putative CBS domain	Green19	0.319628	4.38408	13.1608	17.5449	Root21	0.303484	3.46471	15.048	18.5127	no
HanXRQChr01g0013441	HanXRQChr01	GO:0016021	['integral component of membrane']	Putative TRAM/LAG1/CLN8 homology domain	Green44	0.115943	0.354097	8.94264	9.29673	Root7	0.00792153	0.576034	1.12458	1.70061	no
HanXRQChr01g0013471	HanXRQChr01			Putative protein of unknown function DUF247%2C plant						Root5	0.0931113	8.39919	14.4849	22.8841	no
HanXRQChr01g0013531	HanXRQChr01	GO:0016021, GO:0015292, GO:0055085	['uniporter activity', 'integral component of membrane', 'transmembrane transport']	Protein of unknown function (DUF607)	Green8	0.0235316	0.556246	5.94732	6.50357	Root2	0.0806613	13.6949	17.9873	31.6823	no
HanXRQChr01g0013541	HanXRQChr01	GO:0005622, GO:0003676, GO:0005524, GO:0043140, GO:0006260, GO:0006281, GO:0006310, GO:0032508	['nucleic acid binding', 'ATP binding', 'intracellular anatomical structure', 'DNA replication', 'DNA repair', 'DNA recombination', 'DNA duplex unwinding', nan]	Putative DNA helicase%2C ATP-dependent%2C RecQ type%3B RNA helicase HrpA%3B Winged helix-turn-helix DNA-binding domain%3B P-loop containing nucleoside triphosphate hydrolase%3B Helicase Helix-turn-helix domain%3B ATP-dependent DNA helicase RecQ%2C zinc-binding domain						Root1	0.549298	110.386	42.5255	152.911	no
HanXRQChr13g0399921	HanXRQChr13	GO:0000166, GO:0016301, GO:0016310	['nucleotide binding', 'kinase activity', 'phosphorylation']	Putative protein kinase-like domain	Green39	1	5.83039	23.2304	29.0608	Root18	0.368655	10.6012	40.9493	51.5505	no	TRUE
HanXRQChr01g0013701	HanXRQChr01	GO:0005739, GO:0000175, GO:0003676, GO:0016740, GO:0090503	["3'-5'-exoribonuclease activity", 'nucleic acid binding', 'mitochondrion', 'transferase activity', 'RNA phosphodiester bond hydrolysis, exonucleolytic']	Probable polynucleotidyl transferase%2C ribonuclease H-like superfamily protein	Green0	0.0640242	0.50364	2.38207	2.88571	Root21	0.262697	2.99906	17.6077	20.6067	no
HanXRQChr01g0013711	HanXRQChr01	GO:0003858, GO:0004616, GO:0008442, GO:0051287, GO:0006979, GO:0007020, GO:0019288, GO:0019344, GO:0055114	['3-hydroxybutyrate dehydrogenase activity', 'phosphogluconate dehydrogenase (decarboxylating) activity', 'response to oxidative stress', 'microtubule nucleation', '3-hydroxyisobutyrate dehydrogenase activity', 'isopentenyl diphosphate biosynthetic process, methylerythritol 4-phosphate pathway', 'cysteine biosynthetic process', 'NAD binding', 'obsolete oxidation-reduction process']	Probable glyoxylate reductase 1	Green4	0.561785	14.0776	47.6461	61.7237	Root12	0.205291	5.11193	15.2513	20.3632	no
HanXRQChr01g0013751	HanXRQChr01	GO:0005886, GO:0016021, GO:0005516, GO:0006952, GO:0009607	['calmodulin binding', 'plasma membrane', 'defense response', 'response to biotic stimulus', 'integral component of membrane']	Putative mlo-related protein	Green3	0.263985	10.6913	23.0648	33.7561						no
HanXRQChr01g0013761	HanXRQChr01	GO:0005886, GO:0016021, GO:0005516, GO:0006952, GO:0009607	['calmodulin binding', 'plasma membrane', 'defense response', 'response to biotic stimulus', 'integral component of membrane']	Probable seven transmembrane MLO family protein	Green3	0.0849486	3.44037	10.9478	14.3882	Root5	0.0595532	5.37205	9.77714	15.1492	no
HanXRQChr01g0013781	HanXRQChr01	GO:0005737	['cytoplasm']	Putative dnaJ domain	Green2	0.154448	6.06597	6.5568	12.6228	Root33	0.165824	1.57429	62.4428	64.0171	no
HanXRQChr01g0013821	HanXRQChr01			Putative homeodomain-like	Green11	0.0683733	1.34848	5.45076	6.79924						no
HanXRQChr01g0013841	HanXRQChr01			Putative double-stranded RNA-binding domain						Root4	0.200892	13.5559	46.8388	60.3947	no
HanXRQChr01g0013851	HanXRQChr01	GO:0022625, GO:0003735, GO:0008097, GO:0000027, GO:0006412	['ribosomal large subunit assembly', 'structural constituent of ribosome', 'translation', '5S rRNA binding', 'cytosolic large ribosomal subunit']	Putative ribosomal protein L18/L5%3B Tetratricopeptide-like helical domain%3B Ribosomal protein L5 eukaryotic/L18 archaeal%2C C-terminal	Green1	0.0226802	3.97863	2.57185	6.55048	Root19	0.0475943	1.34133	3.96057	5.3019	no
HanXRQChr01g0013871	HanXRQChr01			Uncharacterized protein%2C conserved in plant genome(s)%2C supported by expression data	Green0	0.0383734	0.30186	1.16956	1.47142	Root34	0.133769	0.875209	1.79815	2.67336	no
HanXRQChr01g0013881	HanXRQChr01			Putative NTP pyrophosphohydrolase MazG%2C putative catalytic core	Green41	0.532469	2.45256	30.4193	32.8719	Root11	0.123986	3.02664	8.52299	11.5496	no
HanXRQChr01g0013891	HanXRQChr01	GO:0016021, GO:0008270	['zinc ion binding', 'integral component of membrane']	Putative zinc finger%2C RING-CH-type%3B Zinc finger%2C RING/FYVE/PHD-type	Green22	0.233499	2.62041	8.53972	11.1601	Root27	0.256846	4.64652	12.5386	17.1852	no
HanXRQChr01g0013901	HanXRQChr01	GO:0005622, GO:0004435, GO:0004871, GO:0016042, GO:0035556	['phosphatidylinositol phospholipase C activity', nan, 'intracellular anatomical structure', 'lipid catabolic process', 'intracellular signal transduction']	Putative phosphoinositide phospholipase C family%3B EF-hand domain pair	Green3	0.162342	6.57475	16.7306	23.3054						no
HanXRQChr01g0013911	HanXRQChr01			Uncharacterized protein%2C supported by expression data	Green12	0.305708	2.66039	12.0947	14.7551	Root34	0.751851	4.91914	31.0074	35.9265	no
HanXRQChr01g0013971	HanXRQChr01	GO:0003924, GO:0005525, GO:0008152	['GTPase activity', 'GTP binding', 'metabolic process']	Putative dynamin central domain%3B Dynamin%2C GTPase domain%3B PH domain-like%3B GTPase effector domain%3B Dynamin superfamily%3B P-loop containing nucleoside triphosphate hydrolase	Green12	0.246554	2.14561	11.9565	14.1021	Root22	0.40464	8.00114	52.0704	60.0715	no
HanXRQChr01g0013981	HanXRQChr01			Putative F-box domain%3B Galactose oxidase/kelch%2C beta-propeller%3B F-box associated interaction domain	Green0	0.0387255	0.30463	1.15447	1.4591	Root8	0.0571434	2.24761	5.74038	7.988	no
HanXRQChr01g0013991	HanXRQChr01	GO:0016746, GO:0000023, GO:0009637, GO:0010155, GO:0019252, GO:0019288, GO:0043085, GO:0046777	['maltose metabolic process', 'response to blue light', 'regulation of proton transport', 'acyltransferase activity', 'starch biosynthetic process', 'isopentenyl diphosphate biosynthetic process, methylerythritol 4-phosphate pathway', 'positive regulation of catalytic activity', 'protein autophosphorylation']	Probable CONTAINS InterPro DOMAIN/s: Protein of unknown function DUF482 (InterPro:IPR007434)%2C Acyl-CoA N-acyltransferase (InterPr	Green3	0.416436	16.8654	30.5775	47.443	Root11	0.0953515	2.32763	12.1761	14.5037	no
HanXRQChr01g0014011	HanXRQChr01			Uncharacterized protein%2C supported by expression data						Root34	0.055914	0.365829	7.38175	7.74758	no
HanXRQChr01g0014021	HanXRQChr01	GO:0022625, GO:0003735, GO:0008097, GO:0000027, GO:0006412	['ribosomal large subunit assembly', 'structural constituent of ribosome', 'translation', '5S rRNA binding', 'cytosolic large ribosomal subunit']	Putative ribosomal protein L18/L5%3B Ribosomal protein L5 eukaryotic/L18 archaeal%2C C-terminal	Green1	0.762408	133.744	18.9881	152.732	Root2	0.490313	83.2471	63.9525	147.2	no
HanXRQChr01g0014041	HanXRQChr01			Uncharacterized conserved protein	Green0	0.0491504	0.386637	1.51268	1.89931	Root7	0.0334713	2.43395	5.89829	8.33224	no
HanXRQChr01g0014061	HanXRQChr01			ncRNA						Root2	0.0188138	3.19427	1.77782	4.97209	no
HanXRQChr01g0014151	HanXRQChr01			Putative frigida-like	Green7	0.606942	5.40177	23.9951	29.3968	Root12	0.397278	9.89259	31.0358	40.9284	no
HanXRQChr03g0084431	HanXRQChr03	GO:0005887, GO:0005351, GO:0005355, GO:0032440, GO:0015992, GO:0046323, GO:0055114, GO:1904659	['carbohydrate:proton symporter activity', 'glucose transmembrane transporter activity', 'integral component of plasma membrane', nan, '2-alkenal reductase [NAD(P)+] activity', 'glucose import', 'obsolete oxidation-reduction process', 'glucose transmembrane transport']	Probable polyol/monosaccharide transporter 1	Green5	0.670251	15.1861	24.3129	39.499	Root23	0.119744	2.21288	8.32289	10.5358	no	TRUE
HanXRQChr01g0014181	HanXRQChr01	GO:0005777, GO:0016853, GO:0008152	['peroxisome', 'metabolic process', 'isomerase activity']	Probable thioesterase/thiol ester dehydrase-isomerase superfamily protein	Green11	0.0515899	1.01747	3.94367	4.96114	Root33	0.0092434	0.0877545	3.89016	3.97791	no
HanXRQChr01g0014191	HanXRQChr01	GO:0044699	[nan]	Putative formin%2C FH2 domain	Green37	0.467398	2.74956	15.3151	18.0646	Root25	0.345125	11.5973	46.6387	58.236	no
HanXRQChr01g0014201	HanXRQChr01			Putative protein of unknown function DUF247%2C plant						Root8	0.0902827	3.55108	13.7521	17.3032	no
HanXRQChr01g0014211	HanXRQChr01			Protein of unknown function%2C DUF538						Root1	0.0179364	3.60448	3.58971	7.19418	no
HanXRQChr01g0014221	HanXRQChr01	GO:0009505, GO:0009506, GO:0016021, GO:0046658, GO:0005507, GO:0016722, GO:0055114	['copper ion binding', 'plant-type cell wall', 'plasmodesma', 'integral component of membrane', 'oxidoreductase activity, acting on metal ions', 'anchored component of plasma membrane', 'obsolete oxidation-reduction process']	Probable SKU5 similar 3						Root16	0.582991	17.4692	28.3489	45.8181	no
HanXRQChr01g0014231	HanXRQChr01	GO:0005773, GO:0005777, GO:0004185, GO:0016747, GO:0019748, GO:0051603	['serine-type carboxypeptidase activity', 'vacuole', 'peroxisome', 'acyltransferase activity, transferring groups other than amino-acyl groups', 'secondary metabolic process', 'proteolysis involved in cellular protein catabolic process']	Probable serine carboxypeptidase 1	Green0	0.0282983	0.222606	2.26566	2.48827	Root1	0.0205829	4.13631	3.31509	7.4514	no
HanXRQChr01g0014241	HanXRQChr01	GO:0016020, GO:0004672, GO:0005488, GO:0016310	['protein kinase activity', 'binding', 'membrane', 'phosphorylation']	Putative EGF-like domain%3B S-locus glycoprotein domain%3B Serine-threonine/tyrosine-protein kinase catalytic domain%3B Bulb-type lectin domain%3B Serine/threonine/dual specificity protein kinase%2C catalytic domain%3B PAN/Apple domain%3B Concanavalin A-like lectin/glucanase domain%3B Mitogen-activated protein (MAP) kinase kinase kinase 14%3B S-locus receptor kinase%2C C-terminal%3B S-receptor-li…						Root4	0.0509515	3.43813	4.65372	8.09185	no
HanXRQChr01g0014261	HanXRQChr01	GO:0005634, GO:0005886, GO:0016021, GO:0005484, GO:0061025	['SNAP receptor activity', 'nucleus', 'plasma membrane', 'integral component of membrane', 'membrane fusion']	Probable BET1P/SFT1P-like protein 14A	Green14	0.407382	4.22851	10.9301	15.1586	Root13	0.602844	9.12557	34.8589	43.9844	no
HanXRQChr01g0014351	HanXRQChr01	GO:0016020	['membrane']	Probable alpha/beta-Hydrolases superfamily protein						Root19	0.100767	2.83987	10.9606	13.8005	no
HanXRQChr01g0014371	HanXRQChr01	GO:0005840, GO:0003723, GO:0003735, GO:0006354, GO:0006412	['RNA binding', 'structural constituent of ribosome', 'ribosome', 'DNA-templated transcription, elongation', 'translation']	Probable ribosomal protein L4/L1 family	Green1	0.393625	69.0511	17.9351	86.9862	Root2	0.244883	41.5771	40.0742	81.6513	no
HanXRQChr01g0014401	HanXRQChr01	GO:0016020	['membrane']	Uncharacterized conserved protein	Green35	0.148258	1.48796	5.61518	7.10314						no
HanXRQChr01g0014411	HanXRQChr01			Uncharacterized conserved protein	Green1	0.13463	23.6172	5.63988	29.2571	Root10	0.296564	22.9352	93.0821	116.017	no
HanXRQChr01g0014421	HanXRQChr01			Probable nucleic acid-binding%2C OB-fold-like protein	Green1	0.0340394	5.97131	7.46844	13.4397	Root24	0.0828499	3.47895	23.0126	26.4916	no
HanXRQChr01g0014491	HanXRQChr01	GO:0016021, GO:0004497, GO:0005506, GO:0016705, GO:0020037, GO:0055114	['monooxygenase activity', 'iron ion binding', 'integral component of membrane', 'oxidoreductase activity, acting on paired donors, with incorporation or reduction of molecular oxygen', 'heme binding', 'obsolete oxidation-reduction process']	Probable cytochrome P450 94A1						Root1	0.0128828	2.58891	4.87515	7.46406	no
HanXRQChr01g0014521	HanXRQChr01	GO:0004867, GO:0008233, GO:0006508, GO:0009611, GO:0010951	['serine-type endopeptidase inhibitor activity', 'proteolysis', 'peptidase activity', 'response to wounding', 'negative regulation of endopeptidase activity']	Putative proteinase inhibitor I13%2C potato inhibitor I						Root3	0.0894132	10.7578	18.2745	29.0323	no
HanXRQChr01g0014531	HanXRQChr01	GO:0004867, GO:0008233, GO:0006508, GO:0009611, GO:0010951	['serine-type endopeptidase inhibitor activity', 'proteolysis', 'peptidase activity', 'response to wounding', 'negative regulation of endopeptidase activity']	Probable serine protease inhibitor%2C potato inhibitor I-type family protein	Green60	0.219952	0.598229	5.39823	5.99646						no
HanXRQChr01g0014581	HanXRQChr01			Putative myc-type%2C basic helix-loop-helix (bHLH) domain%3B Transcription factor MYC/MYB N-terminal	Green31	0.307141	1.80203	21.6758	23.4778	Root5	0.133868	12.0757	34.3	46.3756	no
HanXRQChr01g0014631	HanXRQChr01	GO:0005730, GO:0003924, GO:0005525, GO:0042254, GO:0044707, GO:0044767, GO:0048856	['GTPase activity', 'GTP binding', 'nucleolus', 'ribosome biogenesis', nan, nan, 'anatomical structure development']	Probable guanine nucleotide-binding protein-like 3 homolog	Green6	0.801637	30.8078	55.4955	86.3033	Root19	0.86144	24.2776	68.1852	92.4628	no
HanXRQChr01g0014641	HanXRQChr01			Uncharacterized protein%2C conserved in plant genome(s)%2C supported by expression data	Green4	0.0678673	1.70067	13.6704	15.3711	Root13	0.0489918	0.741615	4.52243	5.26405	no
HanXRQChr01g0014661	HanXRQChr01	GO:0016021, GO:0000149, GO:0005484, GO:0006906	['SNARE binding', 'SNAP receptor activity', 'vesicle fusion', 'integral component of membrane']	Probable synaptobrevin-related protein 1	Green26	0.146964	0.986262	9.55782	10.5441	Root11	0.578168	14.1137	25.3069	39.4206	no
HanXRQChr01g0014691	HanXRQChr01			Protein of unknown function (DUF1644)	Green13	0.151891	1.57955	8.96195	10.5415	Root9	0.21705	10.5806	49.1831	59.7636	no
HanXRQChr01g0014701	HanXRQChr01	GO:0005681, GO:0005682, GO:0046540, GO:0000245	['spliceosomal complex assembly', 'spliceosomal complex', 'U5 snRNP', 'U4/U6 x U5 tri-snRNP complex']	Probable mRNA splicing factor%2C thioredoxin-like U5 snRNP	Green4	0.0438905	1.09984	7.28459	8.38443	Root13	0.141338	2.13951	11.8745	14.0141	no
HanXRQChr01g0014711	HanXRQChr01	GO:0016021, GO:0016747, GO:0008152	['metabolic process', 'integral component of membrane', 'acyltransferase activity, transferring groups other than amino-acyl groups']	Probable peroxisomal 3-keto-acyl-CoA thiolase 2	Green0	0.0477518	0.375634	3.92108	4.29671	Root23	0.178479	3.29831	19.4578	22.7561	no
HanXRQChr01g0014721	HanXRQChr01	GO:0005886, GO:0043231, GO:0051507, GO:0009813, GO:0016125, GO:0030259, GO:0048316, GO:0052696	['plasma membrane', 'flavonoid biosynthetic process', 'sterol metabolic process', 'lipid glycosylation', 'intracellular membrane-bounded organelle', 'seed development', 'beta-sitosterol UDP-glucosyltransferase activity', 'flavonoid glucuronidation']	Probable UDP-Glycosyltransferase superfamily protein	Green13	0.730558	7.59723	33.8409	41.4382	Root4	0.0809793	5.46437	19.9699	25.4343	no
HanXRQChr01g0014741	HanXRQChr01			Putative protein of unknown function DUF573	Green0	0.0762839	0.600079	2.82521	3.42529	Root61	0.224061	1.59288	10.8966	12.4895	no
HanXRQChr01g0014771	HanXRQChr01	GO:0008540, GO:0031595, GO:0031597, GO:0005524, GO:0008233, GO:0017025, GO:0036402, GO:0030433, GO:0045899, GO:1901800	['ATP binding', 'peptidase activity', 'proteasome regulatory particle, base subcomplex', 'TBP-class protein binding', 'ubiquitin-dependent ERAD pathway', 'nuclear proteasome complex', 'cytosolic proteasome complex', 'proteasome-activating activity', 'positive regulation of RNA polymerase II transcription preinitiation complex assembly', 'positive regulation of proteasomal protein catabolic proces…	Probable 26S protease regulatory subunit 4 homolog	Green0	0.154325	1.21398	8.83632	10.0503	Root1	0.212696	42.7431	25.4299	68.173	no
HanXRQChr01g0014821	HanXRQChr01	GO:0016459, GO:0003774, GO:0003779, GO:0005524, GO:0008152, GO:0046740	['cytoskeletal motor activity', 'actin binding', 'ATP binding', 'metabolic process', 'myosin complex', 'transport of virus in host, cell to cell']	Probable myosin 2	Green33	0.342567	2.82941	29.1898	32.0192	Root20	0.883506	20.6022	55.0003	75.6025	no
HanXRQChr01g0014831	HanXRQChr01	GO:0004747, GO:0006014, GO:0046835	['ribokinase activity', 'D-ribose metabolic process', 'carbohydrate phosphorylation']	Putative ribokinase%3B Carbohydrate kinase PfkB%3B Ribokinase-like	Green22	0.20365	2.28543	5.00357	7.28901	Root12	0.187252	4.66274	15.3871	20.0498	no
HanXRQChr01g0014861	HanXRQChr01	GO:0043231, GO:0006914	['autophagy', 'intracellular membrane-bounded organelle']	Probable transducin family protein / WD-40 repeat family protein	Green23	0.16461	1.45862	10.324	11.7827	Root22	0.137159	2.71211	28.8234	31.5355	no
HanXRQChr09g0272671	HanXRQChr09			Putative protein of unknown function DUF2921	Green5	0.667061	15.1139	14.9643	30.0782	Root44	0.781566	5.5473	13.4826	19.0299	no	TRUE
HanXRQChr01g0014931	HanXRQChr01	GO:0000325, GO:0005774, GO:0016021, GO:0005524, GO:0008281, GO:0042626, GO:0000226, GO:0000911, GO:0006888, GO:0007165, GO:0008152, GO:0009651, GO:0030007, GO:0043090, GO:0055085	['microtubule cytoskeleton organization', 'plant-type vacuole', 'cytokinesis by cell plate formation', 'ATP binding', 'vacuolar membrane', 'endoplasmic reticulum to Golgi vesicle-mediated transport', 'signal transduction', 'metabolic process', 'sulfonylurea receptor activity', 'response to salt stress', 'integral component of membrane', 'cellular potassium ion homeostasis', 'ATPase-coupled transm…	Probable multidrug resistance-associated protein 5	Green2	0.0729892	2.86665	4.40987	7.27653	Root9	0.0348057	1.69668	11.1128	12.8095	no
HanXRQChr01g0014941	HanXRQChr01	GO:0005747, GO:0008137, GO:0050662, GO:0006511, GO:0009853, GO:0051788, GO:0055114, GO:0080129, GO:1901006	['mitochondrial respiratory chain complex I', 'ubiquitin-dependent protein catabolic process', 'NADH dehydrogenase (ubiquinone) activity', 'photorespiration', 'obsolete coenzyme binding', 'response to misfolded protein', 'obsolete oxidation-reduction process', 'proteasome core complex assembly', 'ubiquinone-6 biosynthetic process']	Probable NAD(P)-binding Rossmann-fold superfamily protein	Green0	0.0726591	0.571565	5.69116	6.26272	Root1	0.0716617	14.401	12.5739	26.9749	no
HanXRQChr01g0014971	HanXRQChr01	GO:0009654, GO:0015979	['photosystem II oxygen evolving complex', 'photosynthesis']	Probable photosystem II reaction center PSB28 protein%2C chloroplastic	Green35	0.829069	8.32074	37.9332	46.2539						no
HanXRQChr01g0014991	HanXRQChr01	GO:0097159, GO:1901363	['organic cyclic compound binding', 'heterocyclic compound binding']	Probable nuclear transport factor 2 (NTF2) family protein with RNA binding (RRM-RBD-RNP motifs) domain	Green6	0.0223004	0.857031	4.42194	5.27897	Root1	0.270497	54.3588	33.522	87.8807	no
HanXRQChr01g0015001	HanXRQChr01			Probable tetratricopeptide repeat (TPR)-like superfamily protein	Green2	0.109029	4.28211	6.89645	11.1786	Root9	0.277759	13.5399	24.8981	38.438	no
HanXRQChr01g0015011	HanXRQChr01	GO:0022625, GO:0003735, GO:0070180, GO:0006412	['structural constituent of ribosome', 'translation', 'cytosolic large ribosomal subunit', 'large ribosomal subunit rRNA binding']	Putative ribosomal protein L14b/L23e%3B Ribosomal protein L14 domain	Green1	0.852532	149.554	18.0747	167.629	Root2	0.742037	125.986	115.18	241.165	no
HanXRQChr01g0015021	HanXRQChr01			Putative myb domain%2C plants%3B Homeodomain-like%3B MYB-CC type transcription factor%2C LHEQLE-containing domain	Green58	0.324836	0.978181	28.4219	29.4001	Root5	0.254122	22.9233	39.1414	62.0647	no
HanXRQChr01g0015031	HanXRQChr01	GO:0016020, GO:0000166, GO:0004672, GO:0016491, GO:0006468, GO:0044710, GO:0050794	['nucleotide binding', 'protein kinase activity', 'protein phosphorylation', 'membrane', 'oxidoreductase activity', nan, 'regulation of cellular process']	Putative protein kinase-like domain%3B Leucine-rich repeat-containing N-terminal%2C plant-type%3B Concanavalin A-like lectin/glucanase domain%3B Leucine-rich repeat domain%2C L domain-like	Green42	0.0935545	0.343131	3.56298	3.90611	Root16	0.158218	4.74096	12.5747	17.3157	no
HanXRQChr01g0015051	HanXRQChr01	GO:0016301, GO:0016310	['kinase activity', 'phosphorylation']	Putative protein kinase-like domain%3B Leucine-rich repeat-containing N-terminal%2C plant-type%3B Concanavalin A-like lectin/glucanase domain%3B Leucine-rich repeat domain%2C L domain-like						Root44	0.221808	1.57432	5.06081	6.63514	no	TRUE
HanXRQChr01g0015101	HanXRQChr01	GO:0042644, GO:0006355, GO:0009658	['regulation of transcription, DNA-templated', 'chloroplast organization', 'chloroplast nucleoid']	Putative thioredoxin-like fold	Green1	0.0759674	13.3265	13.0361	26.3625	Root3	0.0329149	3.96019	11.6046	15.5648	no
HanXRQChr01g0015111	HanXRQChr01	GO:0016020, GO:0016614	['membrane', 'oxidoreductase activity, acting on CH-OH group of donors']	Probable long-chain fatty alcohol dehydrogenase family protein	Green9	0.271754	4.39069	8.74224	13.1329	Root7	0.00262327	0.190757	0.331021	0.521778	no
HanXRQChr01g0015121	HanXRQChr01			Probable BSD domain-containing protein						Root21	0.0818581	0.934529	3.93486	4.86939	no
HanXRQChr01g0015131	HanXRQChr01	GO:0042765, GO:0003923, GO:0008233, GO:0006508, GO:0016126, GO:0016255, GO:0034394, GO:0046520	['GPI-anchor transamidase activity', 'proteolysis', 'peptidase activity', 'sterol biosynthetic process', 'attachment of GPI anchor to protein', 'protein localization to cell surface', 'GPI-anchor transamidase complex', 'sphingoid biosynthetic process']	Probable peptidase C13 family	Green0	0.0365726	0.287694	1.38843	1.67613	Root18	0.134436	3.8659	14.7852	18.6511	no	TRUE
HanXRQChr01g0015151	HanXRQChr01	GO:0005730, GO:0009506, GO:0009507, GO:0016020, GO:0022625, GO:0003729, GO:0003735, GO:0001510, GO:0006412, GO:0009664, GO:0042545	['RNA methylation', 'mRNA binding', 'structural constituent of ribosome', 'nucleolus', 'translation', 'plasmodesma', 'chloroplast', 'plant-type cell wall organization', 'membrane', 'cytosolic large ribosomal subunit', 'cell wall modification']	Putative ribosomal protein L13%3B Ribosomal protein L13%2C conserved site%3B Ribosomal protein L13 domain	Green1	0.771366	135.316	13.3687	148.684	Root2	0.906045	153.831	119.122	272.953	no
HanXRQChr01g0015181	HanXRQChr01			Putative homeodomain-like%3B Helicase/SANT-associated domain%3B Myb-like domain	Green2	0.477731	18.7629	12.5126	31.2755	Root4	0.236673	15.9703	28.9289	44.8993	no
HanXRQChr01g0015201	HanXRQChr01	GO:0006281, GO:0006355, GO:0007126	['DNA repair', 'regulation of transcription, DNA-templated', nan]	Uncharacterized protein%2C conserved in plant genome(s)%2C partly supported by expression data	Green34	0.331533	2.621	22.0881	24.7091	Root1	0.16753	33.6665	24.9641	58.6306	no
HanXRQChr01g0015241	HanXRQChr01			Probable sterile alpha motif (SAM) domain-containing protein	Green1	0.065541	11.4974	4.3711	15.8685	Root49	0.420919	0.93019	10.0833	11.0134	no
HanXRQChr01g0015251	HanXRQChr01	GO:0009536, GO:0004320, GO:0016295, GO:0016296, GO:0006633	['oleoyl-[acyl-carrier-protein] hydrolase activity', 'fatty acid biosynthetic process', 'plastid', 'myristoyl-[acyl-carrier-protein] hydrolase activity', 'palmitoyl-[acyl-carrier-protein] hydrolase activity']	Probable oleoyl-acyl carrier protein thioesterase%2C chloroplastic	Green8	0.061127	1.44494	14.0237	15.4686	Root13	0.0394604	0.597333	3.63337	4.2307	no
HanXRQChr01g0015261	HanXRQChr01	GO:0016020	['membrane']	Uncharacterized protein%2C conserved in plant genome(s)%2C supported by expression data						Root15	0.101699	2.41546	14.6038	17.0193	no
HanXRQChr01g0015271	HanXRQChr01	GO:0005576, GO:0005739, GO:0005783, GO:0016021, GO:0033185, GO:0009853	['extracellular region', 'mitochondrion', 'endoplasmic reticulum', 'photorespiration', 'integral component of membrane', 'dolichol-phosphate-mannose synthase complex']	Probable dolichol-phosphate mannosyltransferase-related						Root3	0.223126	26.8455	59.9714	86.817	no
HanXRQChr01g0015291	HanXRQChr01			Putative SMAD/FHA domain	Green0	0.110608	0.870087	5.16635	6.03644	Root3	0.0230884	2.7779	7.03905	9.81695	no
HanXRQChr01g0015301	HanXRQChr01			Putative DNA-binding domain%3B AP2-like ethylene-responsive transcription factor	Green4	0.0486267	1.21852	5.26104	6.47956	Root11	0.0699788	1.70826	5.05248	6.76074	no
HanXRQChr01g0015331	HanXRQChr01			Uncharacterized protein%2C supported by expression data						Root6	0.0899119	6.0587	7.89133	13.95	no
HanXRQChr01g0015341	HanXRQChr01	GO:0005737, GO:0003934, GO:0005525, GO:0008270, GO:0042803, GO:0006729, GO:0035998, GO:0046654	['GTP cyclohydrolase I activity', 'GTP binding', 'cytoplasm', 'tetrahydrobiopterin biosynthetic process', 'zinc ion binding', "7,8-dihydroneopterin 3'-triphosphate biosynthetic process", 'protein homodimerization activity', 'tetrahydrofolate biosynthetic process']	Probable GTP cyclohydrolase 1	Green3	0.281503	11.4007	20.1684	31.5691	Root19	0.124247	3.50161	19.546	23.0476	no
HanXRQChr01g0015361	HanXRQChr01	GO:0000307, GO:0005634, GO:0016538, GO:0045737, GO:0045944, GO:1901409	['cyclin-dependent protein kinase holoenzyme complex', 'nucleus', 'cyclin-dependent protein serine/threonine kinase regulator activity', 'positive regulation of cyclin-dependent protein serine/threonine kinase activity', 'positive regulation of transcription by RNA polymerase II', 'positive regulation of phosphorylation of RNA polymerase II C-terminal domain']	Probable cyclin family protein	Green1	0.048817	8.56363	2.63107	11.1947	Root2	0.144976	24.6146	29.4618	54.0763	no
HanXRQChr01g0015371	HanXRQChr01			Putative P-type ATPase%3B P-type ATPase%2C cytoplasmic domain N	Green0	0.047064	0.370224	2.16609	2.53631						no
HanXRQChr01g0015401	HanXRQChr01	GO:0097159, GO:1901363	['organic cyclic compound binding', 'heterocyclic compound binding']	Probable nuclear transport factor 2 (NTF2) family protein with RNA binding (RRM-RBD-RNP motifs) domain	Green1	0.176417	30.9477	19.1084	50.0561	Root64	0.388276	3.59713	53.1551	56.7522	no
HanXRQChr01g0015421	HanXRQChr01			Uncharacterized protein%2C partly conserved in plant genome(s)%2C supported by expression data						Root1	0.0227355	4.5689	4.78364	9.35254	no
HanXRQChr01g0015511	HanXRQChr01			Putative zf-FLZ domain	Green4	0.0994193	2.49132	11.0179	13.5092	Root10	0.0335773	2.59675	3.92064	6.51739	no
HanXRQChr01g0015521	HanXRQChr01	GO:0005622, GO:0004197, GO:0006508, GO:0006612, GO:0009697, GO:0009863, GO:0010363, GO:0030968, GO:0031348, GO:0043068, GO:0043069, GO:0045087	['cysteine-type endopeptidase activity', 'intracellular anatomical structure', 'proteolysis', 'protein targeting to membrane', 'salicylic acid biosynthetic process', 'salicylic acid mediated signaling pathway', 'regulation of plant-type hypersensitive response', 'endoplasmic reticulum unfolded protein response', 'negative regulation of defense response', 'positive regulation of programmed cell de…	Probable metacaspase 1	Green3	0.0469926	1.90318	5.91158	7.81475	Root53	0.0380478	0.405161	2.44821	2.85337	no
HanXRQChr01g0015531	HanXRQChr01	GO:0016021, GO:0008168, GO:0032259	['methyltransferase activity', 'integral component of membrane', 'methylation']	Putative MORN motif	Green0	0.0852089	0.670287	3.2912	3.96148	Root4	0.0246006	1.66002	5.60821	7.26823	no
HanXRQChr01g0015551	HanXRQChr01			Putative metallothionein%2C family 15%2C plant	Green0	0.0325534	0.256078	0.589454	0.845532	Root62	0.233943	1.42061	14.4777	15.8983	no
HanXRQChr01g0015591	HanXRQChr01	GO:0009522, GO:0009523, GO:0009535, GO:0009941, GO:0010287, GO:0016021, GO:0016168, GO:0031409, GO:0046872, GO:0009416, GO:0009768, GO:0018298	['response to light stimulus', 'photosystem I', 'photosystem II', 'chloroplast thylakoid membrane', 'photosynthesis, light harvesting in photosystem I', 'chloroplast envelope', 'plastoglobule', 'integral component of membrane', 'chlorophyll binding', 'protein-chromophore linkage', 'pigment binding', 'metal ion binding']	Probable chlorophyll a-b binding protein 21%2C chloroplastic	Green20	0.773512	26.748	21.997	48.745						no
HanXRQChr01g0015601	HanXRQChr01			ncRNA						Root34	0.133316	0.872246	30.2194	31.0917	no
HanXRQChr01g0015611	HanXRQChr01	GO:0005886, GO:0016021, GO:0015137, GO:0015238, GO:0015297, GO:0006855, GO:0015746	['plasma membrane', 'xenobiotic transmembrane transport', 'citrate transmembrane transporter activity', nan, 'antiporter activity', 'citrate transport', 'integral component of membrane']	Putative multi antimicrobial extrusion protein						Root17	0.0483039	1.33457	7.91171	9.24628	no
HanXRQChr01g0015641	HanXRQChr01	GO:0016021, GO:0015112, GO:0015706	['nitrate transmembrane transporter activity', 'nitrate transmembrane transport', 'integral component of membrane']	Probable NITRATE TRANSPORTER 1.8						Root2	0.0737129	12.5152	31.3299	43.8451	no
HanXRQChr01g0015651	HanXRQChr01	GO:0004674, GO:0005524, GO:0006468	['protein serine/threonine kinase activity', 'ATP binding', 'protein phosphorylation']	Probable protein kinase superfamily protein	Green17	0.0366269	0.503172	2.63746	3.14063	Root1	0.34253	68.8343	52.5338	121.368	no
HanXRQChr01g0015661	HanXRQChr01			Putative WD40/YVTN repeat-like-containing domain%3B Ancestral coatomer element 1%2C Sec16/Sec31	Green33	0.222664	1.83908	12.7958	14.6349	Root20	0.419356	9.77884	61.366	71.1449	no
HanXRQChr01g0015671	HanXRQChr01	GO:0008168, GO:0016787, GO:0032259	['methyltransferase activity', 'hydrolase activity', 'methylation']	Probable S-adenosyl-L-methionine-dependent methyltransferases superfamily protein	Green20	0.179785	6.21695	16.8962	23.1131	Root0	0.09201	0.0490303	1.34499	1.39402	no
HanXRQChr01g0015691	HanXRQChr01			Uncharacterized protein%2C partly supported by expression data						Root3	0.0346271	4.16618	8.67116	12.8373	no
HanXRQChr01g0015721	HanXRQChr01			Probable CONTAINS InterPro DOMAIN/s: Folate-sensitive fragile site protein Fra10Ac1 (InterPro:IPR019129)	Green0	0.282956	2.22584	6.51868	8.74452	Root57	0.458766	0.736097	10.9282	11.6643	no
HanXRQChr01g0015761	HanXRQChr01	GO:0016740, GO:0046872, GO:0008152	['metabolic process', 'transferase activity', 'metal ion binding']	Probable zinc finger CCCH domain-containing protein 50	Green7	0.557747	4.96394	17.8679	22.8319	Root4	0.0782735	5.28179	17.0238	22.3056	no
HanXRQChr01g0015771	HanXRQChr01	GO:0005886, GO:0016021, GO:0015137, GO:0015238, GO:0015297, GO:0006826, GO:0006855, GO:0006879, GO:0010106, GO:0010167, GO:0010413, GO:0015706, GO:0015746, GO:0045492	['plasma membrane', 'iron ion transport', 'xenobiotic transmembrane transport', 'cellular iron ion homeostasis', 'cellular response to iron ion starvation', 'response to nitrate', 'glucuronoxylan metabolic process', 'citrate transmembrane transporter activity', nan, 'antiporter activity', 'nitrate transmembrane transport', 'citrate transport', 'integral component of membrane', 'xylan biosynthetic…	Probable MATE efflux family protein	Green3	0.115413	4.67417	12.6037	17.2779	Root41	0.453892	4.40397	38.3341	42.7381	no
HanXRQChr01g0015821	HanXRQChr01	GO:0005618, GO:0005886, GO:0009740, GO:0010162, GO:0015995	['cell wall', 'plasma membrane', 'gibberellic acid mediated signaling pathway', 'seed dormancy process', 'chlorophyll biosynthetic process']	Protein of unknown function%2C DUF642	Green1	0.028051	4.9208	8.18383	13.1046	Root1	0.198796	39.9498	22.2818	62.2316	no
HanXRQChr01g0015861	HanXRQChr01			Uncharacterized protein%2C supported by expression data	Green0	0.401683	3.1598	6.44016	9.59996	Root7	0.286366	20.8238	13.581	34.4048	no
HanXRQChr01g0015891	HanXRQChr01			Putative neutral/alkaline nonlysosomal ceramidase%3B Neutral/alkaline non-lysosomal ceramidase%2C N-terminal						Root29	0.0374564	0.335634	10.067	10.4026	no
HanXRQChr01g0015971	HanXRQChr01	GO:0005737, GO:0004674, GO:0005524, GO:0006468, GO:0035556	['protein serine/threonine kinase activity', 'ATP binding', 'cytoplasm', 'protein phosphorylation', 'intracellular signal transduction']	Probable serine/threonine-protein kinase SAPK3	Green22	0.0760869	0.853876	3.16416	4.01803	Root1	0.0569497	11.4445	8.62174	20.0663	no
HanXRQChr01g0016001	HanXRQChr01	GO:0000110, GO:0000014, GO:0003684, GO:0003697, GO:0000712, GO:0000724, GO:0006296, GO:0006979, GO:1901255	['single-stranded DNA endodeoxyribonuclease activity', 'nucleotide-excision repair factor 1 complex', 'resolution of meiotic recombination intermediates', 'double-strand break repair via homologous recombination', 'damaged DNA binding', 'single-stranded DNA binding', "nucleotide-excision repair, DNA incision, 5'-to lesion", 'response to oxidative stress', 'nucleotide-excision repair involved in i…	Probable restriction endonuclease%2C type II-like superfamily protein	Green2	0.165391	6.49575	8.1936	14.6893	Root4	0.182154	12.2915	24.0837	36.3752	no
HanXRQChr01g0016011	HanXRQChr01			Putative MADF domain%3B Myb-like domain	Green0	0.092346	0.72643	6.24883	6.97526	Root12	0.21943	5.46401	10.546	16.01	no
HanXRQChr01g0016031	HanXRQChr01	GO:0016021, GO:0016328, GO:0015105, GO:0015250, GO:0015254, GO:0080138, GO:0006826, GO:0006833, GO:0010106, GO:0010167, GO:0015700, GO:0015706, GO:0015793, GO:0035445, GO:0046685	['iron ion transport', 'water transport', 'cellular response to iron ion starvation', 'response to nitrate', 'arsenite transmembrane transporter activity', 'water channel activity', 'glycerol channel activity', 'arsenite transport', 'nitrate transmembrane transport', 'glycerol transmembrane transport', 'integral component of membrane', 'lateral plasma membrane', 'borate transmembrane transport', …	Putative major intrinsic protein%3B Aquaporin-like	Green3	0.0542695	2.19789	7.17148	9.36937	Root12	0.209714	5.22207	18.4712	23.6933	no
HanXRQChr01g0016041	HanXRQChr01			Probable ARM repeat superfamily protein	Green2	0.279756	10.9874	7.12922	18.1166	Root4	0.304572	20.5521	35.3499	55.902	no
HanXRQChr01g0016071	HanXRQChr01	GO:0000139, GO:0005802, GO:0016021, GO:0005385, GO:0071577	['Golgi membrane', 'zinc ion transmembrane transporter activity', 'trans-Golgi network', 'integral component of membrane', 'zinc ion transmembrane transport']	Putative zinc/iron permease	Green13	0.113083	1.17598	10.7593	11.9353	Root11	0.00664933	0.162317	0.557368	0.719685	no
HanXRQChr01g0016081	HanXRQChr01			Putative PWI domain%3B Nucleotide-binding alpha-beta plait domain	Green2	0.0501307	1.96889	7.08822	9.05711	Root4	0.00750106	0.506161	6.52978	7.03594	no
HanXRQChr01g0016091	HanXRQChr01	GO:0000974, GO:0071010, GO:0071012, GO:0071013, GO:0071014, GO:0000349	['generation of catalytic spliceosome for first transesterification step', 'Prp19 complex', 'prespliceosome', 'catalytic step 1 spliceosome', 'catalytic step 2 spliceosome', 'post-mRNA release spliceosomal complex']	Probable tetratricopeptide repeat (TPR)-like superfamily protein	Green12	0.192539	1.67555	9.93608	11.6116	Root9	0.317429	15.4737	50.6669	66.1406	no
HanXRQChr01g0016141	HanXRQChr01	GO:0008270	['zinc ion binding']	Probable zinc finger CCCH domain-containing protein 69	Green44	0.465411	1.42139	22.0742	23.4956	Root21	0.373389	4.26278	22.8214	27.0842	no
HanXRQChr01g0016151	HanXRQChr01	GO:0009654, GO:0019898, GO:0005509, GO:0015979	['calcium ion binding', 'photosystem II oxygen evolving complex', 'photosynthesis', 'extrinsic component of membrane']	Putative psbP family	Green20	0.480502	16.6157	42.9974	59.6131						no
HanXRQChr01g0016191	HanXRQChr01	GO:0046872	['metal ion binding']	Probable RING/U-box superfamily protein						Root3	0.0118718	1.42837	4.84584	6.27421	no
HanXRQChr01g0016231	HanXRQChr01	GO:0005753, GO:0005886, GO:0009507, GO:0008270, GO:0046933, GO:0050897, GO:0000302, GO:0006511, GO:0009853, GO:0010039, GO:0015979, GO:0015986, GO:0051788, GO:0055072, GO:0080129	['response to reactive oxygen species', 'mitochondrial proton-transporting ATP synthase complex', 'plasma membrane', 'ubiquitin-dependent protein catabolic process', 'zinc ion binding', 'chloroplast', 'photorespiration', 'response to iron ion', 'photosynthesis', 'proton motive force-driven ATP synthesis', 'proton-transporting ATP synthase activity, rotational mechanism', 'cobalt ion binding', 're…	Probable ATP synthase subunit O%2C mitochondrial	Green14	0.351018	3.64347	12.9817	16.6252	Root2	0.21192	35.9806	45.7359	81.7165	no
HanXRQChr01g0016271	HanXRQChr01			Probable BEST Arabidopsis thaliana protein match is: Late embryogenesis abundant protein%2C group 2 (TAIR:AT3G24600.1)						Root5	0.480527	43.3464	83.8432	127.19	no
HanXRQChr01g0016281	HanXRQChr01	GO:0005773, GO:0005886, GO:0009535, GO:0009941, GO:0008270, GO:0016491, GO:0055114	['vacuole', 'plasma membrane', 'zinc ion binding', 'chloroplast thylakoid membrane', 'chloroplast envelope', 'oxidoreductase activity', 'obsolete oxidation-reduction process']	Putative alcohol dehydrogenase superfamily%2C zinc-type%3B NAD(P)-binding domain%3B Polyketide synthase%2C enoylreductase domain	Green0	0.0916687	0.721102	4.90326	5.62436	Root38	0.486936	6.39779	37.2595	43.6573	no
HanXRQChr01g0016291	HanXRQChr01	GO:0008270, GO:0016491, GO:0055114	['zinc ion binding', 'oxidoreductase activity', 'obsolete oxidation-reduction process']	Putative alcohol dehydrogenase superfamily%2C zinc-type%3B NAD(P)-binding domain%3B Polyketide synthase%2C enoylreductase domain	Green21	0.0945558	1.01082	11.7351	12.7459						no
HanXRQChr01g0016301	HanXRQChr01			Protein of unknown function (DUF760)	Green19	0.584372	8.01537	15.2006	23.216	Root8	0.193639	7.61637	25.2591	32.8755	no
HanXRQChr01g0016371	HanXRQChr01	GO:0005773, GO:0005886, GO:0009535, GO:0009941, GO:0008270, GO:0016491, GO:0055114	['vacuole', 'plasma membrane', 'zinc ion binding', 'chloroplast thylakoid membrane', 'chloroplast envelope', 'oxidoreductase activity', 'obsolete oxidation-reduction process']	Putative alcohol dehydrogenase superfamily%2C zinc-type%3B NAD(P)-binding domain%3B Polyketide synthase%2C enoylreductase domain	Green36	0.117093	0.976729	5.72949	6.70622	Root2	0.036289	6.16127	12.3356	18.4969	no
HanXRQChr01g0016461	HanXRQChr01	GO:0005576, GO:0016614, GO:0046593, GO:0050660, GO:0007267, GO:0009553, GO:0010430	['extracellular region', 'cell-cell signaling', 'embryo sac development', 'fatty acid omega-oxidation', 'oxidoreductase activity, acting on CH-OH group of donors', 'mandelonitrile lyase activity', 'flavin adenine dinucleotide binding']	Putative glucose-methanol-choline oxidoreductase%3B FAD/NAD(P)-binding domain	Green45	0.697224	2.30015	17.9343	20.2344						no
HanXRQChr01g0016471	HanXRQChr01	GO:0005634, GO:0009295, GO:0000166, GO:0003918, GO:0000226, GO:0000712, GO:0000819, GO:0006260, GO:0016458, GO:0019219, GO:0034968, GO:0044774, GO:2000112	['nucleotide binding', 'microtubule cytoskeleton organization', 'resolution of meiotic recombination intermediates', 'sister chromatid segregation', 'DNA topoisomerase type II (double strand cut, ATP-hydrolyzing) activity', 'nucleus', 'DNA replication', 'nucleoid', 'obsolete gene silencing', 'regulation of nucleobase-containing compound metabolic process', 'histone lysine methylation', 'mitotic D…	Probable topoisomerase II						Root1	0.912899	183.455	67.1595	250.614	no
HanXRQChr01g0016481	HanXRQChr01			Uncharacterized protein%2C conserved in plant genome(s)%2C supported by expression data	Green27	0.560029	3.79953	19.2186	23.0181						no
HanXRQChr01g0016491	HanXRQChr01	GO:0005665, GO:0001055, GO:0003677, GO:0046983, GO:0006366	['RNA polymerase II activity', 'DNA binding', 'RNA polymerase II, core complex', 'transcription by RNA polymerase II', 'protein dimerization activity']	Probable DNA-directed RNA polymerase%2C RBP11-like	Green1	0.0529114	9.2819	10.6656	19.9475	Root10	0.280529	21.6951	42.6253	64.3204	no
HanXRQChr01g0016501	HanXRQChr01	GO:0005634, GO:0005829, GO:0009524, GO:0017150, GO:0050660, GO:0002943, GO:0019243, GO:0055114	['tRNA dihydrouridine synthesis', 'nucleus', 'cytosol', 'phragmoplast', 'tRNA dihydrouridine synthase activity', 'methylglyoxal catabolic process to D-lactate via S-lactoyl-glutathione', 'flavin adenine dinucleotide binding', 'obsolete oxidation-reduction process']	Probable FMN-linked oxidoreductases superfamily protein	Green4	0.104436	2.61703	14.7511	17.3681	Root21	0.724394	8.27001	44.7995	53.0695	no
HanXRQChr01g0016531	HanXRQChr01	GO:0016740	['transferase activity']	Putative P-loop containing nucleoside triphosphate hydrolase	Green0	0.0484977	0.381502	3.9959	4.3774						no
HanXRQChr01g0016601	HanXRQChr01	GO:0005789, GO:0009535, GO:0003755, GO:0005528, GO:0000413, GO:0042631, GO:0061077	['protein peptidyl-prolyl isomerization', 'peptidyl-prolyl cis-trans isomerase activity', 'FK506 binding', 'endoplasmic reticulum membrane', 'chloroplast thylakoid membrane', 'cellular response to water deprivation', 'chaperone-mediated protein folding']	Putative FKBP-type peptidyl-prolyl cis-trans isomerase domain%3B Peptidyl-prolyl cis-trans isomerase%2C FKBP-type	Green21	0.56092	5.99638	45.4989	51.4953	Root3	0.0512325	6.16407	13.526	19.69	no
HanXRQChr01g0016621	HanXRQChr01			Putative K homology domain%2C prokaryotic type%3B Thiamin diphosphate-binding fold	Green12	0.351521	3.05907	16.3871	19.4462	Root29	0.60744	5.44307	48.2637	53.7068	no
HanXRQChr01g0016711	HanXRQChr01			Probable PHD finger family protein	Green2	0.462716	18.1732	13.6876	31.8609	Root20	0.588046	13.7125	47.6182	61.3307	no
HanXRQChr01g0016731	HanXRQChr01			Probable phototropic-responsive NPH3 family protein	Green3	0.165389	6.69817	20.0201	26.7183	Root5	0.147708	13.3241	31.3078	44.632	no
HanXRQChr01g0016741	HanXRQChr01			Putative zinc finger%2C RING/FYVE/PHD-type	Green12	0.291113	2.53338	10.8963	13.4297	Root4	0.0233735	1.57721	4.51427	6.09148	no
HanXRQChr01g0016751	HanXRQChr01			Uncharacterized protein%2C partly supported by expression data	Green0	0.0324956	0.255623	0.398316	0.653939	Root6	0.102809	6.92774	12.541	19.4687	no
HanXRQChr01g0016761	HanXRQChr01	GO:0005829, GO:0009507, GO:0016791, GO:0016311	['cytosol', 'chloroplast', 'dephosphorylation', 'phosphatase activity']	Probable phosphoglycerate/bisphosphoglycerate mutase family protein	Green3	0.33852	13.7099	34.1009	47.8108	Root5	0.0157356	1.41944	3.06396	4.4834	no
HanXRQChr01g0016781	HanXRQChr01	GO:0009507	['chloroplast']	Putative dimeric alpha-beta barrel	Green0	0.095336	0.749951	4.67883	5.42879	Root10	0.0170553	1.319	2.23758	3.55658	no
HanXRQChr01g0016831	HanXRQChr01			Uncharacterized protein%2C supported by expression data						Root0	0.285535	0.152156	2.37273	2.52488	no
HanXRQChr01g0016851	HanXRQChr01			Putative zinc finger%2C RING-CH-type%3B Zinc finger%2C RING/FYVE/PHD-type	Green7	0.0733048	0.652411	5.03315	5.68556	Root47	0.0361406	0.391238	4.56159	4.95283	no
HanXRQChr01g0016861	HanXRQChr01	GO:0003725	['double-stranded RNA binding']	Probable DHBP synthase RibB-like alpha/beta domain	Green0	0.058953	0.463748	4.45944	4.92319	Root15	0.295791	7.02531	34.4983	41.5236	no
HanXRQChr01g0016921	HanXRQChr01	GO:0005694, GO:0003677, GO:0003917, GO:0008270, GO:0006265	['DNA binding', 'DNA topoisomerase type I (single strand cut, ATP-independent) activity', 'chromosome', 'DNA topological change', 'zinc ion binding']	Probable topoisomerase 3alpha						Root1	0.0587541	11.8071	6.78783	18.595	no
HanXRQChr01g0016951	HanXRQChr01			Putative toll/interleukin-1 receptor homology (TIR) domain%3B Polyadenylate-binding protein/Hyperplastic disc protein%3B NB-ARC%3B Winged helix-turn-helix DNA-binding domain%3B P-loop containing nucleoside triphosphate hydrolase%3B Leucine-rich repeat domain%2C L domain-like	Green2	0.0439767	1.72719	2.18636	3.91355						no
HanXRQChr01g0017031	HanXRQChr01			Uncharacterized protein%2C conserved in plant genome(s)%2C supported by expression data	Green1	0.0225328	3.95277	4.70344	8.65621	Root57	0.273188	0.438335	5.46343	5.90176	no
HanXRQChr01g0017041	HanXRQChr01			Putative filament-like plant protein	Green7	0.0582358	0.518297	6.34081	6.85911	Root17	0.172293	4.76021	28.3869	33.1471	no
HanXRQChr01g0017131	HanXRQChr01	GO:0005622, GO:0005886, GO:0006886	['intracellular anatomical structure', 'plasma membrane', 'intracellular protein transport']	Probable ENTH/VHS/GAT family protein	Green37	0.0474067	0.27888	5.90587	6.18475	Root5	0.0426394	3.84633	11.2154	15.0617	no
HanXRQChr01g0017141	HanXRQChr01	GO:0005774, GO:0016021, GO:0001735, GO:0016829, GO:0009738, GO:0030327, GO:0030328, GO:0042744, GO:0045338, GO:0055114	['prenylcysteine oxidase activity', 'vacuolar membrane', 'abscisic acid-activated signaling pathway', 'integral component of membrane', 'lyase activity', 'prenylated protein catabolic process', 'prenylcysteine catabolic process', 'hydrogen peroxide catabolic process', 'farnesyl diphosphate metabolic process', 'obsolete oxidation-reduction process']	Probable farnesylcysteine lyase	Green22	0.473415	5.31285	12.3225	17.6354	Root1	0.0605208	12.1622	21.3824	33.5445	no
HanXRQChr01g0017161	HanXRQChr01	GO:0009505, GO:0009506, GO:0004553, GO:0005975	['hydrolase activity, hydrolyzing O-glycosyl compounds', 'carbohydrate metabolic process', 'plant-type cell wall', 'plasmodesma']	Probable O-Glycosyl hydrolases family 17 protein	Green1	0.0316699	5.55564	7.54954	13.1052	Root1	0.415524	83.503	40.6721	124.175	no
HanXRQChr01g0017181	HanXRQChr01	GO:0005773, GO:0005789, GO:0005794, GO:0005829, GO:0003755, GO:0005528, GO:0000413, GO:0019932, GO:0061077	['protein peptidyl-prolyl isomerization', 'peptidyl-prolyl cis-trans isomerase activity', 'FK506 binding', 'vacuole', 'endoplasmic reticulum membrane', 'Golgi apparatus', 'cytosol', 'second-messenger-mediated signaling', 'chaperone-mediated protein folding']	Probable peptidyl-prolyl cis-trans isomerase FKBP2	Green26	0.341805	2.29382	17.072	19.3658	Root3	0.321716	38.7075	71.7599	110.467	no
HanXRQChr01g0017191	HanXRQChr01			Putative myc-type%2C basic helix-loop-helix (bHLH) domain						Root1	0.130028	26.1302	12.9965	39.1268	no
HanXRQChr01g0017231	HanXRQChr01			Protein of unknown function (DUF506)						Root26	0.0388324	0.618704	4.53443	5.15313	no
HanXRQChr01g0017251	HanXRQChr01	GO:0016021	['integral component of membrane']	Putative yif1 family	Green0	0.0385723	0.303425	1.5717	1.87513	Root15	0.0514613	1.22225	5.99785	7.2201	no
HanXRQChr01g0017271	HanXRQChr01	GO:0005737, GO:0003743, GO:0006413, GO:0048312	['translation initiation factor activity', 'cytoplasm', 'translational initiation', 'intracellular distribution of mitochondria']	Probable tetratricopeptide repeat (TPR)-containing protein	Green6	0.290406	11.1607	19.8797	31.0404	Root9	0.0267418	1.30359	24.2797	25.5832	no
HanXRQChr03g0086901	HanXRQChr03			Putative VQ	Green24	0.879195	9.96898	6.75173	16.7207	Root48	0.76847	6.22794	29.4321	35.66	no	TRUE
HanXRQChr01g0017291	HanXRQChr01	GO:0009507, GO:0016021, GO:0000166, GO:0016301, GO:0032440, GO:0009411, GO:0016310, GO:0042493, GO:0055114	['nucleotide binding', 'response to UV', 'chloroplast', 'integral component of membrane', 'kinase activity', 'phosphorylation', '2-alkenal reductase [NAD(P)+] activity', nan, 'obsolete oxidation-reduction process']	Probable leucine-rich repeat (LRR) family protein	Green59	0.398798	1.02848	16.8534	17.8818	Root1	0.542181	108.956	58.6245	167.58	no
HanXRQChr01g0017301	HanXRQChr01	GO:0003723, GO:0008173, GO:0002131, GO:0002132	['wobble position cytosine ribose methylation', 'wobble position uridine ribose methylation', 'RNA binding', 'RNA methyltransferase activity']	Putative tRNA (cytidine/uridine-2'-O-)-methyltransferase%3B Alpha/beta knot methyltransferases	Green11	0.0753538	1.48615	4.79165	6.27781	Root49	0.225381	0.498068	13.2359	13.7339	no
HanXRQChr01g0017341	HanXRQChr01	GO:0005488	['binding']	Putative myc-type%2C basic helix-loop-helix (bHLH) domain	Green19	0.112886	1.54837	8.2682	9.81657	Root16	0.0433651	1.29942	6.10164	7.40106	no
HanXRQChr01g0017361	HanXRQChr01	GO:0005768, GO:0016020, GO:0045177, GO:0070382, GO:0090404, GO:0003924, GO:0005525, GO:0019900, GO:0006886, GO:0006913, GO:0007264, GO:0008152, GO:0009827, GO:0009860, GO:0016192, GO:0080092	['GTPase activity', 'GTP binding', 'endosome', 'intracellular protein transport', 'nucleocytoplasmic transport', 'small GTPase mediated signal transduction', 'metabolic process', 'plant-type cell wall modification', 'pollen tube growth', 'membrane', 'vesicle-mediated transport', 'kinase binding', 'apical part of cell', 'exocytic vesicle', 'regulation of pollen tube growth', 'pollen tube tip']	Probable ras-related protein RGP1						Root15	0.213459	5.06986	21.4559	26.5258	no
HanXRQChr01g0017411	HanXRQChr01			Uncharacterized protein%2C conserved in plant genome(s)%2C supported by expression data	Green4	0.0804553	2.0161	13.9635	15.9796	Root11	0.310756	7.5859	23.066	30.6519	no
HanXRQChr01g0017451	HanXRQChr01	GO:0016021, GO:0015238, GO:0015297, GO:0006855	['xenobiotic transmembrane transport', nan, 'antiporter activity', 'integral component of membrane']	Putative multi antimicrobial extrusion protein	Green43	0.916974	3.43176	18.2772	21.7089	Root23	0.287781	5.31822	9.91349	15.2317	no
HanXRQChr01g0017461	HanXRQChr01	GO:0003924, GO:0005525, GO:0008152	['GTPase activity', 'GTP binding', 'metabolic process']	Putative dynamin central domain%3B Dynamin%2C GTPase domain%3B GTPase effector domain%3B Dynamin superfamily%3B P-loop containing nucleoside triphosphate hydrolase	Green3	0.152945	6.19418	13.0443	19.2385	Root8	0.543484	21.3768	39.9275	61.3043	no
HanXRQChr01g0017481	HanXRQChr01	GO:0009507, GO:0004471, GO:0005524, GO:0008270, GO:0042803, GO:0050897, GO:0051287, GO:0006096, GO:0006108, GO:0006833, GO:0006972, GO:0007030, GO:0009266, GO:0046686, GO:0055114	['malate dehydrogenase (decarboxylating) (NAD+) activity', 'ATP binding', 'glycolytic process', 'malate metabolic process', 'water transport', 'hyperosmotic response', 'Golgi organization', 'zinc ion binding', 'response to temperature stimulus', 'chloroplast', 'protein homodimerization activity', 'response to cadmium ion', 'cobalt ion binding', 'NAD binding', 'obsolete oxidation-reduction process…	Probable NAD-dependent malic enzyme 62 kDa isoform%2C mitochondrial	Green32	0.168874	1.37749	9.34359	10.7211	Root1	0.113693	22.8475	13.8784	36.7259	no
HanXRQChr01g0017521	HanXRQChr01	GO:0005768, GO:0005774, GO:0005802, GO:0005886, GO:0009506, GO:0003924, GO:0005525, GO:0006886, GO:0006891, GO:0006913, GO:0007264, GO:0008152, GO:0032940	['GTPase activity', 'GTP binding', 'endosome', 'vacuolar membrane', 'trans-Golgi network', 'plasma membrane', 'intracellular protein transport', 'intra-Golgi vesicle-mediated transport', 'nucleocytoplasmic transport', 'small GTPase mediated signal transduction', 'metabolic process', 'plasmodesma', 'secretion by cell']	Probable ras-related small GTP-binding family protein	Green0	0.12598	0.99101	6.35596	7.34697	Root13	0.140743	2.1305	17.5502	19.6807	no
HanXRQChr01g0017591	HanXRQChr01	GO:0005794, GO:0005829, GO:0005886, GO:0009506, GO:0000902, GO:0006094, GO:0006096, GO:0009269, GO:0009651, GO:0016049, GO:0019344, GO:0048193	['cell morphogenesis', 'Golgi apparatus', 'cytosol', 'plasma membrane', 'gluconeogenesis', 'glycolytic process', 'response to desiccation', 'plasmodesma', 'response to salt stress', 'cell growth', 'cysteine biosynthetic process', 'Golgi vesicle transport']	Probable late embryogenesis abundant protein%2C group 2	Green4	0.0650588	1.63029	9.2975	10.9278	Root2	0.0392346	6.66139	9.97209	16.6335	no
HanXRQChr01g0017601	HanXRQChr01			Probable ELMO/CED-12 family protein						Root2	0.0490019	8.31972	10.3908	18.7106	no
HanXRQChr01g0017621	HanXRQChr01	GO:0004550, GO:0005524, GO:0046872, GO:0006165, GO:0006183, GO:0006228, GO:0006241	['nucleoside diphosphate kinase activity', 'ATP binding', 'nucleoside diphosphate phosphorylation', 'GTP biosynthetic process', 'UTP biosynthetic process', 'CTP biosynthetic process', 'metal ion binding']	Probable nucleoside diphosphate kinase	Green1	0.540767	94.8632	13.1533	108.016	Root3	0.765344	92.083	144.407	236.49	no
HanXRQChr01g0017681	HanXRQChr01			Putative cysteine-rich transmembrane CYSTM domain						Root56	0.725253	3.51295	31.6802	35.1931	no
HanXRQChr01g0017691	HanXRQChr01	GO:0019901, GO:0000079, GO:0010440	['regulation of cyclin-dependent protein serine/threonine kinase activity', 'stomatal lineage progression', 'protein kinase binding']	Putative cyclin-like%3B Cyclin PHO80-like						Root1	0.00675673	1.35782	2.6179	3.97573	no
HanXRQChr01g0017711	HanXRQChr01			Probable alcohol dehydrogenase transcription factor Myb/SANT-like family protein	Green0	0.0826226	0.649942	2.95632	3.60626	Root0	0.0315567	0.0168159	0.748442	0.765257	no
HanXRQChr01g0017731	HanXRQChr01	GO:0003677, GO:0009739, GO:0009751, GO:0009753	['DNA binding', 'response to gibberellin', 'response to salicylic acid', 'response to jasmonic acid']	Probable myb domain protein 6	Green0	0.0985792	0.775463	5.89027	6.66573	Root0	0.143071	0.0762399	3.49806	3.5743	no
HanXRQChr01g0017741	HanXRQChr01	GO:0005739, GO:0009535, GO:0009570, GO:0009941, GO:0048046, GO:0005507, GO:0005524, GO:0006094, GO:0006096, GO:0006457, GO:0009651, GO:0009658, GO:0019288, GO:0019344, GO:0048481, GO:1901671	['copper ion binding', 'ATP binding', 'mitochondrion', 'gluconeogenesis', 'glycolytic process', 'protein folding', 'chloroplast thylakoid membrane', 'chloroplast stroma', 'response to salt stress', 'chloroplast organization', 'chloroplast envelope', 'isopentenyl diphosphate biosynthetic process, methylerythritol 4-phosphate pathway', 'cysteine biosynthetic process', 'apoplast', 'plant ovule devel…	Probable chaperonin 20	Green8	0.453636	10.7232	36.9875	47.7107	Root2	0.397046	67.4119	60.0803	127.492	no
HanXRQChr01g0017761	HanXRQChr01	GO:0005634, GO:0004842, GO:0008270, GO:0016874, GO:0006511, GO:0007062, GO:0007093, GO:0007131, GO:0010332, GO:0016567, GO:0032204, GO:0042138, GO:0043247, GO:0045132	['ubiquitin-protein transferase activity', 'nucleus', 'ubiquitin-dependent protein catabolic process', 'sister chromatid cohesion', 'mitotic cell cycle checkpoint signaling', 'reciprocal meiotic recombination', 'zinc ion binding', 'response to gamma radiation', 'protein ubiquitination', 'ligase activity', 'regulation of telomere maintenance', 'meiotic DNA double-strand break formation', 'telomere…	Probable RING/U-box superfamily protein	Green7	0.101251	0.90113	5.80369	6.70482	Root11	0.423741	10.344	29.7703	40.1143	no
HanXRQChr02g0053151	HanXRQChr02	GO:0009517, GO:0016021, GO:0016168, GO:0051738, GO:0000023, GO:0006364, GO:0010027, GO:0010103, GO:0010196, GO:0010207, GO:0019252, GO:0019344, GO:0043085	['maltose metabolic process', 'rRNA processing', 'PSII associated light-harvesting complex II', 'thylakoid membrane organization', 'stomatal complex morphogenesis', 'nonphotochemical quenching', 'photosystem II assembly', 'integral component of membrane', 'chlorophyll binding', 'starch biosynthetic process', 'cysteine biosynthetic process', 'positive regulation of catalytic activity', 'xanthophyl…	Probable photosystem II 22 kDa protein%2C chloroplastic	Green16	0.775467	17.4972	66.657	84.1541						no	TRUE
HanXRQChr01g0017781	HanXRQChr01			Putative protein kinase-like domain	Green0	0.0774642	0.609364	5.30851	5.91787	Root1	0.334065	67.1333	86.5972	153.73	no
HanXRQChr01g0017801	HanXRQChr01	GO:0044699, GO:0046907	[nan, 'intracellular transport']	Putative ENTH/VHS%3B VHS subgroup	Green23	0.211624	1.87522	16.6401	18.5153	Root1	0.234934	47.2119	36.4107	83.6225	no
HanXRQChr01g0017811	HanXRQChr01			Putative F-box domain%3B FBD domain%3B Leucine-rich repeat domain%2C L domain-like	Green25	0.0774469	0.692845	5.61333	6.30618	Root6	0.130283	8.7791	18.092	26.8711	no
HanXRQChr01g0017831	HanXRQChr01	GO:0005762, GO:0003723, GO:0003735, GO:0016740, GO:0002181, GO:0006354, GO:0006511, GO:0009853, GO:0032543, GO:0051788, GO:0080129	['cytoplasmic translation', 'RNA binding', 'structural constituent of ribosome', 'mitochondrial large ribosomal subunit', 'DNA-templated transcription, elongation', 'ubiquitin-dependent protein catabolic process', 'photorespiration', 'transferase activity', 'mitochondrial translation', 'response to misfolded protein', 'proteasome core complex assembly']	Putative ribosomal protein L2	Green1	0.153693	26.9614	5.94616	32.9076	Root2	0.316395	53.7187	99.1236	152.842	no
HanXRQChr01g0017841	HanXRQChr01			Probable CONTAINS InterPro DOMAIN/s: Hepatocellular carcinoma-associated antigen 59 (InterPro:IPR010756)	Green0	0.0169608	0.13342	0.636566	0.769987	Root52	0.273096	1.81393	8.33378	10.1477	no
HanXRQChr01g0017851	HanXRQChr01	GO:0005737, GO:0005886, GO:0004683, GO:0005509, GO:0005516, GO:0005524, GO:0009931, GO:0009738, GO:0018105, GO:0035556, GO:0046777	['calmodulin-dependent protein kinase activity', 'calcium ion binding', 'calmodulin binding', 'ATP binding', 'cytoplasm', 'plasma membrane', 'abscisic acid-activated signaling pathway', 'calcium-dependent protein serine/threonine kinase activity', 'peptidyl-serine phosphorylation', 'intracellular signal transduction', 'protein autophosphorylation']	Probable calcium-dependent protein kinase SK5	Green49	0.111225	0.340888	4.91532	5.25621	Root0	0.0650449	0.0346611	1.35935	1.39401	no
HanXRQChr01g0017881	HanXRQChr01			Probable heavy metal transport/detoxification superfamily protein						Root52	0.122643	0.814608	4.02825	4.84285	no
HanXRQChr01g0017901	HanXRQChr01	GO:0005886, GO:0016021, GO:0005524, GO:0015423, GO:0008152, GO:0015768, GO:0055085	['ATP binding', 'plasma membrane', 'metabolic process', 'ABC-type maltose transporter activity', 'maltose transport', 'integral component of membrane', 'transmembrane transport']	Putative pleiotropic drug resistance protein PDR/CDR%3B P-loop containing nucleoside triphosphate hydrolase						Root1	0.27792	55.8503	43.1884	99.0387	no
HanXRQChr01g0017961	HanXRQChr01	GO:0016020, GO:0004185, GO:0008239, GO:0006508	['serine-type carboxypeptidase activity', 'proteolysis', 'dipeptidyl-peptidase activity', 'membrane']	Probable serine carboxypeptidase S28 family protein	Green13	0.0990014	1.02954	5.86082	6.89036	Root42	0.289571	5.95623	7.8515	13.8077	no
HanXRQChr01g0017971	HanXRQChr01	GO:0016021, GO:0004190, GO:0006508, GO:0030163	['aspartic-type endopeptidase activity', 'proteolysis', 'integral component of membrane', 'protein catabolic process']	Putative aspartic peptidase A1 family%3B Aspartic peptidase domain						Root7	0.0140927	1.02479	3.02564	4.05043	no
HanXRQChr01g0017991	HanXRQChr01	GO:0048040, GO:0050662, GO:0008152	['metabolic process', 'UDP-glucuronate decarboxylase activity', 'obsolete coenzyme binding']	Putative bifunctional polymyxin resistance protein%2C ArnA	Green10	0.349289	5.9644	11.4989	17.4633	Root25	0.588278	19.768	65.7351	85.5031	no
HanXRQChr01g0018011	HanXRQChr01	GO:0030529, GO:0004540, GO:0008033, GO:0090501	['ribonuclease activity', 'tRNA processing', nan, 'RNA phosphodiester bond hydrolysis']	Probable ribonuclease Ps	Green6	0.0520758	2.00133	9.00013	11.0015	Root4	0.00985489	0.664994	1.89576	2.56075	no
HanXRQChr01g0018021	HanXRQChr01	GO:0003676, GO:0048437, GO:0048438, GO:0048827	['nucleic acid binding', 'floral organ development', 'floral whorl development', 'phyllome development']	Putative PAZ domain%3B Ribonuclease H-like domain%3B Argonaute%2C linker 1 domain%3B Argonaute linker 2 domain%3B Protein argonaute%2C Mid domain%3B Protein argonaute%2C N-terminal	Green7	0.211725	1.88435	10.2201	12.1045	Root1	0.101042	20.3053	18.2941	38.5994	no
HanXRQChr01g0018031	HanXRQChr01			Putative regulator of chromosome condensation 1/beta-lactamase-inhibitor protein II%3B Zinc finger%2C RING/FYVE/PHD-type%3B Brevis radix (BRX) domain	Green2	0.0429812	1.68809	5.21305	6.90114						no
HanXRQChr01g0018041	HanXRQChr01	GO:0006950, GO:0009725, GO:0009987, GO:0044699, GO:1901700	['response to stress', 'response to hormone', 'cellular process', nan, 'response to oxygen-containing compound']	Putative F-box domain						Root38	0.2442	3.20851	6.16247	9.37098	no
HanXRQChr01g0018061	HanXRQChr01	GO:0000148, GO:0016021, GO:0003843, GO:0006075	['1,3-beta-D-glucan synthase complex', '1,3-beta-D-glucan synthase activity', '(1->3)-beta-D-glucan biosynthetic process', 'integral component of membrane']	Putative glycosyl transferase%2C family 48%3B Vacuolar protein sorting-associate protein Vta1/Callose synthase%2C N-terminal domain%3B 1%2C3-beta-glucan synthase subunit FKS1-like%2C domain-1	Green29	1	6.25839	45.7983	52.0567	Root4	0.874916	59.0381	73.7532	132.791	no
HanXRQChr01g0018081	HanXRQChr01	GO:0005759, GO:0004108, GO:0006099	['citrate (Si)-synthase activity', 'mitochondrial matrix', 'tricarboxylic acid cycle']	Probable citrate synthase%2C mitochondrial	Green55	0.42855	1.22179	9.93604	11.1578	Root16	0.57186	17.1357	66.5291	83.6648	no
HanXRQChr07g0186621	HanXRQChr07	GO:0009535, GO:0009570, GO:0009941, GO:0010264, GO:0015979, GO:0016117	['chloroplast thylakoid membrane', 'chloroplast stroma', 'chloroplast envelope', 'myo-inositol hexakisphosphate biosynthetic process', 'photosynthesis', 'carotenoid biosynthetic process']	Putative PDZ domain%3B Tetratricopeptide-like helical domain	Green16	0.765513	17.2726	80.7353	98.0079						no	TRUE
HanXRQChr01g0018121	HanXRQChr01	GO:0004721, GO:0006470	['phosphoprotein phosphatase activity', 'protein dephosphorylation']	Putative calcineurin-like phosphoesterase domain%2C apaH type%3B Metallo-dependent phosphatase-like	Green0	0.0713199	0.56103	2.00228	2.56331	Root24	0.0101963	0.428152	4.12831	4.55646	no
HanXRQChr01g0018191	HanXRQChr01			Putative chaperonin-like RbcX	Green4	0.69865	17.5073	41.9593	59.4665						no
HanXRQChr01g0018241	HanXRQChr01	GO:0003824, GO:0046872, GO:0044763	['catalytic activity', nan, 'metal ion binding']	Putative SAP domain%3B Zinc finger%2C MIZ-type%3B Zinc finger%2C RING/FYVE/PHD-type%3B E3 SUMO-protein ligase SIZ1%2C plant	Green29	0.791564	4.95392	33.4191	38.3731	Root4	0.189221	12.7684	15.69	28.4584	no
HanXRQChr01g0018251	HanXRQChr01	GO:0000325, GO:0005794, GO:0005886, GO:0042626, GO:0006007, GO:0006623, GO:0006816, GO:0007030, GO:0007033, GO:0009651, GO:0055085	['plant-type vacuole', 'Golgi apparatus', 'plasma membrane', 'glucose catabolic process', 'protein targeting to vacuole', 'calcium ion transport', 'Golgi organization', 'vacuole organization', 'response to salt stress', 'ATPase-coupled transmembrane transporter activity', 'transmembrane transport']	Probable V-type proton ATPase subunit D	Green11	0.0775205	1.52889	10.8432	12.3721	Root2	0.00907386	1.54059	4.75373	6.29432	no
HanXRQChr01g0018261	HanXRQChr01	GO:0005886, GO:0016021, GO:0005516, GO:0006952, GO:0009607	['calmodulin binding', 'plasma membrane', 'defense response', 'response to biotic stimulus', 'integral component of membrane']	Probable seven transmembrane MLO family protein	Green0	0.0487715	0.383656	4.19221	4.57586						no
HanXRQChr01g0018271	HanXRQChr01			Putative protein phosphatase 2A regulatory subunit PR55%3B WD40/YVTN repeat-like-containing domain						Root7	0.481426	35.0081	11.6763	46.6844	no
HanXRQChr01g0018281	HanXRQChr01			Putative zinc finger%2C C2H2-like%3B Zinc finger%2C double-stranded RNA binding	Green0	0.0357493	0.281218	3.27212	3.55334	Root5	0.0712961	6.43133	15.2901	21.7214	no
HanXRQChr02g0037501	HanXRQChr02	GO:0005622, GO:0005886, GO:0016021, GO:0004709, GO:0005524, GO:0000165, GO:0000186	['MAPK cascade', 'obsolete activation of MAPKK activity', 'MAP kinase kinase kinase activity', 'ATP binding', 'intracellular anatomical structure', 'plasma membrane', 'integral component of membrane']	Probable leucine-rich repeat transmembrane protein kinase	Green39	0.917339	5.34845	24.8611	30.2095	Root6	0.0601692	4.05449	8.27677	12.3313	no	TRUE
HanXRQChr01g0018341	HanXRQChr01	GO:0046982	['protein heterodimerization activity']	Putative histone-fold						Root2	0.0924424	15.6952	14.2357	29.9309	no
HanXRQChr01g0018371	HanXRQChr01	GO:0005829, GO:1903600, GO:0004359, GO:0046982, GO:0008614, GO:0042819, GO:0042823	['glutaminase activity', 'cytosol', 'pyridoxine metabolic process', 'vitamin B6 biosynthetic process', 'pyridoxal phosphate biosynthetic process', 'protein heterodimerization activity', 'glutaminase complex']	Probable pyridoxine biosynthesis 2	Green4	0.404868	10.1455	41.3888	51.5343	Root3	0.173989	20.9336	45.8886	66.8222	no
HanXRQChr01g0018391	HanXRQChr01	GO:0004683, GO:0005524, GO:0006468	['calmodulin-dependent protein kinase activity', 'ATP binding', 'protein phosphorylation']	Putative protein kinase%2C ATP binding site%3B Calcium/calmodulin-dependent/calcium-dependent protein kinase	Green9	0.259365	4.19052	7.04898	11.2395	Root9	0.00606857	0.295825	4.31997	4.61579	no
HanXRQChr01g0018401	HanXRQChr01	GO:0005634, GO:0016874, GO:0008152	['nucleus', 'metabolic process', 'ligase activity']	Putative galactose oxidase%2C beta-propeller						Root23	0.0766301	1.41613	5.84502	7.26115	no
HanXRQChr09g0265851	HanXRQChr09			Putative alpha/Beta hydrolase fold	Green18	0.779663	9.26113	15.8472	25.1083	Root0	0.180988	0.0964446	7.99535	8.09179	no	TRUE
HanXRQChr01g0018461	HanXRQChr01	GO:0008289, GO:0006869	['lipid transport', 'lipid binding']	Probable bifunctional inhibitor/lipid-transfer protein/seed storage 2S albumin superfamily protein						Root12	0.271227	6.75379	19.2404	25.9942	no
HanXRQChr01g0018471	HanXRQChr01			Putative SWIB/MDM2 domain	Green1	0.183722	32.2291	8.03594	40.2651	Root3	0.347699	41.8337	61.2717	103.105	no
HanXRQChr01g0018481	HanXRQChr01	GO:0009941, GO:0016301, GO:0016788, GO:0006505, GO:0006886, GO:0016310	['GPI anchor metabolic process', 'intracellular protein transport', 'chloroplast envelope', 'kinase activity', 'phosphorylation', 'hydrolase activity, acting on ester bonds']	Probable alpha/beta-Hydrolases superfamily protein	Green21	0.152431	1.62952	15.4707	17.1003						no
HanXRQChr01g0018501	HanXRQChr01	GO:0005737, GO:0016021, GO:0016757, GO:0008152	['cytoplasm', 'metabolic process', 'integral component of membrane', 'glycosyltransferase activity']	Putative GDP-fucose protein O-fucosyltransferase	Green42	0.447482	1.64124	17.8658	19.5071	Root18	0.419591	12.0659	21.7907	33.8566	no	TRUE
HanXRQChr01g0018511	HanXRQChr01	GO:0005829, GO:0030158, GO:0047134, GO:0045454, GO:0055114	['cytosol', 'protein xylosyltransferase activity', 'cell redox homeostasis', 'protein-disulfide reductase (NAD(P)) activity', 'obsolete oxidation-reduction process']	Probable thioredoxin superfamily protein	Green4	0.0510343	1.27885	5.77132	7.05018	Root13	0.403454	6.10729	61.5153	67.6226	no
HanXRQChr01g0018601	HanXRQChr01			Putative non-haem dioxygenase N-terminal domain%3B Isopenicillin N synthase-like	Green9	0.136259	2.20151	9.15741	11.3589	Root40	0.0219531	0.255189	1.89347	2.14866	no
HanXRQChr01g0018611	HanXRQChr01	GO:0022625, GO:0003735, GO:0000027, GO:0002181	['ribosomal large subunit assembly', 'cytoplasmic translation', 'structural constituent of ribosome', 'cytosolic large ribosomal subunit']	Probable 60S ribosomal protein L6-B	Green1	0.833594	146.232	15.8054	162.037	Root2	0.921142	156.395	113.855	270.25	no
HanXRQChr01g0018631	HanXRQChr01			Putative leucine zipper%2C homeobox-associated%3B Homeodomain-like						Root39	0.38947	5.62582	19.8977	25.5235	no
HanXRQChr01g0018661	HanXRQChr01			Probable proline-rich family protein	Green8	0.0282916	0.668766	4.54998	5.21874	Root3	0.0379797	4.56955	6.42187	10.9914	no
HanXRQChr16g0517921	HanXRQChr16	GO:0016021, GO:0004712, GO:0006468, GO:0015031	['protein serine/threonine/tyrosine kinase activity', 'protein phosphorylation', 'protein transport', 'integral component of membrane']	Probable secretory carrier-associated membrane protein 4	Green5	0.666979	15.112	16.741	31.853	Root15	0.262242	6.22849	31.8831	38.1116	no	TRUE
HanXRQChr01g0018691	HanXRQChr01	GO:0003676	['nucleic acid binding']	Probable KH domain-containing protein / zinc finger (CCCH type) family protein	Green1	0.157692	27.6628	7.78042	35.4433	Root2	0.0828265	14.0626	13.6043	27.6669	no
HanXRQChr01g0018701	HanXRQChr01	GO:0046872	['metal ion binding']	Putative oxoglutarate/iron-dependent dioxygenase%3B Non-haem dioxygenase N-terminal domain%3B Isopenicillin N synthase-like						Root8	0.0211222	0.830795	2.67058	3.50138	no
HanXRQChr01g0018761	HanXRQChr01	GO:0003824, GO:0008152	['catalytic activity', 'metabolic process']	Putative P-loop containing nucleoside triphosphate hydrolase						Root1	0.0512885	10.3069	10.8746	21.1815	no
HanXRQChr01g0018811	HanXRQChr01	GO:0005886, GO:0016021, GO:0015112, GO:0015706, GO:0055085	['plasma membrane', 'nitrate transmembrane transporter activity', 'nitrate transmembrane transport', 'integral component of membrane', 'transmembrane transport']	Putative major facilitator superfamily%3B Major facilitator superfamily domain						Root5	0.0647579	5.84155	9.91669	15.7582	no
HanXRQChr10g0291991	HanXRQChr10	GO:0008233, GO:0019538	['peptidase activity', 'protein metabolic process']	Probable eukaryotic aspartyl protease family protein	Green18	0.773298	9.18552	18.0847	27.2702	Root16	0.112507	3.37126	9.09635	12.4676	no	TRUE
HanXRQChr01g0018901	HanXRQChr01	GO:0016021, GO:0004458, GO:0016787, GO:0016884, GO:0055114	['D-lactate dehydrogenase (cytochrome) activity', 'integral component of membrane', 'hydrolase activity', 'carbon-nitrogen ligase activity, with glutamine as amido-N-donor', 'obsolete oxidation-reduction process']	Putative amidase%3B Amidase signature domain	Green9	0.104538	1.689	5.97566	7.66467	Root42	0.299201	6.15432	1.44321	7.59754	no
HanXRQChr01g0018951	HanXRQChr01	GO:0005743, GO:0004152, GO:0006164, GO:0006207, GO:0042991, GO:0043687, GO:0044205, GO:0045893, GO:0055114	['dihydroorotate dehydrogenase activity', 'mitochondrial inner membrane', 'purine nucleotide biosynthetic process', "'de novo' pyrimidine nucleobase biosynthetic process", nan, 'post-translational protein modification', "'de novo' UMP biosynthetic process", 'positive regulation of transcription, DNA-templated', 'obsolete oxidation-reduction process']	Probable dihydroorotate dehydrogenase (quinone)%2C mitochondrial	Green0	0.0594743	0.467848	2.58971	3.05755	Root34	0.122168	0.799309	2.83862	3.63793	no
HanXRQChr01g0018961	HanXRQChr01			ncRNA	Green7	0.0896168	0.797587	6.17846	6.97605	Root7	0.363247	26.4144	7.22028	33.6347	no
HanXRQChr01g0018971	HanXRQChr01	GO:0005743, GO:0016021, GO:0004152, GO:0006164, GO:0006207, GO:0042991, GO:0043687, GO:0044205, GO:0045893, GO:0055114	['dihydroorotate dehydrogenase activity', 'mitochondrial inner membrane', 'purine nucleotide biosynthetic process', "'de novo' pyrimidine nucleobase biosynthetic process", 'integral component of membrane', nan, 'post-translational protein modification', "'de novo' UMP biosynthetic process", 'positive regulation of transcription, DNA-templated', 'obsolete oxidation-reduction process']	Probable pyrimidine d	Green6	0.0328519	1.26254	4.91383	6.17636	Root19	0.318704	8.98191	41.6064	50.5883	no
HanXRQChr01g0018981	HanXRQChr01	GO:0016624, GO:0055114	['oxidoreductase activity, acting on the aldehyde or oxo group of donors, disulfide as acceptor', 'obsolete oxidation-reduction process']	Probable thiamin diphosphate-binding fold (THDP-binding) superfamily protein	Green19	0.168408	2.30992	22.1047	24.4146	Root39	0.647157	9.34807	41.1816	50.5297	no
HanXRQChr01g0019001	HanXRQChr01	GO:0016624, GO:0055114	['oxidoreductase activity, acting on the aldehyde or oxo group of donors, disulfide as acceptor', 'obsolete oxidation-reduction process']	Putative dehydrogenase%2C E1 component%3B Thiamin diphosphate-binding fold	Green10	0.0596629	1.01879	4.09997	5.11876	Root1	0.102197	20.5373	9.61821	30.1555	no
HanXRQChr01g0019011	HanXRQChr01			Probable DNA-binding storekeeper protein-related transcriptional regulator	Green0	0.0230549	0.181359	0.638782	0.820141	Root4	0.0342998	2.3145	9.04586	11.3604	no
HanXRQChr14g0439231	HanXRQChr14			Putative zinc finger%2C RING/FYVE/PHD-type%3B Armadillo-type fold	Green18	0.760764	9.03664	21.3355	30.3721	Root23	0.187399	3.46315	12.7697	16.2329	no	TRUE
HanXRQChr01g0019081	HanXRQChr01			Putative F-box domain%3B FBD domain%3B Leucine-rich repeat domain%2C L domain-like	Green0	0.0967949	0.761427	1.74974	2.51117	Root21	0.299142	3.41514	18.3146	21.7297	no
HanXRQChr01g0019091	HanXRQChr01			Putative F-box domain%3B FBD domain%3B Leucine-rich repeat domain%2C L domain-like						Root8	0.195615	7.69409	19.5236	27.2177	no
HanXRQChr01g0019111	HanXRQChr01	GO:0016740, GO:0070403, GO:0008152	['metabolic process', 'transferase activity', 'NAD+ binding']	Probable sirtuin 2	Green46	0.370371	2.07568	21.5923	23.668	Root60	0.16595	1.06954	22.3446	23.4142	no
HanXRQChr01g0019121	HanXRQChr01			Probable regulator of chromosome condensation (RCC1) family protein	Green46	0.186567	1.04558	12.0648	13.1104	Root8	0.144957	5.70156	12.0685	17.7701	no
HanXRQChr01g0019131	HanXRQChr01			Probable thioesterase superfamily protein						Root2	0.171515	29.1204	28.5998	57.7202	no
HanXRQChr01g0019141	HanXRQChr01	GO:0005739, GO:0009570, GO:0009579, GO:0009941, GO:0016020, GO:0022626, GO:0048046, GO:0005524, GO:0009658, GO:0009793, GO:0016226, GO:0042026, GO:0048481	['ATP binding', 'mitochondrion', 'chloroplast stroma', 'thylakoid', 'chloroplast organization', 'embryo development ending in seed dormancy', 'chloroplast envelope', 'membrane', 'iron-sulfur cluster assembly', 'cytosolic ribosome', 'protein refolding', 'apoplast', 'plant ovule development']	Probable chaperonin-60alpha	Green8	1	23.6383	43.9312	67.5695	Root2	0.2563	43.5156	36.477	79.9926	no
HanXRQChr01g0019211	HanXRQChr01	GO:0004089, GO:0008270, GO:0006730	['carbonate dehydratase activity', 'one-carbon metabolic process', 'zinc ion binding']	Probable bifunctional monodehydroascorbate reductase and carbonic anhydrase nectarin-3 EC%3D4.2.1.1						Root23	0.00793352	0.146613	0.828355	0.974968	no
HanXRQChr01g0019231	HanXRQChr01	GO:0004089, GO:0008270, GO:0006730	['carbonate dehydratase activity', 'one-carbon metabolic process', 'zinc ion binding']	Probable alpha carbonic anhydrase 5	Green60	0.856716	2.33011	3.3952	5.72531						no
HanXRQChr01g0019271	HanXRQChr01			Uncharacterized protein%2C supported by expression data						Root9	0.0282634	1.37776	4.50627	5.88403	no
HanXRQChr01g0019291	HanXRQChr01			Putative P-loop containing nucleoside triphosphate hydrolase	Green2	0.230389	9.04855	6.45734	15.5059	Root4	0.31219	21.0661	32.6246	53.6907	no
HanXRQChr01g0019301	HanXRQChr01			Putative P-loop containing nucleoside triphosphate hydrolase	Green2	0.345193	13.5575	16.8569	30.4144	Root22	0.742094	14.6738	92.756	107.43	no
HanXRQChr01g0019311	HanXRQChr01	GO:0000813, GO:0005634, GO:0005515	['ESCRT I complex', 'protein binding', 'nucleus']	Probable modifier of rudimentary (Mod(r)) protein	Green28	0.357915	2.74062	16.1841	18.9247	Root13	0.301848	4.56923	13.9594	18.5286	no
HanXRQChr01g0019321	HanXRQChr01	GO:0016021, GO:0017095, GO:0015015	['heparan sulfate proteoglycan biosynthetic process, enzymatic modification', 'integral component of membrane', 'heparan sulfate 6-O-sulfotransferase activity']	Probable tyrosylprotein sulfotransferase	Green0	0.0145301	0.1143	0.609797	0.724097	Root30	0.00982383	0.0303362	1.44982	1.48016	no
HanXRQChr01g0019341	HanXRQChr01	GO:0005488	['binding']	Putative zinc finger%2C NHR/GATA-type						Root2	0.115075	19.5379	23.9508	43.4887	no
HanXRQChr01g0019351	HanXRQChr01			Probable SIT4 phosphatase-associated family protein	Green7	0.460232	4.09606	31.9012	35.9972	Root4	0.507643	34.255	53.5167	87.7717	no
HanXRQChr01g0019361	HanXRQChr01	GO:0005886, GO:0016021	['plasma membrane', 'integral component of membrane']	Probable uncharacterised protein family (UPF0497)	Green13	0.0837805	0.871252	6.69606	7.56731	Root21	0.389773	4.44982	43.5269	47.9768	no
HanXRQChr01g0019371	HanXRQChr01	GO:0005623, GO:0006816, GO:0006882, GO:0009624, GO:0016192	['obsolete cell', 'calcium ion transport', 'cellular zinc ion homeostasis', 'response to nematode', 'vesicle-mediated transport']	Probable SAND family protein	Green23	0.191569	1.69752	9.6979	11.3954	Root4	0.0669618	4.51849	9.80266	14.3211	no
HanXRQChr01g0019411	HanXRQChr01	GO:0022625, GO:0003735, GO:0019843, GO:0000027, GO:0006412	['ribosomal large subunit assembly', 'structural constituent of ribosome', 'translation', 'rRNA binding', 'cytosolic large ribosomal subunit']	Putative ribosomal protein L11/L12	Green1	0.854188	149.844	15.7271	165.572	Root2	0.661005	112.228	77.0032	189.231	no
HanXRQChr01g0019421	HanXRQChr01	GO:0005773, GO:0009506, GO:0016021, GO:0015250, GO:0015254, GO:0006833, GO:0015793, GO:0034220	['vacuole', 'water transport', 'plasmodesma', 'water channel activity', 'glycerol channel activity', 'glycerol transmembrane transport', 'integral component of membrane', 'ion transmembrane transport']	Probable plasma membrane intrinsic protein 2	Green3	0.0892202	3.61337	12.9563	16.5697	Root12	0.147506	3.67303	10.9503	14.6233	no
HanXRQChr01g0019431	HanXRQChr01	GO:0000788, GO:0003677, GO:0046982, GO:0006334	[nan, 'DNA binding', 'nucleosome assembly', 'protein heterodimerization activity']	Putative histone H2B%3B Histone-fold						Root24	0.842733	35.3872	123.75	159.137	no
HanXRQChr01g0019451	HanXRQChr01	GO:0005634, GO:0005737, GO:0016021, GO:0004693, GO:0005515, GO:0016538, GO:0000278, GO:0001708, GO:0006661, GO:0010440, GO:0016310, GO:0042023, GO:0045736, GO:0051301	['mitotic cell cycle', 'cell fate specification', 'cyclin-dependent protein serine/threonine kinase activity', 'protein binding', 'nucleus', 'cytoplasm', 'phosphatidylinositol biosynthetic process', 'stomatal lineage progression', 'integral component of membrane', 'phosphorylation', 'cyclin-dependent protein serine/threonine kinase regulator activity', 'DNA endoreduplication', 'negative regulatio…	Probable cyclin-dependent kinases regulatory subunit 1	Green0	0.132406	1.04156	6.98538	8.02693	Root62	0.644839	3.91576	42.1484	46.0641	no
HanXRQChr01g0019481	HanXRQChr01			Uncharacterized protein%2C conserved in plant genome(s)%2C supported by expression data						Root35	0.140927	2.09859	14.5533	16.6519	no
HanXRQChr01g0019511	HanXRQChr01	GO:0005829, GO:0009507, GO:0004462, GO:0046872, GO:0006094, GO:0006096, GO:0009651	['lactoylglutathione lyase activity', 'cytosol', 'gluconeogenesis', 'glycolytic process', 'chloroplast', 'response to salt stress', 'metal ion binding']	Putative glyoxalase I%3B Glyoxalase/Bleomycin resistance protein/Dihydroxybiphenyl dioxygenase	Green41	0.496832	2.28842	14.6581	16.9465						no
HanXRQChr01g0019541	HanXRQChr01	GO:0005622, GO:0007034	['intracellular anatomical structure', 'vacuolar transport']	Putative snf7 family						Root13	0.152796	2.31296	22.9225	25.2354	no
HanXRQChr01g0019551	HanXRQChr01	GO:0005618, GO:0016021, GO:0048046, GO:0004553, GO:0016762, GO:0010411, GO:0042546, GO:0071555	['hydrolase activity, hydrolyzing O-glycosyl compounds', 'cell wall', 'xyloglucan metabolic process', 'integral component of membrane', 'xyloglucan:xyloglucosyl transferase activity', 'cell wall biogenesis', 'apoplast', 'cell wall organization']	Probable xyloglucan endo-transglycosylase-related 8						Root5	0.275227	24.8271	34.9478	59.7749	no
HanXRQChr01g0019581	HanXRQChr01			Putative E3 ubiquitin ligase RBR family						Root8	0.142003	5.5854	18.0943	23.6797	no
HanXRQChr01g0019601	HanXRQChr01	GO:0005634, GO:0005739, GO:0003677, GO:0003910, GO:0005524, GO:0006273, GO:0006310, GO:0051103, GO:0071897	['DNA binding', 'DNA ligase (ATP) activity', 'ATP binding', 'nucleus', 'mitochondrion', 'lagging strand elongation', 'DNA recombination', 'DNA ligation involved in DNA repair', 'DNA biosynthetic process']	Putative DNA ligase%2C ATP-dependent%3B DNA ligase%2C ATP-dependent%2C bacteriophage T3-type	Green30	0.0640328	0.583788	3.48968	4.07347						no
HanXRQChr01g0019621	HanXRQChr01	GO:0008270	['zinc ion binding']	Probable CHY-type/CTCHY-type/RING-type Zinc finger protein						Root7	0.0239881	1.74435	3.1059	4.85026	no
HanXRQChr01g0019671	HanXRQChr01	GO:0009705, GO:0016021, GO:0042807, GO:0015250, GO:0015254, GO:0006833, GO:0015793, GO:0034220	['water transport', 'plant-type vacuole membrane', 'water channel activity', 'glycerol channel activity', 'glycerol transmembrane transport', 'integral component of membrane', 'ion transmembrane transport', 'central vacuole']	Probable aquaporin TIP1-1	Green10	0.0449356	0.767312	2.52272	3.29003						no
HanXRQChr01g0019681	HanXRQChr01	GO:0016021, GO:0015250, GO:0015254, GO:0006833, GO:0015793, GO:0034220	['water transport', 'water channel activity', 'glycerol channel activity', 'glycerol transmembrane transport', 'integral component of membrane', 'ion transmembrane transport']	Probable NOD26-like intrinsic protein 1%3B2						Root42	0.0793905	1.633	13.3401	14.9731	no
HanXRQChr01g0019691	HanXRQChr01	GO:0006301	['postreplication repair']	Probable cox19 family protein (CHCH motif)	Green1	0.0377289	6.61853	5.46918	12.0877	Root10	0.27507	21.2729	38.8997	60.1726	no
HanXRQChr01g0019701	HanXRQChr01	GO:0005739, GO:0005774, GO:0016021, GO:0006623	['mitochondrion', 'vacuolar membrane', 'protein targeting to vacuole', 'integral component of membrane']	Uncharacterized protein%2C conserved in plant genome(s)%2C supported by expression data	Green14	0.534872	5.55183	12.919	18.4708	Root10	0.509223	39.3815	90.9656	130.347	no
HanXRQChr01g0019711	HanXRQChr01			Putative double-stranded RNA-binding domain						Root6	0.010769	0.72567	1.13889	1.86456	no
HanXRQChr01g0019731	HanXRQChr01	GO:0005634, GO:0032041, GO:0006351, GO:0006355, GO:0070932	['nucleus', 'transcription, DNA-templated', 'regulation of transcription, DNA-templated', 'NAD-dependent histone deacetylase activity (H3-K14 specific)', 'histone H3 deacetylation']	Probable histone deacetylase 1	Green0	0.0378461	0.297713	1.14923	1.44694	Root0	0.129958	0.0692519	4.02978	4.09903	no
HanXRQChr01g0019741	HanXRQChr01	GO:0004725, GO:0035335	['protein tyrosine phosphatase activity', 'peptidyl-tyrosine dephosphorylation']	Probable protein tyrosine phosphatases%3Bprotein tyrosine phosphatases	Green4	0.210768	5.28156	19.7752	25.0567	Root3	0.0398625	4.79609	13.4956	18.2917	no
HanXRQChr01g0019781	HanXRQChr01	GO:0005956, GO:0016301, GO:0019887, GO:0016310, GO:0045859	['protein kinase CK2 complex', 'kinase activity', 'phosphorylation', 'protein kinase regulator activity', 'regulation of protein kinase activity']	Probable casein kinase II beta subunit 4	Green9	0.0963812	1.55722	6.46812	8.02534	Root2	0.0748963	12.7162	12.6585	25.3746	no
HanXRQChr01g0019791	HanXRQChr01	GO:0005622, GO:0016021, GO:0004675, GO:0004709, GO:0004714, GO:0005524, GO:0000165, GO:0000186, GO:0002237, GO:0007178, GO:0009734, GO:0009742, GO:0010075, GO:0010103, GO:0010233, GO:0010305, GO:0018108, GO:0048443	['MAPK cascade', 'obsolete activation of MAPKK activity', 'response to molecule of bacterial origin', 'transmembrane receptor protein serine/threonine kinase activity', 'MAP kinase kinase kinase activity', 'transmembrane receptor protein tyrosine kinase activity', 'ATP binding', 'intracellular anatomical structure', 'transmembrane receptor protein serine/threonine kinase signaling pathway', 'auxi…	Probable BRI1-like 2						Root5	0.466739	42.1027	39.8247	81.9274	no
HanXRQChr01g0019801	HanXRQChr01	GO:0005876, GO:0009524, GO:0051011	['spindle microtubule', 'phragmoplast', 'microtubule minus-end binding']	Probable CONTAINS InterPro DOMAIN/s: Plant nuclear matrix 1 (InterPro:IPR010604)	Green0	0.0580227	0.45643	1.94122	2.39765	Root1	0.269447	54.1477	35.5202	89.6679	no
HanXRQChr01g0019821	HanXRQChr01	GO:0008270	['zinc ion binding']	Probable tetratricopeptide repeat (TPR)-like superfamily protein	Green0	0.0529768	0.416736	3.55926	3.976						no
HanXRQChr01g0019921	HanXRQChr01	GO:0097159, GO:1901363	['organic cyclic compound binding', 'heterocyclic compound binding']	Putative nucleotide-binding alpha-beta plait domain	Green7	0.177445	1.57926	10.1207	11.7	Root41	0.280816	2.72466	36.7935	39.5182	no
HanXRQChr01g0019931	HanXRQChr01			Putative leucine-rich repeat domain%2C L domain-like						Root44	0.20164	1.43118	9.54972	10.9809	no	TRUE
HanXRQChr01g0019971	HanXRQChr01			Uncharacterized protein%2C supported by expression data						Root7	0.319885	23.2612	16.5235	39.7847	no
HanXRQChr01g0020061	HanXRQChr01			Putative NADH:ubiquinone oxidoreductase%2C subunit 1/F420H2 oxidoreductase subunit H%3B 4Fe-4S ferredoxin-type%2C iron-sulphur binding domain	Green3	0.0422464	1.71096	5.48944	7.2004						no
HanXRQChr01g0020171	HanXRQChr01	GO:0009507, GO:0015934, GO:0003735, GO:0016740, GO:0019843, GO:0006412	['structural constituent of ribosome', 'translation', 'chloroplast', 'large ribosomal subunit', 'transferase activity', 'rRNA binding']	Putative ribosomal protein L2	Green62	0.478596	1.78815	6.34489	8.13305	Root3	0.00459273	0.552578	2.07361	2.62619	no
HanXRQChr01g0020211	HanXRQChr01	GO:0005840, GO:0009507, GO:0003735, GO:0019843, GO:0006412	['structural constituent of ribosome', 'ribosome', 'translation', 'chloroplast', 'rRNA binding']	Putative ribosomal protein S8	Green62	0.824147	3.07922	12.1769	15.2561	Root3	0.0115067	1.38444	1.65874	3.04318	no
HanXRQChr01g0020221	HanXRQChr01	GO:0005739, GO:0009507, GO:0003743, GO:0019843, GO:0043022, GO:0006413	['translation initiation factor activity', 'mitochondrion', 'translational initiation', 'chloroplast', 'rRNA binding', 'ribosome binding']	Putative translation initiation factor IF-1%3B Nucleic acid-binding%2C OB-fold	Green62	0.886829	3.31341	10.4346	13.748	Root3	0.0051731	0.622405	0.869038	1.49144	no
HanXRQChr01g0020231	HanXRQChr01	GO:0005739, GO:0005840, GO:0009507, GO:0003735, GO:0019843, GO:0006412	['structural constituent of ribosome', 'mitochondrion', 'ribosome', 'translation', 'chloroplast', 'rRNA binding']	Putative ribosomal protein S11	Green62	0.830636	3.10346	11.4459	14.5494	Root3	0.00245141	0.294943	0.928581	1.22352	no
HanXRQChr01g0020241	HanXRQChr01	GO:0009507, GO:0003677, GO:0003899, GO:0046983, GO:0006351	['DNA binding', "DNA-directed 5'-3' RNA polymerase activity", 'transcription, DNA-templated', 'chloroplast', 'protein dimerization activity']	Putative DNA-directed RNA polymerase%2C alpha subunit	Green62	0.789075	2.94818	10.5523	13.5005	Root3	0.00239082	0.287653	0.296853	0.584506	no
HanXRQChr01g0020281	HanXRQChr01	GO:0009570, GO:0004252, GO:0006508	['serine-type endopeptidase activity', 'proteolysis', 'chloroplast stroma']	Putative clpP%2C Ser active site%3B Clp protease proteolytic subunit /Translocation-enhancing protein TepA%3B ClpP/crotonase-like domain	Green61	0.532871	1.43897	6.34898	7.78795						no
HanXRQChr01g0020301	HanXRQChr01	GO:0005840, GO:0009507, GO:0003735, GO:0019843, GO:0006412	['structural constituent of ribosome', 'ribosome', 'translation', 'chloroplast', 'rRNA binding']	Putative ribosomal protein S18	Green62	0.371577	1.3883	4.87373	6.26204						no
HanXRQChr01g0020311	HanXRQChr01	GO:0005840, GO:0009507, GO:0003735, GO:0006412	['structural constituent of ribosome', 'ribosome', 'translation', 'chloroplast']	Putative ribosomal protein L33%3B Zinc-binding ribosomal protein	Green62	0.316527	1.18262	7.68653	8.86915						no
HanXRQChr01g0020411	HanXRQChr01	GO:0016021	['integral component of membrane']	Probable uncharacterized protein At4g18257	Green0	0.049161	0.386719	2.52352	2.91024	Root3	0.0190409	2.29092	5.70629	7.99721	no
HanXRQChr01g0020421	HanXRQChr01	GO:0009535, GO:0009941, GO:0016021, GO:0010264	['chloroplast thylakoid membrane', 'chloroplast envelope', 'myo-inositol hexakisphosphate biosynthetic process', 'integral component of membrane']	Probable NAD(P)-binding Rossmann-fold superfamily protein	Green35	0.444561	4.46172	25.5603	30.022						no
HanXRQChr01g0020461	HanXRQChr01	GO:0016021, GO:0004674, GO:0004714, GO:0005524, GO:0010413, GO:0018108, GO:0045492	['protein serine/threonine kinase activity', 'transmembrane receptor protein tyrosine kinase activity', 'ATP binding', 'glucuronoxylan metabolic process', 'integral component of membrane', 'peptidyl-tyrosine phosphorylation', 'xylan biosynthetic process']	Probable leucine-rich repeat protein kinase family protein	Green50	0.757687	2.72781	19.461	22.1888	Root37	0.68639	18.3377	89.7452	108.083	no
HanXRQChr01g0020471	HanXRQChr01			Probable IQ-domain 21	Green45	0.953284	3.1449	21.505	24.6499	Root37	0.69233	18.4964	36.4093	54.9056	no
HanXRQChr01g0020491	HanXRQChr01	GO:0016021, GO:0004674, GO:0005524, GO:0032440, GO:0050321, GO:0002237, GO:0006468, GO:0007165, GO:0010103, GO:0048443, GO:0055114	['response to molecule of bacterial origin', 'protein serine/threonine kinase activity', 'ATP binding', 'protein phosphorylation', 'signal transduction', 'stomatal complex morphogenesis', 'integral component of membrane', '2-alkenal reductase [NAD(P)+] activity', 'stamen development', 'tau-protein kinase activity', 'obsolete oxidation-reduction process']	Putative protein kinase-like domain%3B Leucine-rich repeat-containing N-terminal%2C plant-type%3B Leucine-rich repeat domain%2C L domain-like	Green10	0.192324	3.2841	13.1905	16.4746						no
HanXRQChr01g0020521	HanXRQChr01	GO:0008152, GO:0044763, GO:0050896, GO:0065007	['metabolic process', nan, 'response to stimulus', 'biological regulation']	Probable AMP-dependent synthetase and ligase family protein	Green2	0.119939	4.7106	3.1161	7.8267	Root4	0.312982	21.1196	39.3533	60.4729	no
HanXRQChr01g0020531	HanXRQChr01			Uncharacterized conserved protein	Green0	0.0391974	0.308342	3.32928	3.63763	Root29	0.0597911	0.535768	10.1594	10.6951	no
HanXRQChr01g0020551	HanXRQChr01	GO:0005634, GO:0003714, GO:1903507	['transcription corepressor activity', 'nucleus', 'negative regulation of nucleic acid-templated transcription']	Protein of unknown function (DUF3550/UPF0682)	Green7	0.0786986	0.700416	7.06236	7.76278	Root9	0.116622	5.68498	13.6935	19.3785	no
HanXRQChr01g0020591	HanXRQChr01			Putative homeodomain-like	Green25	0.108324	0.96907	5.92644	6.89551	Root31	0.0373861	0.359863	2.42336	2.78322	no
HanXRQChr14g0439751	HanXRQChr14	GO:0016021, GO:0005509	['calcium ion binding', 'integral component of membrane']	Probable VACUOLAR SORTING RECEPTOR 7	Green5	0.646732	14.6533	23.1469	37.8001	Root5	0.0638816	5.7625	13.8692	19.6317	no	TRUE
HanXRQChr01g0020611	HanXRQChr01	GO:0005829, GO:0016272, GO:0051082, GO:0051087, GO:0006094, GO:0006096, GO:0006457, GO:0009651, GO:0043622, GO:0046686, GO:0051131	['cytosol', 'gluconeogenesis', 'glycolytic process', 'protein folding', 'response to salt stress', 'prefoldin complex', 'cortical microtubule organization', 'response to cadmium ion', 'unfolded protein binding', 'chaperone binding', 'chaperone-mediated protein complex assembly']	Probable prefoldin 6	Green0	0.122086	0.960374	9.70877	10.6691	Root10	0.0937901	7.2534	8.32997	15.5834	no
HanXRQChr01g0020621	HanXRQChr01			Putative toprim domain%3B Twinkle-like protein	Green8	0.0937184	2.21534	5.69015	7.90549						no
HanXRQChr01g0020641	HanXRQChr01	GO:0003697, GO:0005524, GO:0043139, GO:0006260, GO:0032508	['single-stranded DNA binding', 'ATP binding', 'DNA replication', 'DNA duplex unwinding', "5'-3' DNA helicase activity"]	Putative toprim domain%3B DNA helicase%2C DnaB-like%2C C-terminal%3B Twinkle-like protein%3B P-loop containing nucleoside triphosphate hydrolase	Green6	0.216065	8.30364	13.6521	21.9557	Root22	0.0945219	1.86903	17.2259	19.095	no
HanXRQChr01g0020651	HanXRQChr01	GO:0009705, GO:0016021, GO:0005267, GO:0071805	['potassium channel activity', 'plant-type vacuole membrane', 'integral component of membrane', 'potassium ion transmembrane transport']	Probable ca2+ activated outward rectifying K+ channel 6	Green3	0.0931886	3.77409	7.6875	11.4616	Root0	0.245272	0.1307	2.3946	2.5253	no
HanXRQChr01g0020661	HanXRQChr01	GO:0016021, GO:0016740, GO:0008152	['metabolic process', 'integral component of membrane', 'transferase activity']	Putative cas1p 10 TM acyl transferase domain	Green0	0.0774751	0.60945	3.22354	3.83299	Root25	0.0886348	2.97841	16.6312	19.6096	no
HanXRQChr01g0020671	HanXRQChr01			Uncharacterized protein						Root6	0.0401749	2.70718	3.13733	5.84451	no
HanXRQChr01g0020681	HanXRQChr01			ncRNA						Root6	0.0401768	2.70731	4.08493	6.79224	no
HanXRQChr01g0020711	HanXRQChr01			Uncharacterized protein%2C supported by expression data						Root5	0.0633499	5.71453	10.5936	16.3081	no
HanXRQChr01g0020721	HanXRQChr01	GO:0016021	['integral component of membrane']	Probable integral membrane HRF1 family protein	Green0	0.0260055	0.204569	1.50856	1.71313	Root3	0.0145187	1.74682	4.08071	5.82753	no
HanXRQChr01g0020741	HanXRQChr01	GO:0003676, GO:0000278, GO:0006261, GO:0006281, GO:0006310, GO:0016458, GO:0034968, GO:0051726	['mitotic cell cycle', 'nucleic acid binding', 'DNA-templated DNA replication', 'DNA repair', 'DNA recombination', 'obsolete gene silencing', 'histone lysine methylation', 'regulation of cell cycle']	Probable replicon protein A2						Root1	0.577242	116.002	53.7944	169.796	no
HanXRQChr01g0020751	HanXRQChr01	GO:0000445, GO:0006397	['THO complex part of transcription export complex', 'mRNA processing']	Probable tho complex subunit 7/Mft1p	Green11	0.035266	0.695528	4.13053	4.82606	Root10	0.015258	1.18	6.36524	7.54524	no
HanXRQChr01g0020821	HanXRQChr01			Probable transducin/WD40 repeat-like superfamily protein						Root1	0.488344	98.1368	38.7371	136.874	no
HanXRQChr01g0020841	HanXRQChr01	GO:0005634, GO:0036459, GO:0006511, GO:0016579	['nucleus', 'ubiquitin-dependent protein catabolic process', 'protein deubiquitination', nan]	Putative peptidase C19%2C ubiquitin carboxyl-terminal hydrolase%3B Ubiquitin specific protease domain	Green6	0.271209	10.4229	14.0139	24.4368	Root20	0.0937936	2.18715	5.33478	7.52193	no
HanXRQChr01g0020851	HanXRQChr01	GO:0016021	['integral component of membrane']	Probable elongation defective 1 protein / ELD1 protein	Green51	0.181584	0.502658	6.14737	6.65003	Root1	0.274495	55.162	51.3728	106.535	no
HanXRQChr01g0020861	HanXRQChr01	GO:0016020, GO:0009987	['cellular process', 'membrane']	Uncharacterized protein%2C conserved in plant genome(s)%2C supported by expression data	Green11	0.108491	2.13969	9.8646	12.0043	Root13	0.130925	1.98188	5.35025	7.33212	no
HanXRQChr01g0020951	HanXRQChr01	GO:0016021, GO:0016614, GO:0019139, GO:0050660, GO:0009690, GO:0055114	['cytokinin metabolic process', 'integral component of membrane', 'oxidoreductase activity, acting on CH-OH group of donors', 'cytokinin dehydrogenase activity', 'flavin adenine dinucleotide binding', 'obsolete oxidation-reduction process']	Probable cytokinin oxidase/dehydrogenase 6						Root51	0.0079746	0.00204688	1.73518	1.73722	no
HanXRQChr01g0020971	HanXRQChr01			Uncharacterized conserved protein	Green0	0.197389	1.55274	11.3359	12.8886	Root13	0.434906	6.5834	61.1814	67.7648	no
HanXRQChr01g0021001	HanXRQChr01	GO:0097159, GO:1901363	['organic cyclic compound binding', 'heterocyclic compound binding']	Probable zinc finger CCCH domain-containing protein 53	Green2	0.0473882	1.86117	5.56648	7.42765	Root22	0.380727	7.5283	43.2989	50.8272	no
HanXRQChr09g0256681	HanXRQChr09			Putative armadillo-type fold	Green18	0.749098	8.89806	22.1487	31.0468	Root17	0.0412299	1.13912	9.21511	10.3542	no	TRUE
HanXRQChr01g0021081	HanXRQChr01			Uncharacterized conserved protein	Green8	0.0295323	0.698092	8.45895	9.15704	Root3	0.00915708	1.10174	4.2724	5.37415	no
HanXRQChr01g0021091	HanXRQChr01	GO:0009579, GO:0044434, GO:0016165, GO:0046872, GO:0031408, GO:0055114	['thylakoid', 'linoleate 13S-lipoxygenase activity', 'oxylipin biosynthetic process', 'obsolete chloroplast part', 'metal ion binding', 'obsolete oxidation-reduction process']	Probable linoleate 13S-lipoxygenase 2-1%2C chloroplastic						Root0	0.0665947	0.035487	0.987643	1.02313	no
HanXRQChr01g0021101	HanXRQChr01	GO:0000786, GO:0005634, GO:0009536, GO:0003677, GO:0046982, GO:0008283	['nucleosome', 'DNA binding', 'nucleus', 'cell population proliferation', 'plastid', 'protein heterodimerization activity']	Putative histone H3/CENP-A%3B Histone-fold						Root24	0.821806	34.5085	81.6575	116.166	no
HanXRQChr01g0021111	HanXRQChr01	GO:0000786, GO:0005634, GO:0009536, GO:0003677, GO:0046982, GO:0008283	['nucleosome', 'DNA binding', 'nucleus', 'cell population proliferation', 'plastid', 'protein heterodimerization activity']	Putative histone H3/CENP-A%3B Histone-fold						Root24	0.772038	32.4187	76.6607	109.079	no
HanXRQChr01g0021131	HanXRQChr01	GO:0008270, GO:0006355	['regulation of transcription, DNA-templated', 'zinc ion binding']	Probable FAR1-related sequence 4	Green2	0.116431	4.57284	4.70666	9.2795	Root4	0.216793	14.6289	20.2233	34.8522	no
HanXRQChr01g0021151	HanXRQChr01	GO:0097159, GO:1901363	['organic cyclic compound binding', 'heterocyclic compound binding']	Putative nucleotide-binding alpha-beta plait domain	Green0	0.0674262	0.530401	1.07448	1.60488	Root11	0.0989181	2.4147	5.7683	8.183	no
HanXRQChr01g0021161	HanXRQChr01	GO:0004674, GO:0005524, GO:0006487, GO:0016055, GO:0018105	['protein serine/threonine kinase activity', 'ATP binding', 'protein N-linked glycosylation', 'Wnt signaling pathway', 'peptidyl-serine phosphorylation']	Putative serine/threonine-protein kinase%2C Ulk1/Ulk2	Green7	0.0522161	0.464722	3.91621	4.38094	Root39	0.0306235	0.442351	2.52976	2.97211	no
HanXRQChr01g0021171	HanXRQChr01	GO:0005622, GO:0003924, GO:0005525, GO:0008152, GO:0042254, GO:0042991	['GTPase activity', 'GTP binding', 'intracellular anatomical structure', 'metabolic process', 'ribosome biogenesis', nan]	Probable P-loop containing nucleoside triphosphate hydrolases superfamily protein	Green6	0.176509	6.78343	19.3783	26.1618	Root31	0.0394894	0.380108	4.09876	4.47887	no
HanXRQChr01g0021181	HanXRQChr01	GO:0005634, GO:0005737, GO:0005515, GO:0008270, GO:0016874, GO:0061630, GO:0006915, GO:0007275, GO:0042787, GO:0043161	['protein binding', 'nucleus', 'cytoplasm', 'apoptotic process', 'multicellular organism development', 'zinc ion binding', 'ligase activity', nan, 'proteasome-mediated ubiquitin-dependent protein catabolic process', 'ubiquitin protein ligase activity']	Putative E3 ubiquitin-protein ligase SIN-like%3B Zinc finger%2C RING/FYVE/PHD-type	Green19	0.0583098	0.799789	7.24623	8.04601	Root26	0.223778	3.56537	12.9567	16.5221	no
HanXRQChr01g0021191	HanXRQChr01	GO:0005634, GO:0030915, GO:0004842, GO:0000724, GO:0006301, GO:0016567	['double-strand break repair via homologous recombination', 'ubiquitin-protein transferase activity', 'nucleus', 'postreplication repair', 'protein ubiquitination', 'Smc5-Smc6 complex']	Probable embryo defective 1379						Root5	0.0138474	1.24912	2.63356	3.88268	no
HanXRQChr01g0021211	HanXRQChr01	GO:0000148, GO:0016021, GO:0003843, GO:0006075	['1,3-beta-D-glucan synthase complex', '1,3-beta-D-glucan synthase activity', '(1->3)-beta-D-glucan biosynthetic process', 'integral component of membrane']	Probable glucan synthase-like 10	Green2	0.411032	16.1433	13.4342	29.5775	Root4	0.574359	38.757	44.4572	83.2141	no
HanXRQChr08g0224171	HanXRQChr08			Putative NB-ARC%3B P-loop containing nucleoside triphosphate hydrolase%3B Leucine-rich repeat domain%2C L domain-like	Green18	0.746879	8.87171	14.7982	23.6699	Root16	0.106802	3.20029	9.02748	12.2278	no	TRUE
HanXRQChr01g0021311	HanXRQChr01	GO:0005618, GO:0005829, GO:0031965, GO:0034399, GO:0008139, GO:0008536, GO:0008565, GO:0000059, GO:0000060, GO:0006607, GO:0006610, GO:0009165, GO:0052541, GO:0052546	[nan, 'obsolete protein import into nucleus, translocation', 'cell wall', 'cytosol', 'NLS-bearing protein import into nucleus', 'ribosomal protein import into nucleus', 'nuclear localization sequence binding', nan, 'obsolete protein transporter activity', 'nucleotide biosynthetic process', 'nuclear membrane', 'nuclear periphery', 'plant-type cell wall cellulose metabolic process', 'cell wall pect…	Probable ran-binding protein 6	Green33	0.249713	2.06249	18.6278	20.6902	Root43	0.50169	7.13314	66.7282	73.8613	no
HanXRQChr01g0021351	HanXRQChr01	GO:0005874, GO:0003924, GO:0005200, GO:0005525, GO:0007017, GO:0008152	['GTPase activity', 'structural constituent of cytoskeleton', 'GTP binding', 'microtubule', 'microtubule-based process', 'metabolic process']	Putative tubulin%3B Beta tubulin%2C autoregulation binding site%3B Tubulin%2C C-terminal	Green57	0.36829	1.40664	13.2758	14.6824	Root1	0.747559	150.228	75.3262	225.554	no
HanXRQChr01g0021361	HanXRQChr01	GO:0005739, GO:0003746, GO:0006414	['translation elongation factor activity', 'mitochondrion', 'translational elongation']	Probable elongation factor P (EF-P) family protein	Green1	0.0249668	4.37976	3.14249	7.52225	Root19	0.156918	4.42235	33.1766	37.599	no
HanXRQChr15g0477481	HanXRQChr15			Putative serine/threonine/dual specificity protein kinase%2C catalytic domain%3B Concanavalin A-like lectin/glucanase domain%3B Tyrosine-protein kinase%2C CSF-1/PDGF receptor family	Green5	0.631204	14.3014	18.4401	32.7416	Root44	0.745988	5.29478	18.1201	23.4149	no	TRUE
HanXRQChr01g0021391	HanXRQChr01	GO:0016020	['membrane']	Uncharacterized protein%2C conserved in plant genome(s)%2C supported by expression data						Root56	0.364644	1.76624	13.571	15.3372	no
HanXRQChr01g0021401	HanXRQChr01			Uncharacterized protein%2C supported by expression data						Root28	0.16548	2.06411	24.0921	26.1562	no
HanXRQChr01g0021411	HanXRQChr01			Putative protein of unknown function DUF1639						Root2	0.102819	17.4569	26.8105	44.2674	no
HanXRQChr01g0021421	HanXRQChr01			Uncharacterized protein%2C partly conserved in plant genome(s)%2C supported by expression data						Root11	0.367166	8.96293	19.8288	28.7917	no
HanXRQChr01g0021461	HanXRQChr01			ncRNA						Root6	0.0534765	3.60351	5.64748	9.25099	no
HanXRQChr01g0021471	HanXRQChr01	GO:0005622, GO:0016020	['intracellular anatomical structure', 'membrane']	Putative ribosomal protein L34Ae	Green4	0.0353993	0.887061	6.66369	7.55075	Root13	0.0492311	0.745237	2.73358	3.47882	no
HanXRQChr01g0021491	HanXRQChr01	GO:0005737, GO:0000287, GO:0004743, GO:0005524, GO:0016301, GO:0030955, GO:0006096	['magnesium ion binding', 'pyruvate kinase activity', 'ATP binding', 'cytoplasm', 'glycolytic process', 'kinase activity', 'potassium ion binding']	Putative pyruvate kinase%3B Pyruvate kinase%2C barrel	Green3	0.161316	6.53321	19.0229	25.5561	Root30	0.0437087	0.134974	63.2005	63.3354	no
HanXRQChr01g0021591	HanXRQChr01			Putative plant disease resistance response protein						Root24	0.102939	4.32252	17.9697	22.2922	no
HanXRQChr01g0005471	HanXRQChr01	GO:0016021, GO:0005313, GO:0015189, GO:0015297, GO:0043091, GO:0051938, GO:0089711, GO:1903401	['L-glutamate transmembrane transporter activity', 'L-lysine transmembrane transporter activity', 'antiporter activity', 'integral component of membrane', nan, 'L-glutamate import', nan, 'L-lysine transmembrane transport']	Probable amino acid transporter 1	Green5	0.623285	14.122	18.9293	33.0513	Root31	0.0887999	0.85475	5.35532	6.21007	no	TRUE
HanXRQChr01g0021611	HanXRQChr01			ncRNA	Green0	0.417613	3.28511	6.07584	9.36095	Root6	0.626722	42.2316	35.7427	77.9743	no
HanXRQChr01g0021631	HanXRQChr01			Uncharacterized protein%2C supported by expression data						Root33	0.0289831	0.275158	2.52806	2.80322	no
HanXRQChr01g0021641	HanXRQChr01	GO:0031224, GO:0016740, GO:0016798, GO:0044238, GO:0071704	['transferase activity', 'hydrolase activity, acting on glycosyl bonds', 'intrinsic component of membrane', 'primary metabolic process', 'organic substance metabolic process']	Putative glycoside hydrolase family 17%3B X8 domain%3B Glycoside hydrolase superfamily						Root1	0.0781105	15.697	10.5357	26.2326	no
HanXRQChr01g0021651	HanXRQChr01	GO:0000166, GO:0003676	['nucleotide binding', 'nucleic acid binding']	Probable SC35-like splicing factor 30A	Green1	0.0694637	12.1856	13.5317	25.7173	Root3	0.1582	19.034	37.5451	56.5791	no
HanXRQChr01g0021661	HanXRQChr01	GO:0005669, GO:0003713, GO:0008134, GO:0035035, GO:0044212, GO:0000394, GO:0006357, GO:0051123	['RNA splicing, via endonucleolytic cleavage and ligation', 'transcription coactivator activity', 'transcription factor TFIID complex', 'regulation of transcription by RNA polymerase II', 'transcription factor binding', 'histone acetyltransferase binding', nan, 'RNA polymerase II preinitiation complex assembly']	Putative TAFII55 protein%2C conserved region	Green28	0.0882949	0.676091	3.38572	4.06181	Root56	0.567362	2.74816	30.9811	33.7293	no
HanXRQChr02g0059221	HanXRQChr02	GO:0016021, GO:0005215, GO:0006810	['transporter activity', 'transport', 'integral component of membrane']	Probable peptide transporter 3	Green39	0.91627	5.34221	21.117	26.4593	Root4	0.0226452	1.52807	4.1704	5.69847	no	TRUE
HanXRQChr01g0021711	HanXRQChr01	GO:0009570, GO:0005524, GO:0019200, GO:0051752, GO:2001070, GO:0005983, GO:0009664, GO:0019252, GO:0046777, GO:0046835	['ATP binding', 'starch catabolic process', 'chloroplast stroma', 'plant-type cell wall organization', 'carbohydrate kinase activity', 'starch biosynthetic process', 'protein autophosphorylation', 'carbohydrate phosphorylation', 'phosphoglucan, water dikinase activity', 'starch binding']	Probable catalytics%3Bcarbohydrate kinases%3Bphosphoglucan%2C water dikinases	Green9	0.192397	3.10852	12.2058	15.3143	Root40	0.214914	2.49822	57.9486	60.4468	no
HanXRQChr01g0021761	HanXRQChr01			Putative WD40/YVTN repeat-like-containing domain	Green19	0.15998	2.19432	6.16657	8.36089	Root8	0.431399	16.9681	49.1678	66.136	no
HanXRQChr01g0021771	HanXRQChr01	GO:0016021, GO:0042720, GO:0004252, GO:0006465, GO:0006627, GO:0033108	['serine-type endopeptidase activity', 'signal peptide processing', 'protein processing involved in protein targeting to mitochondrion', 'integral component of membrane', 'mitochondrial respiratory chain complex assembly', 'mitochondrial inner membrane peptidase complex']	Probable peptidase S24/S26A/S26B/S26C family protein						Root2	0.326679	55.4648	41.5867	97.0515	no
HanXRQChr01g0021791	HanXRQChr01			ncRNA	Green25	0.137052	1.22608	7.11683	8.34291	Root13	0.00966428	0.146293	1.21283	1.35913	no
HanXRQChr01g0021811	HanXRQChr01			Putative RNA polymerase sigma-70 like domain%3B RNA polymerase sigma factor%2C SigB/C/D/F%2C plastid	Green30	1	9.11702	22.7619	31.8789	Root20	0.0191723	0.447073	1.93309	2.38017	no
HanXRQChr01g0021821	HanXRQChr01	GO:0005677, GO:0009507, GO:0080008, GO:0004402, GO:0006275, GO:0006349, GO:0008283, GO:0009555, GO:0009793, GO:0009909, GO:0009965, GO:0010026, GO:0010214, GO:0010389, GO:0016573, GO:0031507, GO:0045787, GO:0048449	['histone acetyltransferase activity', 'chromatin silencing complex', 'regulation of DNA replication', 'regulation of gene expression by genomic imprinting', 'cell population proliferation', 'chloroplast', 'pollen development', 'embryo development ending in seed dormancy', 'regulation of flower development', 'leaf morphogenesis', 'trichome differentiation', 'seed coat development', 'regulation of…	Probable WD-40 repeat-containing protein MSI1	Green1	0.0484232	8.49456	6.20299	14.6976	Root5	0.0678254	6.11825	12.3421	18.4604	no
HanXRQChr01g0021831	HanXRQChr01	GO:0022626, GO:0001510, GO:0042254	['RNA methylation', 'cytosolic ribosome', 'ribosome biogenesis']	Probable ribosomal protein L10 family protein	Green1	0.286359	50.2341	13.1785	63.4126	Root3	0.209348	25.1879	47.9393	73.1272	no
HanXRQChr01g0021841	HanXRQChr01			Putative zinc finger%2C RING/FYVE/PHD-type	Green3	0.0692331	2.80391	7.29153	10.0954	Root0	0.266608	0.14207	2.39456	2.53663	no
HanXRQChr01g0021881	HanXRQChr01	GO:0005677, GO:0009507, GO:0080008, GO:0006275, GO:0006349, GO:0008283, GO:0009555, GO:0009793, GO:0009909, GO:0009965, GO:0010026, GO:0010214, GO:0010389, GO:0016570, GO:0031507, GO:0045787, GO:0048449	['chromatin silencing complex', 'regulation of DNA replication', 'regulation of gene expression by genomic imprinting', 'cell population proliferation', 'chloroplast', 'pollen development', 'embryo development ending in seed dormancy', 'regulation of flower development', 'leaf morphogenesis', 'trichome differentiation', 'seed coat development', 'regulation of G2/M transition of mitotic cell cycle…	Putative dynein regulator LIS1	Green0	0.0336277	0.264528	2.19584	2.46037	Root3	0.0681486	8.19935	22.5146	30.7139	no
HanXRQChr01g0021891	HanXRQChr01	GO:0005737, GO:0004674, GO:0005524, GO:0007346, GO:0023014, GO:0031098, GO:0032147, GO:0042981	['protein serine/threonine kinase activity', 'ATP binding', 'cytoplasm', 'regulation of mitotic cell cycle', nan, 'stress-activated protein kinase signaling cascade', 'activation of protein kinase activity', 'regulation of apoptotic process']	Putative serine/threonine/dual specificity protein kinase%2C catalytic domain%3B Tyrosine-protein kinase%2C neurotrophic receptor%2C type 1						Root18	0.488523	14.0482	66.7794	80.8275	no	TRUE
HanXRQChr01g0021901	HanXRQChr01	GO:0005622, GO:0016020, GO:0003924, GO:0005525, GO:0006886, GO:0006913, GO:0007264, GO:0008152	['GTPase activity', 'GTP binding', 'intracellular anatomical structure', 'intracellular protein transport', 'nucleocytoplasmic transport', 'small GTPase mediated signal transduction', 'metabolic process', 'membrane']	Putative small GTPase superfamily%3B Ran GTPase%3B P-loop containing nucleoside triphosphate hydrolase	Green35	0.0770792	0.773587	8.28237	9.05596	Root2	0.236232	40.1083	38.8072	78.9155	no
HanXRQChr01g0021911	HanXRQChr01			ncRNA						Root58	0.31753	2.53151	16.9889	19.5204	no
HanXRQChr01g0021931	HanXRQChr01			Probable basic helix-loop-helix (bHLH) DNA-binding superfamily protein	Green0	0.0771722	0.607067	4.52064	5.1277	Root1	0.00697921	1.40253	3.40162	4.80415	no
HanXRQChr01g0021961	HanXRQChr01	GO:0005871, GO:0009524, GO:0000166, GO:0005515, GO:0008574, GO:0000914, GO:0007018, GO:0055046, GO:0080175	['nucleotide binding', 'phragmoplast assembly', 'protein binding', 'kinesin complex', 'microtubule-based movement', 'plus-end-directed microtubule motor activity', 'phragmoplast', 'microgametogenesis', 'phragmoplast microtubule organization']	Probable phragmoplast-associated kinesin-related protein%2C putative						Root1	0.446691	89.7664	36.0178	125.784	no
HanXRQChr01g0021981	HanXRQChr01	GO:0016757, GO:0006493	['protein O-linked glycosylation', 'glycosyltransferase activity']	Putative 43kDa postsynaptic protein%3B O-GlcNAc transferase%2C C-terminal	Green23	0.18266	1.61857	21.1138	22.7323	Root4	0.187844	12.6754	36.7146	49.39	no
HanXRQChr01g0022011	HanXRQChr01	GO:0030127, GO:0008270, GO:0006886, GO:0006888	['intracellular protein transport', 'endoplasmic reticulum to Golgi vesicle-mediated transport', 'zinc ion binding', 'COPII vesicle coat']	Probable sec23/Sec24 protein transport family protein	Green54	0.344264	1.00352	12.6286	13.6321	Root20	0.212958	4.96591	20.6441	25.61	no
HanXRQChr01g0022021	HanXRQChr01	GO:0005634	['nucleus']	Probable TRAF-like family protein						Root63	0.450808	4.0418	1.09543	5.13723	no
HanXRQChr01g0022041	HanXRQChr01	GO:0005794, GO:0005886, GO:0009506, GO:0016021, GO:0004674, GO:0005524, GO:0006468	['protein serine/threonine kinase activity', 'ATP binding', 'Golgi apparatus', 'plasma membrane', 'protein phosphorylation', 'plasmodesma', 'integral component of membrane']	Putative protein kinase-like domain%3B Leucine-rich repeat-containing N-terminal%2C plant-type%3B Concanavalin A-like lectin/glucanase domain%3B Leucine-rich repeat domain%2C L domain-like	Green42	0.713255	2.61601	16.2884	18.9044	Root1	0.101364	20.3699	36.7737	57.1436	no
HanXRQChr01g0022111	HanXRQChr01	GO:0016874, GO:0008152	['metabolic process', 'ligase activity']	Probable AMP-dependent synthetase and ligase family protein	Green2	0.0891473	3.50127	8.47144	11.9727	Root30	0.0457102	0.141154	4.20622	4.34738	no
HanXRQChr02g0032591	HanXRQChr02	GO:0005886, GO:0016021, GO:0005524, GO:0042626, GO:0008152, GO:0055085	['ATP binding', 'plasma membrane', 'metabolic process', 'integral component of membrane', 'ATPase-coupled transmembrane transporter activity', 'transmembrane transport']	Probable pleiotropic drug resistance protein 1	Green5	0.595844	13.5003	13.0106	26.5109	Root23	0.526899	9.73716	13.2794	23.0165	no	TRUE
HanXRQChr01g0022141	HanXRQChr01			Probable ralf-like 24						Root3	0.140043	16.8493	27.6592	44.5085	no
HanXRQChr01g0022151	HanXRQChr01	GO:0005774, GO:0005794, GO:0005829, GO:0005886, GO:0009506, GO:0048046, GO:0004013, GO:0005507, GO:0006094, GO:0006096, GO:0006346, GO:0006511, GO:0006730, GO:0006833, GO:0006972, GO:0007030, GO:0009266, GO:0009651, GO:0009793, GO:0009853, GO:0016441, GO:0046686, GO:0048767, GO:0051049, GO:0051788, GO:0080129	['adenosylhomocysteinase activity', 'copper ion binding', 'vacuolar membrane', 'Golgi apparatus', 'cytosol', 'plasma membrane', 'gluconeogenesis', 'glycolytic process', 'DNA methylation-dependent heterochromatin assembly', 'ubiquitin-dependent protein catabolic process', 'one-carbon metabolic process', 'water transport', 'hyperosmotic response', 'Golgi organization', 'response to temperature stim…	Probable S-adenosyl-L-homocysteine hydrolase	Green1	0.104068	18.2559	16.9794	35.2354	Root67	0.244584	2.33605	37.2664	39.6025	no
HanXRQChr01g0022171	HanXRQChr01			Uncharacterized protein%2C conserved in plant genome(s)%2C supported by expression data	Green0	0.0625984	0.492424	4.34445	4.83688	Root33	0.272773	2.58963	15.2657	17.8553	no
HanXRQChr01g0022201	HanXRQChr01	GO:0003676, GO:0007010, GO:0009653, GO:0009888, GO:0010638, GO:0044237, GO:0048731, GO:1902589	['nucleic acid binding', 'cytoskeleton organization', 'anatomical structure morphogenesis', 'tissue development', 'positive regulation of organelle organization', 'cellular metabolic process', 'system development', nan]	Probable RNA recognition motif (RRM)-containing protein	Green2	0.328791	12.9133	14.4896	27.4029	Root9	0.458248	22.3382	44.1965	66.5348	no
HanXRQChr01g0022211	HanXRQChr01	GO:0005777, GO:0004362, GO:0050660, GO:0050661, GO:0006749, GO:0009407, GO:0045454, GO:0055114, GO:0098869	['glutathione-disulfide reductase (NADPH) activity', 'peroxisome', 'glutathione metabolic process', 'toxin catabolic process', 'cell redox homeostasis', 'flavin adenine dinucleotide binding', 'NADP binding', 'obsolete oxidation-reduction process', 'cellular oxidant detoxification']	Probable glutathione reductase%2C cytosolic	Green3	0.0596283	2.41492	10.7159	13.1308	Root31	0.265079	2.55154	8.99305	11.5446	no
HanXRQChr01g0022231	HanXRQChr01			Uncharacterized protein%2C supported by expression data	Green22	0.0624603	0.700953	3.0576	3.75855	Root6	0.0953427	6.42466	8.63425	15.0589	no
HanXRQChr01g0022241	HanXRQChr01	GO:0008152	['metabolic process']	Putative zinc finger%2C ZZ-type%3B Zinc finger%2C RING/FYVE/PHD-type						Root38	0.344131	4.5215	11.1108	15.6323	no
HanXRQChr01g0022251	HanXRQChr01	GO:0005634, GO:0003677, GO:0006351, GO:0006355	['DNA binding', 'nucleus', 'transcription, DNA-templated', 'regulation of transcription, DNA-templated']	Putative homeodomain-like%3B MYB-CC type transcription factor%2C LHEQLE-containing domain						Root1	0.196698	39.5282	36.6419	76.1701	no
HanXRQChr03g0089921	HanXRQChr03			Putative alpha/Beta hydrolase fold	Green18	0.73773	8.76304	18.359	27.1221	Root1	0.0100739	2.02443	8.28964	10.3141	no	TRUE
HanXRQChr01g0022271	HanXRQChr01	GO:0005509	['calcium ion binding']	Putative EF-hand domain pair	Green3	0.0729304	2.95364	10.3631	13.3168	Root48	0.0209309	0.169631	1.28016	1.44979	no
HanXRQChr01g0022311	HanXRQChr01	GO:0016021, GO:0008289, GO:0006869	['lipid transport', 'lipid binding', 'integral component of membrane']	Putative plant lipid transfer protein/Par allergen%3B Bifunctional inhibitor/plant lipid transfer protein/seed storage helical domain						Root42	0.319039	6.56237	8.52405	15.0864	no
HanXRQChr01g0022331	HanXRQChr01			Uncharacterized protein%2C partly conserved in plant genome(s)%2C supported by expression data	Green1	0.0864723	15.1693	7.56538	22.7346	Root31	0.0662762	0.637946	3.74919	4.38714	no
HanXRQChr01g0022341	HanXRQChr01	GO:0072546, GO:0000045, GO:0030244, GO:0034975, GO:0048193	['autophagosome assembly', 'cellulose biosynthetic process', 'protein folding in endoplasmic reticulum', 'Golgi vesicle transport', 'EMC complex']	Probable rab5-interacting family protein	Green1	0.0396292	6.95189	3.40787	10.3598	Root3	0.203156	24.4429	36.1976	60.6406	no
HanXRQChr01g0022351	HanXRQChr01	GO:0016020	['membrane']	Putative X8 domain						Root5	0.0398724	3.59672	10.4584	14.0551	no
HanXRQChr01g0022371	HanXRQChr01	GO:0005789, GO:0005794, GO:0016021, GO:0046923, GO:0006084, GO:0006621, GO:0010204, GO:0015031, GO:0016126, GO:0016132, GO:0030244, GO:0048193	['endoplasmic reticulum membrane', 'Golgi apparatus', 'acetyl-CoA metabolic process', 'protein retention in ER lumen', nan, 'protein transport', 'integral component of membrane', 'sterol biosynthetic process', 'brassinosteroid biosynthetic process', 'cellulose biosynthetic process', 'ER retention sequence binding', 'Golgi vesicle transport']	Putative ER lumen protein retaining receptor	Green1	0.0446951	7.84056	6.16083	14.0014	Root3	0.167552	20.1591	47.5297	67.6889	no
HanXRQChr01g0022431	HanXRQChr01			Probable ypt/Rab-GAP domain of gyp1p superfamily protein	Green13	0.10135	1.05396	6.24243	7.29639	Root12	0.138876	3.45814	5.21925	8.67739	no
HanXRQChr01g0022441	HanXRQChr01	GO:0005768, GO:0005802, GO:0016021, GO:0016757, GO:0008152	['endosome', 'trans-Golgi network', 'metabolic process', 'integral component of membrane', 'glycosyltransferase activity']	Putative GDP-fucose protein O-fucosyltransferase	Green0	0.0236839	0.186307	2.03836	2.22467	Root30	0.01922	0.0593518	2.49312	2.55247	no
HanXRQChr01g0022451	HanXRQChr01	GO:0005737, GO:0005885, GO:0003779, GO:0030041, GO:0034314	['actin binding', 'cytoplasm', 'Arp2/3 protein complex', 'actin filament polymerization', 'Arp2/3 complex-mediated actin nucleation']	Probable protein binding	Green14	0.0812775	0.843638	5.07523	5.91886	Root3	0.186641	22.4559	34.8171	57.273	no
HanXRQChr01g0022461	HanXRQChr01	GO:0016787	['hydrolase activity']	Probable ubiquitin-specific protease 2	Green7	0.185047	1.64691	12.3814	14.0283	Root4	0.090199	6.0865	11.1566	17.2431	no
HanXRQChr01g0022471	HanXRQChr01	GO:0005794, GO:0005525, GO:0006891, GO:0007264, GO:0015031	['GTP binding', 'Golgi apparatus', 'intra-Golgi vesicle-mediated transport', 'small GTPase mediated signal transduction', 'protein transport']	Probable GTP-binding protein 1	Green0	0.163392	1.28531	9.45476	10.7401	Root2	0.123426	20.9558	49.5888	70.5446	no
HanXRQChr01g0022501	HanXRQChr01	GO:0009507, GO:0016787, GO:0006949, GO:0008152	['syncytium formation', 'metabolic process', 'chloroplast', 'hydrolase activity']	Probable haloacid dehalogenase-like hydrolase (HAD) superfamily protein	Green19	0.0506554	0.6948	2.01727	2.71207						no
HanXRQChr01g0022541	HanXRQChr01	GO:0005739, GO:0016020, GO:0031977, GO:0008236, GO:0006508, GO:0006655	['mitochondrion', 'proteolysis', 'phosphatidylglycerol biosynthetic process', 'serine-type peptidase activity', 'membrane', 'thylakoid lumen']	Probable peptidase S41 family protein	Green30	0.319307	2.91113	13.6246	16.5357	Root18	0.0333376	0.958669	5.73526	6.69393	no	TRUE
HanXRQChr01g0022571	HanXRQChr01			Putative ALOG domain						Root1	0.00816713	1.64125	8.19384	9.83509	no
HanXRQChr01g0022661	HanXRQChr01	GO:0004417, GO:0016310, GO:0036172	['hydroxyethylthiazole kinase activity', 'phosphorylation', 'thiamine salvage']	Probable hydroxyethylthiazole kinase family protein	Green21	0.0363056	0.388116	2.80569	3.1938	Root75	0.110396	0.363096	16.0764	16.4395	no
HanXRQChr10g0300021	HanXRQChr10	GO:0048046, GO:0005507, GO:0016722, GO:0052716, GO:0046274, GO:0055114	['copper ion binding', 'oxidoreductase activity, acting on metal ions', 'lignin catabolic process', 'apoplast', 'hydroquinone:oxygen oxidoreductase activity', 'obsolete oxidation-reduction process']	Probable laccase 7						Root36	0.963176	16.4505	89.4881	105.939	no	TRUE
HanXRQChr01g0022691	HanXRQChr01	GO:0005737, GO:0000166, GO:0046872, GO:0047429, GO:0009117, GO:0009204	['nucleotide binding', 'cytoplasm', 'nucleotide metabolic process', 'deoxyribonucleoside triphosphate catabolic process', 'metal ion binding', 'nucleoside-triphosphate diphosphatase activity']	Probable inosine triphosphate pyrophosphatase	Green1	0.0568648	9.97542	3.26405	13.2395	Root49	0.373158	0.824642	16.0245	16.8492	no
HanXRQChr01g0022701	HanXRQChr01	GO:0016021, GO:0030570, GO:0046872, GO:0045490	['integral component of membrane', 'pectate lyase activity', 'pectin catabolic process', 'metal ion binding']	Putative pectin lyase fold/virulence factor%3B AmbAllergen	Green10	0.120747	2.06186	5.62395	7.68581	Root5	0.759126	68.4777	100.191	168.668	no
HanXRQChr01g0022721	HanXRQChr01			Probable tetratricopeptide repeat (TPR)-like superfamily protein	Green0	0.245614	1.93209	4.92681	6.8589	Root28	0.012232	0.152575	1.75988	1.91246	no
HanXRQChr01g0022771	HanXRQChr01	GO:0005773, GO:0012511, GO:0016021, GO:0031969, GO:0005509, GO:1990137, GO:0009269, GO:0009409, GO:0009737, GO:0009751, GO:0010118, GO:0031407, GO:0042538, GO:0050832, GO:1902609, GO:2000377	['calcium ion binding', 'vacuole', 'response to desiccation', 'response to cold', 'response to abscisic acid', 'response to salicylic acid', 'stomatal movement', 'monolayer-surrounded lipid storage body', 'integral component of membrane', 'oxylipin metabolic process', 'chloroplast membrane', 'hyperosmotic salinity response', 'defense response to fungus', '(R)-2-hydroxy-alpha-linolenic acid biosyn…	Putative caleosin-related	Green56	0.0970235	0.380509	4.31543	4.69593						no
HanXRQChr01g0022791	HanXRQChr01			Uncharacterized protein%2C partly supported by expression data						Root12	0.117528	2.92655	5.55387	8.48042	no
HanXRQChr09g0265681	HanXRQChr09	GO:0016021, GO:0005524, GO:0016787, GO:0008152	['ATP binding', 'metabolic process', 'integral component of membrane', 'hydrolase activity']	Putative ATPase%2C AAA-type%2C core%3B AAA-type ATPase%2C N-terminal domain%3B P-loop containing nucleoside triphosphate hydrolase	Green5	0.580527	13.1532	19.5184	32.6716	Root23	0.18617	3.44044	8.08629	11.5267	no	TRUE
HanXRQChr01g0022901	HanXRQChr01			Uncharacterized conserved protein	Green4	0.0820025	2.05488	8.33425	10.3891	Root21	0.405155	4.62543	20.0581	24.6835	no
HanXRQChr01g0022911	HanXRQChr01	GO:0005885, GO:0034314	['Arp2/3 protein complex', 'Arp2/3 complex-mediated actin nucleation']	Probable actin-related protein C2B						Root37	0.66075	17.6527	14.4732	32.1259	no
HanXRQChr01g0022921	HanXRQChr01	GO:0009535, GO:0005515, GO:0009055, GO:0009414, GO:0009637, GO:0009644, GO:0009744, GO:0009773, GO:0010114, GO:0010117, GO:0010155, GO:0010218, GO:0071484	['protein binding', 'electron transfer activity', 'response to water deprivation', 'chloroplast thylakoid membrane', 'response to blue light', 'response to high light intensity', 'response to sucrose', 'photosynthetic electron transport in photosystem I', 'response to red light', 'photoprotection', 'regulation of proton transport', 'response to far red light', 'cellular response to light intensit…	Uncharacterized protein%2C conserved in plant genome(s)%2C supported by expression data	Green4	0.842024	21.1	53.2581	74.3581						no
HanXRQChr01g0022981	HanXRQChr01	GO:0004842, GO:0016874, GO:0016567	['ubiquitin-protein transferase activity', 'protein ubiquitination', 'ligase activity']	Probable MOS4-associated complex 3A	Green1	0.102183	17.9252	12.4278	30.353	Root19	0.265072	7.47041	29.3345	36.8049	no
HanXRQChr01g0022991	HanXRQChr01	GO:0006810	['transport']	Probable TLD-domain containing nucleolar protein	Green37	0.3516	2.06836	18.1332	20.2015	Root16	0.214127	6.41626	14.0638	20.4801	no
HanXRQChr01g0023011	HanXRQChr01	GO:0097159, GO:1901363	['organic cyclic compound binding', 'heterocyclic compound binding']	Putative nucleotide-binding alpha-beta plait domain%3B NTF2-like domain	Green1	0.0747341	13.1101	4.95597	18.0661	Root2	0.145323	24.6734	24.7664	49.4398	no
HanXRQChr01g0023021	HanXRQChr01			Putative N-terminal acetyltransferase A%2C auxiliary subunit	Green44	0.767935	2.34532	42.2078	44.5531	Root11	0.0339698	0.82924	3.66068	4.48992	no
HanXRQChr01g0023031	HanXRQChr01	GO:0009987, GO:0050794	['cellular process', 'regulation of cellular process']	Putative PB1 domain%3B AUX/IAA protein						Root11	0.0730221	1.78255	5.62081	7.40336	no
HanXRQChr10g0294611	HanXRQChr10	GO:0009055, GO:0046872, GO:0051537, GO:0022900	['electron transfer activity', 'electron transport chain', 'metal ion binding', '2 iron, 2 sulfur cluster binding']	Probable ferredoxin-1%2C chloroplastic	Green16	0.760302	17.155	52.7608	69.9158						no	TRUE
HanXRQChr01g0023061	HanXRQChr01	GO:0005739, GO:0009570, GO:0005524, GO:0016884, GO:0006412, GO:0016556	['ATP binding', 'mitochondrion', 'translation', 'chloroplast stroma', 'mRNA modification', 'carbon-nitrogen ligase activity, with glutamine as amido-N-donor']	Probable glutamyl-tRNA(Gln) amidotransferase subunit B%2C chloroplastic/mitochondrial {EC	Green30	0.598898	5.46017	24.6735	30.1337	Root20	0.0708528	1.6522	7.3233	8.97549	no
HanXRQChr01g0023081	HanXRQChr01	GO:0016021	['integral component of membrane']	Uncharacterized conserved protein	Green14	0.206944	2.14803	8.69879	10.8468	Root3	0.110152	13.253	38.7086	51.9616	no
HanXRQChr01g0023121	HanXRQChr01			Uncharacterized conserved protein						Root2	0.0784364	13.3172	24.5496	37.8668	no
HanXRQChr01g0023161	HanXRQChr01	GO:0005634, GO:0001046, GO:0001228, GO:0046983, GO:0006366, GO:0045944	['core promoter sequence-specific DNA binding', 'DNA-binding transcription activator activity, RNA polymerase II-specific', 'nucleus', 'transcription by RNA polymerase II', 'positive regulation of transcription by RNA polymerase II', 'protein dimerization activity']	Probable basic helix-loop-helix (bHLH) DNA-binding superfamily protein						Root0	0.296731	0.158122	2.92656	3.08469	no
HanXRQChr01g0023201	HanXRQChr01			Probable transducin/WD40 repeat-like superfamily protein						Root1	0.297495	59.7841	27.4395	87.2237	no
HanXRQChr01g0023221	HanXRQChr01			Uncharacterized protein%2C supported by expression data	Green0	0.0149323	0.117463	2.39517	2.51264	Root77	0.163534	0.0505918	0.881172	0.931764	no
HanXRQChr01g0023231	HanXRQChr01	GO:0003677, GO:0004402, GO:0016573	['DNA binding', 'histone acetyltransferase activity', 'histone acetylation']	Putative bromodomain%3B NET domain	Green0	0.0445937	0.350791	1.54737	1.89816	Root57	0.0140083	0.0224765	0.706325	0.728802	no
HanXRQChr01g0023271	HanXRQChr01	GO:0009507, GO:0045300, GO:0046872, GO:0006633, GO:0055114	['fatty acid biosynthetic process', 'chloroplast', 'acyl-[acyl-carrier-protein] desaturase activity', 'metal ion binding', 'obsolete oxidation-reduction process']	Probable stearoyl-[acyl-carrier-protein] 9-desaturase%2C chloroplastic	Green20	0.296777	10.2625	24.7996	35.0621	Root50	0.248688	3.2538	25.3236	28.5774	no
HanXRQChr09g0268141	HanXRQChr09	GO:0016301, GO:0016310, GO:0050794	['kinase activity', 'phosphorylation', 'regulation of cellular process']	Putative protein kinase-like domain	Green5	0.576017	13.0511	19.8321	32.8831	Root0	0.113544	0.0605051	2.0238	2.0843	no	TRUE
HanXRQChr01g0023291	HanXRQChr01			Putative amino acid transporter%2C transmembrane domain%3B PLC-like phosphodiesterase%2C TIM beta/alpha-barrel domain						Root28	0.561919	7.00907	8.28835	15.2974	no
HanXRQChr01g0023311	HanXRQChr01			Uncharacterized protein%2C supported by expression data						Root7	0.00478222	0.347751	0.454306	0.802057	no
HanXRQChr11g0341471	HanXRQChr11	GO:0016491, GO:0055114	['oxidoreductase activity', 'obsolete oxidation-reduction process']	Putative aldo/keto reductase/potassium channel subunit beta%3B NADP-dependent oxidoreductase domain	Green5	0.550203	12.4662	10.9441	23.4103	Root23	0.778576	14.3882	25.0067	39.3948	no	TRUE
HanXRQChr01g0023331	HanXRQChr01	GO:0008270, GO:0016491, GO:0055114	['zinc ion binding', 'oxidoreductase activity', 'obsolete oxidation-reduction process']	Putative alcohol dehydrogenase superfamily%2C zinc-type%3B NAD(P)-binding domain%3B Polyketide synthase%2C enoylreductase domain	Green4	0.0678269	1.69965	6.82059	8.52024	Root3	0.0158927	1.91214	6.42147	8.33361	no
HanXRQChr09g0252371	HanXRQChr09	GO:0004197, GO:0006508	['cysteine-type endopeptidase activity', 'proteolysis']	Probable metacaspase 2	Green18	0.736665	8.75039	17.1463	25.8967	Root25	0.0498095	1.67375	18.5257	20.1994	no	TRUE
HanXRQChr01g0023371	HanXRQChr01	GO:0005739, GO:0016021, GO:0005509	['calcium ion binding', 'mitochondrion', 'integral component of membrane']	Probable LETM1-like protein	Green6	0.0369885	1.42151	7.33282	8.75433	Root19	0.163704	4.6136	17.9303	22.5439	no
HanXRQChr01g0023391	HanXRQChr01	GO:0005622, GO:0004707, GO:0005524, GO:0000165	['MAPK cascade', 'MAP kinase activity', 'ATP binding', 'intracellular anatomical structure']	Probable mitogen-activated protein kinase homolog NTF4	Green0	0.0323692	0.254629	1.05572	1.31035	Root26	0.0147252	0.234612	2.53381	2.76842	no
HanXRQChr01g0023401	HanXRQChr01	GO:0005886, GO:0017050, GO:0006486, GO:0009630, GO:0009832, GO:0010228, GO:0010413, GO:0016310, GO:0016926, GO:0030148, GO:0045492, GO:0050665	['plasma membrane', 'protein glycosylation', 'gravitropism', 'plant-type cell wall biogenesis', 'vegetative to reproductive phase transition of meristem', 'glucuronoxylan metabolic process', 'phosphorylation', 'protein desumoylation', 'D-erythro-sphingosine kinase activity', 'sphingolipid biosynthetic process', 'xylan biosynthetic process', 'hydrogen peroxide biosynthetic process']	Putative diacylglycerol kinase%2C catalytic domain%3B NAD kinase/diacylglycerol kinase-like domain	Green7	0.136989	1.2192	8.69309	9.91229	Root41	0.66058	6.40939	72.1602	78.5696	no
HanXRQChr01g0023421	HanXRQChr01	GO:0016020	['membrane']	Putative SAC domain	Green2	0.329435	12.9386	23.9373	36.8758	Root4	0.780433	52.6625	63.6716	116.334	no
HanXRQChr01g0023471	HanXRQChr01	GO:0016787	['hydrolase activity']	Putative alpha/Beta hydrolase fold						Root2	0.0054025	0.917256	4.42908	5.34633	no
HanXRQChr01g0023481	HanXRQChr01	GO:0005739, GO:0004174, GO:0006552, GO:0019243, GO:0055114	['electron-transferring-flavoprotein dehydrogenase activity', 'mitochondrion', 'leucine catabolic process', 'methylglyoxal catabolic process to D-lactate via S-lactoyl-glutathione', 'obsolete oxidation-reduction process']	Probable electron-transfer flavoprotein:ubiquinone oxidoreductase	Green12	0.0424562	0.36947	2.58814	2.95761	Root60	0.32446	2.09114	14.857	16.9481	no
HanXRQChr01g0023521	HanXRQChr01			Uncharacterized protein%2C supported by expression data						Root6	0.13699	9.23106	10.1898	19.4209	no
HanXRQChr01g0023561	HanXRQChr01	GO:0048188, GO:0042800, GO:0044212, GO:0006351, GO:0009790, GO:0009791, GO:0048608, GO:0051568	['transcription, DNA-templated', 'embryo development', 'post-embryonic development', 'histone methyltransferase activity (H3-K4 specific)', nan, 'Set1C/COMPASS complex', 'reproductive structure development', 'histone H3-K4 methylation']	Putative B30.2/SPRY domain%3B Concanavalin A-like lectin/glucanase domain	Green34	0.0391425	0.309449	1.73457	2.04402	Root5	0.0606826	5.47393	9.41285	14.8868	no
HanXRQChr01g0023571	HanXRQChr01			Uncharacterized protein%2C supported by expression data	Green6	0.10248	3.93843	5.98432	9.92275	Root33	0.23446	2.2259	10.5019	12.7278	no
HanXRQChr01g0023591	HanXRQChr01			Probable ankyrin repeat family protein	Green3	0.103804	4.20401	17.6226	21.8266	Root12	0.536103	13.3494	32.4615	45.8109	no
HanXRQChr01g0023631	HanXRQChr01	GO:0005886	['plasma membrane']	Probable ARM-repeat/Tetratricopeptide repeat (TPR)-like protein	Green2	0.173489	6.81379	9.43762	16.2514	Root5	0.507469	45.7767	55.2967	101.073	no
HanXRQChr01g0023641	HanXRQChr01	GO:0005634, GO:0030529, GO:0000166, GO:0003723, GO:0006396	['nucleotide binding', 'RNA binding', 'nucleus', 'RNA processing', nan]	Putative lupus La protein%3B Winged helix-turn-helix DNA-binding domain%3B Nucleotide-binding alpha-beta plait domain	Green40	0.513674	2.36754	24.3558	26.7233	Root12	0.958825	23.8756	44.9137	68.7893	no
HanXRQChr01g0023651	HanXRQChr01			Uncharacterized protein%2C conserved in plant genome(s)%2C supported by expression data	Green35	0.797052	7.99942	30.8813	38.8807						no
HanXRQChr03g0071411	HanXRQChr03	GO:0003700, GO:0043565, GO:0006355	['DNA-binding transcription factor activity', 'regulation of transcription, DNA-templated', 'sequence-specific DNA binding']	Putative WRKY domain	Green18	0.711614	8.45281	23.0053	31.4581						no	TRUE
HanXRQChr01g0023771	HanXRQChr01	GO:0008270, GO:0016491, GO:0055114	['zinc ion binding', 'oxidoreductase activity', 'obsolete oxidation-reduction process']	Probable 2-alkenal reductase (NADP(+)-dependent) EC%3D1.1.1.54	Green0	0.228694	1.799	6.60687	8.40586	Root14	0.131865	4.28775	11.6838	15.9715	no
HanXRQChr01g0023781	HanXRQChr01	GO:0008270, GO:0016491, GO:0055114	['zinc ion binding', 'oxidoreductase activity', 'obsolete oxidation-reduction process']	Putative alcohol dehydrogenase superfamily%2C zinc-type%3B NAD(P)-binding domain%3B Polyketide synthase%2C enoylreductase domain	Green10	0.130985	2.23667	4.7899	7.02658	Root72	0.297884	1.19825	12.4207	13.6189	no
HanXRQChr01g0023811	HanXRQChr01	GO:0003723	['RNA binding']	Probable RNA-binding CRS1 / YhbY (CRM) domain protein						Root57	0.0729771	0.117093	0.969984	1.08708	no
HanXRQChr01g0023821	HanXRQChr01	GO:0004747, GO:0005524, GO:0008865, GO:0006014, GO:0019252, GO:0046835	['ribokinase activity', 'ATP binding', 'D-ribose metabolic process', 'fructokinase activity', 'starch biosynthetic process', 'carbohydrate phosphorylation']	Probable fructokinase-2	Green26	0.0821792	0.551496	4.16956	4.72105	Root2	0.0533483	9.05765	11.0829	20.1405	no
HanXRQChr01g0023841	HanXRQChr01	GO:0005634, GO:0000989, GO:0008270, GO:0006355, GO:0009640	[nan, 'nucleus', 'regulation of transcription, DNA-templated', 'zinc ion binding', 'photomorphogenesis']	Putative B-box-type zinc finger	Green15	0.593254	18.7088	18.7415	37.4502	Root55	0.698339	6.94887	11.3012	18.2501	no
HanXRQChr01g0023891	HanXRQChr01	GO:0005622, GO:0003743, GO:0003924, GO:0005525, GO:0001731	['formation of translation preinitiation complex', 'translation initiation factor activity', 'GTPase activity', 'GTP binding', 'intracellular anatomical structure']	Probable eukaryotic translation initiation factor 2 subunit 3	Green1	0.188513	33.0695	17.2578	50.3273	Root2	0.214409	36.4031	37.8975	74.3006	no
HanXRQChr01g0023901	HanXRQChr01	GO:0016301, GO:0016310	['kinase activity', 'phosphorylation']	Probable actin-like ATPase superfamily protein	Green3	0.073918	2.99364	11.9285	14.9221	Root1	0.0341411	6.86093	7.61125	14.4722	no
HanXRQChr16g0504131	HanXRQChr16			Probable zinc finger (CCCH-type) family protein	Green24	0.859969	9.75098	6.57465	16.3256	Root48	0.338993	2.74731	2.80477	5.55208	no	TRUE
HanXRQChr01g0023931	HanXRQChr01	GO:0016021, GO:0016740, GO:0006506	['GPI anchor biosynthetic process', 'integral component of membrane', 'transferase activity']	Probable UDP-Glycosyltransferase superfamily protein	Green0	0.0646066	0.508221	1.80672	2.31494	Root29	0.083612	0.749219	11.6806	12.4298	no
HanXRQChr01g0023941	HanXRQChr01	GO:0005886, GO:0016021, GO:0005524, GO:0015416, GO:0008152, GO:0015716, GO:0015748, GO:0055085	['ATP binding', 'plasma membrane', 'metabolic process', 'ABC-type phosphonate transporter activity', 'organic phosphonate transport', 'organophosphate ester transport', 'integral component of membrane', 'transmembrane transport']	Probable ABC-2 type transporter family protein						Root42	0.846894	17.4199	2.22012	19.64	no
HanXRQChr01g0023951	HanXRQChr01			Probable NAD(P)-binding Rossmann-fold superfamily protein	Green4	0.478905	12.0007	35.17	47.1707						no
HanXRQChr01g0023971	HanXRQChr01	GO:0009507, GO:0016021, GO:0031966	['chloroplast', 'integral component of membrane', 'mitochondrial membrane']	Putative cytochrome c oxidase assembly protein COX16	Green14	0.15238	1.58167	5.49926	7.08093	Root13	0.238113	3.60444	35.5685	39.173	no
HanXRQChr01g0024031	HanXRQChr01	GO:0005739, GO:0005774, GO:0005783, GO:0005794, GO:0005886, GO:0009506, GO:0016021, GO:0006499, GO:0009853, GO:0009966, GO:0016485	['mitochondrion', 'vacuolar membrane', 'endoplasmic reticulum', 'Golgi apparatus', 'plasma membrane', 'N-terminal protein myristoylation', 'plasmodesma', 'photorespiration', 'regulation of signal transduction', 'integral component of membrane', 'protein processing']	Probable INVOLVED IN: protein processing	Green6	0.0722277	2.7758	9.03212	11.8079	Root16	0.252377	7.56241	26.6107	34.1731	no
HanXRQChr01g0024041	HanXRQChr01	GO:0006355	['regulation of transcription, DNA-templated']	Putative FAR1 DNA binding domain%3B FHY3/FAR1 family						Root21	0.0367247	0.419265	2.86208	3.28134	no
HanXRQChr01g0024051	HanXRQChr01	GO:0006355	['regulation of transcription, DNA-templated']	Putative FAR1 DNA binding domain%3B FHY3/FAR1 family	Green4	0.0220107	0.551558	2.3412	2.89276	Root13	0.0385295	0.583242	3.59425	4.17749	no
HanXRQChr01g0024061	HanXRQChr01	GO:0009055, GO:0046872, GO:0051537, GO:0022900	['electron transfer activity', 'electron transport chain', 'metal ion binding', '2 iron, 2 sulfur cluster binding']	Putative ferredoxin [2Fe-2S]%2C plant%3B Beta-grasp domain						Root3	0.0368557	4.43432	9.96114	14.3955	no
HanXRQChr01g0024071	HanXRQChr01	GO:0015934, GO:0003723, GO:0003735, GO:0006412	['RNA binding', 'structural constituent of ribosome', 'translation', 'large ribosomal subunit']	Putative ribosomal protein L1%2C 2-layer alpha/beta-sandwich%3B Ribosomal protein L1%2C conserved site%3B Ribosomal protein L1-like%3B Ribosomal protein L1/ribosomal biogenesis protein	Green1	0.703105	123.341	15.7528	139.094	Root2	0.806746	136.972	96.8589	233.831	no
HanXRQChr01g0024081	HanXRQChr01	GO:0005750, GO:0008121, GO:0006122, GO:0009853, GO:1902600	['mitochondrial respiratory chain complex III', 'mitochondrial electron transport, ubiquinol to cytochrome c', 'ubiquinol-cytochrome-c reductase activity', 'photorespiration', 'proton transmembrane transport']	Probable ubiquinol-cytochrome C reductase UQCRX/QCR9-like family protein	Green14	0.771315	8.00604	19.7633	27.7694	Root10	0.685047	52.9791	77.4525	130.432	no
HanXRQChr01g0024091	HanXRQChr01	GO:0016021	['integral component of membrane']	Putative nonaspanin (TM9SF)	Green0	0.0206995	0.162831	0.397988	0.560819	Root7	0.0165737	1.2052	0.815357	2.02055	no
HanXRQChr01g0024121	HanXRQChr01	GO:0005622, GO:0016021, GO:0005215, GO:0006810	['transporter activity', 'intracellular anatomical structure', 'transport', 'integral component of membrane']	Probable sec14p-like phosphatidylinositol transfer family protein	Green34	0.139764	1.10493	6.54753	7.65246	Root5	0.284132	25.6304	39.0376	64.668	no
HanXRQChr01g0024151	HanXRQChr01			Putative WD40/YVTN repeat-like-containing domain						Root51	0.0107006	0.00274657	1.13557	1.13831	no
HanXRQChr01g0024201	HanXRQChr01	GO:0008270, GO:0016491, GO:0055114	['zinc ion binding', 'oxidoreductase activity', 'obsolete oxidation-reduction process']	Putative alcohol dehydrogenase superfamily%2C zinc-type%3B NAD(P)-binding domain%3B Polyketide synthase%2C enoylreductase domain	Green10	0.0948991	1.62048	8.01231	9.63279	Root74	0.403333	1.02188	50.8448	51.8667	no
HanXRQChr06g0165151	HanXRQChr06	GO:0016020, GO:0004630, GO:0005509, GO:0070290, GO:0016042, GO:0046470	['phospholipase D activity', 'calcium ion binding', 'membrane', 'lipid catabolic process', 'phosphatidylcholine metabolic process', 'N-acylphosphatidylethanolamine-specific phospholipase D activity']	Probable phospholipase D gamma 1	Green5	0.5261	11.92	13.8859	25.8059	Root66	0.410538	1.70422	7.99831	9.70252	no	TRUE
HanXRQChr01g0024451	HanXRQChr01	GO:0016021, GO:0015250, GO:0015254, GO:0006833, GO:0015793, GO:0034220	['water transport', 'water channel activity', 'glycerol channel activity', 'glycerol transmembrane transport', 'integral component of membrane', 'ion transmembrane transport']	Probable aquaporin SIP1-2	Green0	0.130478	1.02639	6.81298	7.83937	Root15	0.639027	15.1775	54.135	69.3125	no
HanXRQChr01g0024501	HanXRQChr01	GO:0016021, GO:0009269	['response to desiccation', 'integral component of membrane']	Probable late embryogenesis abundant (LEA) hydroxyproline-rich glycoprotein family	Green0	0.071517	0.562581	3.41056	3.97314						no
HanXRQChr01g0024511	HanXRQChr01	GO:0003837, GO:0050126, GO:0009446	['beta-ureidopropionase activity', 'putrescine biosynthetic process', 'N-carbamoylputrescine amidase activity']	Probable nitrilase-like protein 1	Green0	0.171403	1.34833	6.19012	7.53844	Root49	0.387813	0.857027	13.8228	14.6799	no
HanXRQChr01g0024531	HanXRQChr01	GO:0005634, GO:0016021, GO:0046658, GO:0042973, GO:0005975, GO:0006612, GO:0009863, GO:0009867, GO:0010363	['nucleus', 'carbohydrate metabolic process', 'protein targeting to membrane', 'salicylic acid mediated signaling pathway', 'jasmonic acid mediated signaling pathway', 'regulation of plant-type hypersensitive response', 'integral component of membrane', 'glucan endo-1,3-beta-D-glucosidase activity', 'anchored component of plasma membrane']	Putative glycoside hydrolase family 17%3B Glycoside hydrolase superfamily	Green19	0.117382	1.61004	7.09607	8.70611	Root39	0.432987	6.25442	29.3934	35.6478	no
HanXRQChr01g0024541	HanXRQChr01	GO:0009505, GO:0009570	['plant-type cell wall', 'chloroplast stroma']	Uncharacterized conserved protein	Green1	0.0402122	7.05416	4.94726	12.0014	Root52	0.0905242	0.601272	2.96735	3.56862	no
HanXRQChr01g0024561	HanXRQChr01	GO:0005777, GO:0003676, GO:0004004, GO:0005524, GO:0010501	['nucleic acid binding', nan, 'ATP binding', 'peroxisome', 'RNA secondary structure unwinding']	Putative RNA helicase%2C ATP-dependent DEAH box%2C HrpB-type%3B RNA helicase%2C DEAD-box type%2C Q motif%3B P-loop containing nucleoside triphosphate hydrolase	Green0	0.0893634	0.702968	11.288	11.991	Root19	0.0721035	2.03206	11.2645	13.2966	no
HanXRQChr01g0024571	HanXRQChr01	GO:0005789, GO:0016021, GO:0016787, GO:0006665, GO:0009737, GO:0090332	['endoplasmic reticulum membrane', 'sphingolipid metabolic process', 'response to abscisic acid', 'integral component of membrane', 'hydrolase activity', 'stomatal closure']	Putative phosphatidic acid phosphatase type 2/haloperoxidase	Green0	0.0380664	0.299445	2.4131	2.71254	Root22	0.0086761	0.171557	2.088	2.25955	no
HanXRQChr01g0024581	HanXRQChr01			Uncharacterized protein%2C supported by expression data						Root6	0.188379	12.6939	10.672	23.3659	no
HanXRQChr01g0024591	HanXRQChr01			Probable homeodomain-like superfamily protein	Green41	0.24362	1.12212	6.25201	7.37412	Root0	0.123314	0.0657114	2.29059	2.3563	no
HanXRQChr01g0024601	HanXRQChr01	GO:0016021, GO:0042973, GO:0005975	['carbohydrate metabolic process', 'integral component of membrane', 'glucan endo-1,3-beta-D-glucosidase activity']	Probable O-Glycosyl hydrolases family 17 protein						Root1	0.47666	95.7889	55.5865	151.375	no
HanXRQChr01g0024621	HanXRQChr01			Uncharacterized protein%2C supported by expression data						Root3	0.0355491	4.27711	9.98631	14.2634	no
HanXRQChr01g0024671	HanXRQChr01			Putative cullin%2C N-terminal						Root34	0.376314	2.46211	7.14126	9.60338	no
HanXRQChr01g0024721	HanXRQChr01	GO:0008108, GO:0008270, GO:0047345, GO:0006012, GO:0080040	['galactose metabolic process', 'UDP-glucose:hexose-1-phosphate uridylyltransferase activity', 'zinc ion binding', 'ribose-5-phosphate adenylyltransferase activity', 'positive regulation of cellular response to phosphate starvation']	Probable UTP:galactose-1-phosphate uridylyltransferases%3Bribose-5-phosphate adenylyltransferases	Green44	0.379136	1.1579	19.906	21.0639	Root11	0.0395842	0.966294	1.48821	2.4545	no
HanXRQChr01g0024731	HanXRQChr01	GO:0004674, GO:0005524, GO:0016055, GO:0018105	['protein serine/threonine kinase activity', 'ATP binding', 'Wnt signaling pathway', 'peptidyl-serine phosphorylation']	Probable protein kinase family protein	Green23	0.442593	3.92186	28.121	32.0428	Root9	0.202481	9.87036	28.8046	38.6749	no
HanXRQChr01g0024751	HanXRQChr01			Protein of unknown function (DUF1639)	Green0	0.137384	1.08072	7.94358	9.0243	Root21	0.47165	5.38457	32.5791	37.9636	no
HanXRQChr01g0024771	HanXRQChr01	GO:0016592, GO:0070847, GO:0001104, GO:0006357	[nan, 'regulation of transcription by RNA polymerase II', 'mediator complex', 'core mediator complex']	Putative mediator complex%2C subunit Med7	Green0	0.118468	0.931914	4.9043	5.83621	Root3	0.0461931	5.55776	8.83148	14.3892	no
HanXRQChr01g0024791	HanXRQChr01	GO:0031463, GO:0004842, GO:0016567	['ubiquitin-protein transferase activity', 'protein ubiquitination', 'Cul3-RING ubiquitin ligase complex']	Putative F-box domain%3B Galactose oxidase%2C beta-propeller	Green19	0.427896	5.86911	8.89411	14.7632	Root27	0.705662	12.7659	58.2683	71.0343	no
HanXRQChr01g0024801	HanXRQChr01			Putative protein kinase-like domain	Green0	0.165006	1.298	1.0733	2.3713	Root6	0.288367	19.4316	17.1818	36.6134	no
HanXRQChr01g0024861	HanXRQChr01	GO:0005794, GO:0005829, GO:0000301, GO:0007030, GO:0010228, GO:0016926, GO:0050665	['retrograde transport, vesicle recycling within Golgi', 'Golgi apparatus', 'cytosol', 'Golgi organization', 'vegetative to reproductive phase transition of meristem', 'protein desumoylation', 'hydrogen peroxide biosynthetic process']	Probable vps51/Vps67 family (components of vesicular transport) protein	Green33	0.360146	2.9746	15.909	18.8836	Root20	0.635992	14.8305	21.4565	36.287	no
HanXRQChr01g0024871	HanXRQChr01	GO:0016021	['integral component of membrane']	Uncharacterized conserved protein	Green4	0.0692112	1.73434	12.0435	13.7778	Root3	0.0721557	8.68147	20.8847	29.5662	no
HanXRQChr01g0024901	HanXRQChr01	GO:0005871, GO:0000166, GO:0003777, GO:0016887, GO:0007018	['nucleotide binding', 'microtubule motor activity', 'kinesin complex', 'microtubule-based movement', 'ATP hydrolysis activity']	Putative kinesin motor domain%3B P-loop containing nucleoside triphosphate hydrolase%3B Kinesin-like protein	Green38	0.306553	1.25104	14.932	16.183	Root43	0.485907	6.90874	74.9976	81.9064	no
HanXRQChr01g0024911	HanXRQChr01			Uncharacterized conserved protein	Green4	0.0599761	1.50292	6.8367	8.33962	Root21	0.350775	4.00461	23.1458	27.1504	no
HanXRQChr02g0050021	HanXRQChr02	GO:0009706, GO:0016021, GO:0043879, GO:1901974, GO:0009658, GO:0010027, GO:0030003, GO:0070838, GO:0097339, GO:1901975	['chloroplast organization', 'chloroplast inner membrane', 'thylakoid membrane organization', 'integral component of membrane', 'cellular cation homeostasis', 'glycolate transmembrane transporter activity', nan, 'glycolate transmembrane transport', 'glycerate transmembrane transporter activity', 'glycerate transmembrane transport']	Probable membrane protein%2C putative	Green16	0.758433	17.1128	51.2033	68.3162	Root5	0.0194607	1.75547	3.76608	5.52155	no	TRUE
HanXRQChr01g0025021	HanXRQChr01			Uncharacterized protein%2C supported by expression data						Root11	0.0127514	0.311275	1.4136	1.72487	no
HanXRQChr01g0025031	HanXRQChr01	GO:0005634	['nucleus']	Probable SWIB/MDM2 domain superfamily protein	Green1	0.142439	24.9872	5.66585	30.653	Root10	0.415283	32.1165	61.9577	94.0743	no
HanXRQChr01g0025041	HanXRQChr01	GO:0016021, GO:0022857, GO:0055085	['integral component of membrane', 'transmembrane transporter activity', 'transmembrane transport']	Probable nodulin MtN21 /EamA-like transporter family protein	Green3	0.075722	3.0667	8.64435	11.7111	Root13	0.054301	0.821983	5.15789	5.97987	no
HanXRQChr01g0025051	HanXRQChr01			Uncharacterized protein%2C conserved in plant genome(s)%2C supported by expression data	Green1	0.0529015	9.28016	3.1029	12.3831	Root3	0.0755902	9.09469	11.9526	21.0473	no
HanXRQChr01g0025091	HanXRQChr01	GO:0003723, GO:0050291, GO:0042761	['RNA binding', 'very long-chain fatty acid biosynthetic process', 'sphingosine N-acyltransferase activity']	Probable RNA-binding CRS1 / YhbY (CRM) domain protein	Green1	0.0539202	9.45886	6.34566	15.8045	Root2	0.0243964	4.1421	12.4165	16.5586	no
HanXRQChr01g0025101	HanXRQChr01	GO:0006355	['regulation of transcription, DNA-templated']	Probable far-red impaired responsive (FAR1) family protein	Green8	0.0373466	0.882809	5.84795	6.73076						no
HanXRQChr01g0025141	HanXRQChr01	GO:0010413, GO:0045492	['glucuronoxylan metabolic process', 'xylan biosynthetic process']	Uncharacterized protein%2C conserved in plant genome(s)%2C supported by expression data						Root57	0.49996	0.802193	11.3322	12.1344	no
HanXRQChr01g0025151	HanXRQChr01	GO:0022625, GO:0003735, GO:0008097, GO:0000027, GO:0006412	['ribosomal large subunit assembly', 'structural constituent of ribosome', 'translation', '5S rRNA binding', 'cytosolic large ribosomal subunit']	Putative ribosomal protein L18/L5%3B Ribosomal protein L5 eukaryotic/L18 archaeal%2C C-terminal	Green1	0.802643	140.802	21.1197	161.922	Root2	0.851626	144.592	79.6531	224.245	no
HanXRQChr01g0025171	HanXRQChr01	GO:0005509	['calcium ion binding']	Probable TLD-domain containing nucleolar protein	Green58	0.78518	2.36442	15.6463	18.0108	Root0	0.405022	0.215828	2.18984	2.40567	no
HanXRQChr01g0025181	HanXRQChr01	GO:0051301	['cell division']	Putative WD40/YVTN repeat-like-containing domain						Root1	0.634221	127.452	41.3272	168.779	no
HanXRQChr01g0025221	HanXRQChr01	GO:0005840, GO:0003735, GO:0006412	['structural constituent of ribosome', 'ribosome', 'translation']	Putative ribosomal protein S17e	Green1	0.745209	130.727	12.0868	142.814	Root3	0.648322	78.0034	114.865	192.869	no
HanXRQChr01g0025241	HanXRQChr01	GO:0016491, GO:0055114	['oxidoreductase activity', 'obsolete oxidation-reduction process']	Putative glucose/ribitol dehydrogenase	Green31	0.368463	2.16181	26.0367	28.1985						no
HanXRQChr01g0025261	HanXRQChr01			ncRNA						Root7	0.0748395	5.44214	2.0872	7.52934	no
HanXRQChr01g0025271	HanXRQChr01			Protein of unknown function (DUF677)	Green0	0.0273325	0.215008	0.595698	0.810706	Root0	0.0486239	0.0259107	1.04455	1.07046	no
HanXRQChr01g0025281	HanXRQChr01	GO:0005829, GO:0005886, GO:0016021, GO:0003954, GO:0051536, GO:0016226, GO:0071555	['NADH dehydrogenase activity', 'cytosol', 'plasma membrane', 'integral component of membrane', 'iron-sulfur cluster assembly', 'iron-sulfur cluster binding', 'cell wall organization']	Probable casparian strip membrane protein 1						Root73	1	7.9607	24.1528	32.1135	no
HanXRQChr01g0025301	HanXRQChr01	GO:0044699	[nan]	Probable bifunctional inhibitor/lipid-transfer protein/seed storage 2S albumin superfamily protein	Green3	0.0322442	1.30587	3.12237	4.42825	Root9	0.0396199	1.93135	12.6054	14.5367	no
HanXRQChr01g0025341	HanXRQChr01			Uncharacterized protein%2C supported by expression data						Root1	0.00514307	1.03354	3.10988	4.14342	no
HanXRQChr01g0025391	HanXRQChr01			Putative groEL-like apical domain	Green0	0.0329583	0.259263	1.92554	2.1848	Root7	0.331722	24.122	6.68387	30.8059	no
HanXRQChr01g0025491	HanXRQChr01			Putative acyl-CoA N-acyltransferase	Green21	0.0984635	1.0526	5.55785	6.61045						no
HanXRQChr01g0025541	HanXRQChr01	GO:0016021, GO:0015095, GO:0009644, GO:0015693, GO:0042542, GO:1903830	['response to high light intensity', 'magnesium ion transmembrane transporter activity', 'magnesium ion transport', 'integral component of membrane', 'response to hydrogen peroxide', 'magnesium ion transmembrane transport']	Probable magnesium transporter 4	Green0	0.0511337	0.402238	6.01246	6.4147	Root12	0.155481	3.87163	7.30567	11.1773	no
HanXRQChr01g0025561	HanXRQChr01	GO:0005634, GO:0005737, GO:0016874, GO:0031625, GO:0061630, GO:0006301, GO:0070534	['nucleus', 'cytoplasm', 'postreplication repair', 'ligase activity', 'ubiquitin protein ligase binding', 'ubiquitin protein ligase activity', 'protein K63-linked ubiquitination']	Putative ubiquitin-conjugating enzyme/RWD-like	Green14	0.206676	2.14524	10.103	12.2482	Root13	0.554261	8.39014	27.6279	36.018	no
HanXRQChr01g0025611	HanXRQChr01	GO:0016021	['integral component of membrane']	Putative TB2/DP1/HVA22-related protein						Root1	0.291482	58.5757	43.0892	101.665	no
HanXRQChr01g0025631	HanXRQChr01	GO:0004601, GO:0051920, GO:0055114, GO:0098869	['peroxidase activity', 'peroxiredoxin activity', 'obsolete oxidation-reduction process', 'cellular oxidant detoxification']	Putative thioredoxin-like fold	Green8	0.0519784	1.22868	9.88043	11.1091	Root50	0.0950215	1.24325	5.695	6.93825	no
HanXRQChr01g0025641	HanXRQChr01			Putative late embryogenesis abundant protein%2C LEA-14						Root1	0.142842	28.7054	23.2904	51.9958	no
HanXRQChr01g0025691	HanXRQChr01	GO:0004721, GO:0043169	['phosphoprotein phosphatase activity', 'cation binding']	Putative PPM-type phosphatase domain%3B Protein phosphatase 2C family	Green0	0.0520716	0.409616	3.88368	4.29329	Root14	0.0757469	2.463	8.26419	10.7272	no
HanXRQChr01g0025711	HanXRQChr01			Putative P-loop containing nucleoside triphosphate hydrolase						Root6	0.129931	8.75535	9.23837	17.9937	no
HanXRQChr01g0025721	HanXRQChr01			Uncharacterized protein%2C supported by expression data						Root4	0.043294	2.92142	11.9108	14.8323	no
HanXRQChr01g0025741	HanXRQChr01	GO:0004721, GO:0043169	['phosphoprotein phosphatase activity', 'cation binding']	Putative PPM-type phosphatase domain%3B Protein phosphatase 2C family						Root40	0.115514	1.34277	1.84524	3.18801	no
HanXRQChr01g0025761	HanXRQChr01	GO:0016020	['membrane']	Probable membrane insertion protein%2C OxaA/YidC with tetratricopeptide repeat domain	Green0	0.0442797	0.348322	2.83781	3.18614	Root19	0.0732632	2.06474	6.4756	8.54034	no
HanXRQChr01g0025771	HanXRQChr01	GO:0004842, GO:0016874, GO:0016567	['ubiquitin-protein transferase activity', 'protein ubiquitination', 'ligase activity']	Probable plant U-box 22						Root18	0.167697	4.82237	11.5287	16.351	no	TRUE
HanXRQChr01g0025791	HanXRQChr01	GO:0009570, GO:0009941, GO:0005506, GO:0020037, GO:0070330, GO:0019288, GO:0055114	['iron ion binding', 'chloroplast stroma', 'chloroplast envelope', 'isopentenyl diphosphate biosynthetic process, methylerythritol 4-phosphate pathway', 'heme binding', 'obsolete oxidation-reduction process', 'aromatase activity']	Probable cytochrome P450 97B2%2C chloroplastic	Green3	0.161733	6.5501	14.9738	21.5239	Root5	0.149719	13.5055	17.9178	31.4233	no
HanXRQChr01g0025821	HanXRQChr01	GO:0016020, GO:0016491, GO:0009886, GO:0009887, GO:0044237, GO:0044710, GO:0048437, GO:0048507, GO:0048827	['post-embryonic animal morphogenesis', 'animal organ morphogenesis', 'membrane', 'oxidoreductase activity', 'cellular metabolic process', nan, 'floral organ development', 'meristem development', 'phyllome development']	Probable leucine-rich repeat (LRR) family protein						Root5	0.0148374	1.33842	3.68142	5.01984	no
HanXRQChr01g0026131	HanXRQChr01			Uncharacterized protein%2C supported by expression data	Green3	0.0640678	2.59471	7.28074	9.87545	Root8	0.28998	11.4057	34.3634	45.7691	no
HanXRQChr01g0026141	HanXRQChr01			Uncharacterized protein%2C conserved in plant genome(s)%2C supported by expression data						Root18	0.305579	8.78737	36.8711	45.6584	no	TRUE
HanXRQChr01g0026151	HanXRQChr01	GO:0000287, GO:0050307, GO:0005986, GO:0016311	['magnesium ion binding', 'sucrose biosynthetic process', 'dephosphorylation', 'sucrose-phosphate phosphatase activity']	Probable sucrose-phosphatase 1	Green20	0.0422268	1.4602	7.56647	9.02667	Root2	0.01765	2.99668	3.80765	6.80433	no
HanXRQChr01g0026181	HanXRQChr01	GO:0005886, GO:0016021, GO:0005524, GO:0015412, GO:0008152, GO:0015689, GO:0055085	['ATP binding', 'plasma membrane', 'metabolic process', 'ABC-type molybdate transporter activity', 'molybdate ion transport', 'integral component of membrane', 'transmembrane transport']	Putative pigment precursor permease%3B P-loop containing nucleoside triphosphate hydrolase	Green4	0.046017	1.15313	3.94089	5.09401						no
HanXRQChr01g0026191	HanXRQChr01			ncRNA						Root0	0.00227007	0.00120967	0.036538	0.0377476	no
HanXRQChr01g0026201	HanXRQChr01	GO:0005737, GO:0005886, GO:0004683, GO:0005509, GO:0005516, GO:0005524, GO:0009931, GO:0009738, GO:0009827, GO:0009860, GO:0018105, GO:0035556, GO:0046777	['calmodulin-dependent protein kinase activity', 'calcium ion binding', 'calmodulin binding', 'ATP binding', 'cytoplasm', 'plasma membrane', 'abscisic acid-activated signaling pathway', 'plant-type cell wall modification', 'pollen tube growth', 'calcium-dependent protein serine/threonine kinase activity', 'peptidyl-serine phosphorylation', 'intracellular signal transduction', 'protein autophospho…	Putative EF-hand domain pair%3B Mitogen-activated protein (MAP) kinase kinase kinase Ste11%2C Cryptococcus						Root2	0.0518152	8.79736	18.8969	27.6943	no
HanXRQChr01g0026211	HanXRQChr01			Putative zein-binding domain	Green7	0.0768295	0.683781	5.10246	5.78624	Root4	0.0925218	6.24324	21.6234	27.8666	no
HanXRQChr01g0026221	HanXRQChr01			Uncharacterized protein%2C supported by expression data						Root11	0.157319	3.84034	11.318	15.1583	no
HanXRQChr01g0026271	HanXRQChr01			Putative reverse transcriptase%2C RNA-dependent DNA polymerase%3B Gag-polypeptide of LTR copia-type	Green0	0.185235	1.45714	3.12796	4.58509	Root4	0.0757755	5.11323	8.27721	13.3904	no
HanXRQChr01g0026281	HanXRQChr01	GO:0005737, GO:0050896	['cytoplasm', 'response to stimulus']	Putative universal stress protein A	Green44	0.275937	0.842727	15.7956	16.6383						no
HanXRQChr01g0026291	HanXRQChr01	GO:0016021, GO:0004252, GO:0006508	['serine-type endopeptidase activity', 'proteolysis', 'integral component of membrane']	Probable RHOMBOID-like protein 15	Green0	0.163323	1.28476	4.30342	5.58819	Root38	0.0426104	0.559852	0.84763	1.40748	no
HanXRQChr01g0026301	HanXRQChr01	GO:0005737, GO:0003676, GO:0016279, GO:0018022	['nucleic acid binding', 'cytoplasm', 'protein-lysine N-methyltransferase activity', 'peptidyl-lysine methylation']	Probable nucleic acid binding%3Bmethyltransferases	Green1	0.135532	23.7755	4.86168	28.6371	Root2	0.367369	62.3731	51.6812	114.054	no
HanXRQChr01g0026311	HanXRQChr01	GO:0005829, GO:0019008, GO:0000166, GO:0030366, GO:0006777, GO:0009734, GO:0018315	['nucleotide binding', 'cytosol', 'Mo-molybdopterin cofactor biosynthetic process', 'auxin-activated signaling pathway', 'molybdenum incorporation into molybdenum-molybdopterin complex', 'molybdopterin synthase complex', 'molybdopterin synthase activity']	Putative thiamineS/Molybdopterin converting factor subunit 1%3B Beta-grasp domain	Green28	0.381832	2.92376	18.6779	21.6016	Root10	0.256805	19.8604	28.7531	48.6135	no
HanXRQChr01g0026321	HanXRQChr01	GO:0005886, GO:0012505, GO:0016021, GO:0031201, GO:0000149, GO:0005484, GO:0006886, GO:0006887, GO:0006906, GO:0048278	['SNARE binding', 'SNAP receptor activity', 'plasma membrane', 'intracellular protein transport', 'exocytosis', 'vesicle fusion', 'endomembrane system', 'integral component of membrane', 'SNARE complex', 'vesicle docking']	Probable syntaxin of plants 131	Green17	0.0345278	0.474336	3.16914	3.64348	Root25	0.0261326	0.878137	7.19748	8.07562	no
HanXRQChr01g0026331	HanXRQChr01			Uncharacterized protein%2C supported by expression data						Root33	0.242075	2.2982	15.8929	18.1911	no
HanXRQChr01g0026341	HanXRQChr01	GO:0008422, GO:0009251	['beta-glucosidase activity', 'glucan catabolic process']	Putative glycoside hydrolase family 3 C-terminal domain%3B Glycoside hydrolase superfamily%3B Glycoside hydrolase family 3	Green0	0.0643125	0.505908	4.44358	4.94949	Root44	0.10135	0.719348	3.82695	4.5463	no	TRUE
HanXRQChr03g0078491	HanXRQChr03			Uncharacterized protein%2C conserved in plant genome(s)%2C supported by expression data	Green5	0.521261	11.8104	12.1873	23.9977						no	TRUE
HanXRQChr01g0026371	HanXRQChr01	GO:0000166, GO:0003676	['nucleotide binding', 'nucleic acid binding']	Probable RNA binding (RRM/RBD/RNP motifs) family protein						Root1	0.582128	116.984	51.6971	168.681	no
HanXRQChr01g0026421	HanXRQChr01			Uncharacterized protein%2C partly conserved in plant genome(s)%2C supported by expression data	Green21	0.0639677	0.68383	5.42153	6.10536	Root40	0.0912977	1.06127	4.86906	5.93033	no
HanXRQChr01g0026431	HanXRQChr01	GO:0051260	['protein homooligomerization']	Probable potassium channel tetramerisation domain-containing protein / pentapeptide repeat-containing protei	Green28	0.123099	0.942589	5.68323	6.62582	Root15	0.162495	3.85941	14.1322	17.9916	no
HanXRQChr01g0026441	HanXRQChr01	GO:0016021	['integral component of membrane']	Probable HSP20-like chaperones superfamily protein	Green4	0.0551649	1.38236	6.4407	7.82306	Root49	0.979088	2.16369	33.5047	35.6684	no
HanXRQChr01g0026481	HanXRQChr01	GO:0005886, GO:0016021, GO:0008270, GO:0016760, GO:0030244, GO:0071555	['plasma membrane', 'zinc ion binding', 'integral component of membrane', 'cellulose synthase (UDP-forming) activity', 'cellulose biosynthetic process', 'cell wall organization']	Putative cellulose synthase%3B Zinc finger%2C RING/FYVE/PHD-type%3B Cellulose synthase%2C RING-type zinc finger%3B Nucleotide-diphospho-sugar transferases	Green10	0.693939	11.8496	14.3811	26.2306	Root25	0.258232	8.6774	23.218	31.8954	no
HanXRQChr01g0026501	HanXRQChr01	GO:0008152, GO:0009987	['metabolic process', 'cellular process']	Putative lipin%2C N-terminal%3B HAD-like domain%3B LNS2/PITP%3B Lipin%2C middle domain	Green8	0.0330424	0.781065	4.42531	5.20637	Root35	0.195409	2.9099	23.0475	25.9574	no
HanXRQChr01g0026511	HanXRQChr01			ncRNA						Root7	0.341748	24.8511	32.4065	57.2575	no
HanXRQChr01g0026521	HanXRQChr01	GO:0044699	[nan]	Putative heavy metal-associated domain%2C HMA	Green0	0.0722805	0.568587	5.85635	6.42494	Root11	0.0217899	0.531914	1.64569	2.17761	no
HanXRQChr01g0026541	HanXRQChr01			Probable tetratricopeptide repeat (TPR)-like superfamily protein	Green1	0.0374526	6.57005	4.83865	11.4087	Root59	0.0924403	0.749952	11.5756	12.3255	no
HanXRQChr01g0026571	HanXRQChr01	GO:0004672, GO:0005524, GO:0006355, GO:0006468, GO:0045727	['protein kinase activity', 'ATP binding', 'regulation of transcription, DNA-templated', 'protein phosphorylation', 'positive regulation of translation']	Probable FUS3-complementing gene 1	Green27	0.15271	1.03606	6.06587	7.10193	Root15	0.18309	4.34857	14.8609	19.2095	no
HanXRQChr01g0026581	HanXRQChr01	GO:0005871, GO:0005874, GO:0005524, GO:0008017, GO:0008574, GO:0007018, GO:0008152	['ATP binding', 'kinesin complex', 'microtubule', 'microtubule-based movement', 'microtubule binding', 'metabolic process', 'plus-end-directed microtubule motor activity']	Probable ATP binding microtubule motor family protein						Root1	0.607985	122.18	41.16	163.34	no
HanXRQChr01g0026621	HanXRQChr01			Putative jas TPL-binding domain	Green25	0.145656	1.30305	6.40538	7.70843	Root1	0.0980285	19.6997	14.5722	34.2718	no
HanXRQChr01g0026631	HanXRQChr01			Uncharacterized protein%2C supported by expression data						Root7	0.416408	30.2801	31.2449	61.525	no
HanXRQChr01g0026641	HanXRQChr01			Putative nucleotide-binding alpha-beta plait domain	Green0	0.105112	0.826851	1.33149	2.15834	Root7	0.668944	48.6439	35.6657	84.3096	no
HanXRQChr01g0026671	HanXRQChr01			Probable F-box/RNI-like superfamily protein						Root8	0.205123	8.06809	15.7508	23.8189	no
HanXRQChr01g0026741	HanXRQChr01	GO:0009791, GO:0016043, GO:0044702, GO:0048608	['post-embryonic development', 'cellular component organization', nan, 'reproductive structure development']	Probable pentatricopeptide repeat (PPR) superfamily protein	Green8	0.274253	6.48286	14.9456	21.4285	Root4	0.0283503	1.91304	3.36582	5.27886	no
HanXRQChr01g0026781	HanXRQChr01			Uncharacterized protein%2C supported by expression data	Green0	0.165204	1.29956	2.95201	4.25157	Root4	0.189665	12.7983	59.8022	72.6005	no
HanXRQChr01g0026921	HanXRQChr01	GO:0044464, GO:0097159, GO:1901363, GO:0006996, GO:0009909, GO:0033043, GO:0043933, GO:0048438, GO:0048449, GO:0048468, GO:0048827, GO:0090558	['organelle organization', 'regulation of flower development', 'regulation of organelle organization', 'protein-containing complex organization', 'obsolete cell part', 'floral whorl development', 'floral organ formation', 'cell development', 'phyllome development', 'plant epidermis development', 'organic cyclic compound binding', 'heterocyclic compound binding']	Probable SNF2 domain-containing protein / helicase domain-containing protein	Green2	0.374082	14.6921	12.0684	26.7606	Root9	0.441308	21.5125	55.6002	77.1126	no
HanXRQChr01g0026931	HanXRQChr01			Probable microfibrillar-associated protein-related	Green12	0.057811	0.503093	3.24158	3.74467	Root31	0.598328	5.75925	35.5011	41.2604	no
HanXRQChr01g0026941	HanXRQChr01			Uncharacterized conserved protein	Green4	0.0696022	1.74414	9.35239	11.0965	Root3	0.207696	24.9891	35.515	60.5041	no
HanXRQChr01g0026961	HanXRQChr01	GO:0016747, GO:0008152	['metabolic process', 'acyltransferase activity, transferring groups other than amino-acyl groups']	Probable benzyl alcohol O-benzoyltransferase	Green3	0.0602022	2.43816	11.8712	14.3094	Root44	0.0617014	0.437937	1.82564	2.26358	no	TRUE
HanXRQChr01g0027021	HanXRQChr01	GO:0016021	['integral component of membrane']	Uncharacterized conserved protein	Green1	0.0855125	15.0009	6.49169	21.4926	Root2	0.286233	48.5977	37.1539	85.7516	no
HanXRQChr01g0027101	HanXRQChr01			Uncharacterized protein%2C supported by expression data	Green0	0.255723	2.01162	3.38199	5.39361	Root58	0.205595	1.63911	19.5577	21.1968	no
HanXRQChr02g0040021	HanXRQChr02	GO:0016021, GO:0005506, GO:0016709, GO:0020037, GO:0042343, GO:0044550, GO:0055114, GO:0098542	['iron ion binding', 'integral component of membrane', 'oxidoreductase activity, acting on paired donors, with incorporation or reduction of molecular oxygen, NAD(P)H as one donor, and incorporation of one atom of oxygen', 'heme binding', 'indole glucosinolate metabolic process', 'secondary metabolite biosynthetic process', 'obsolete oxidation-reduction process', 'defense response to other organi…	Probable cytochrome P450%2C family 81%2C subfamily D%2C polypeptide 3	Green5	0.516872	11.711	14.5011	26.2121	Root26	0.424726	6.76701	46.2104	52.9774	no	TRUE
HanXRQChr06g0182281	HanXRQChr06	GO:0005886, GO:0016021, GO:0015171, GO:0015293, GO:0003333, GO:0009734	['amino acid transmembrane transport', 'plasma membrane', 'auxin-activated signaling pathway', 'amino acid transmembrane transporter activity', 'symporter activity', 'integral component of membrane']	Putative amino acid transporter%2C transmembrane domain						Root36	0.961289	16.4183	133.6	150.018	no	TRUE
HanXRQChr01g0027211	HanXRQChr01	GO:0016021	['integral component of membrane']	Putative protein of unknown function DUF679						Root3	0.151248	18.1975	51.2291	69.4266	no
HanXRQChr01g0027251	HanXRQChr01	GO:0005634, GO:0003700, GO:0043565, GO:0046982, GO:0006355	['DNA-binding transcription factor activity', 'nucleus', 'regulation of transcription, DNA-templated', 'sequence-specific DNA binding', 'protein heterodimerization activity']	Putative histone-fold						Root2	0.0431905	7.33303	6.94506	14.2781	no
HanXRQChr01g0027291	HanXRQChr01	GO:0005886, GO:0009506, GO:0016021, GO:0004674, GO:0005524, GO:0006468	['protein serine/threonine kinase activity', 'ATP binding', 'plasma membrane', 'protein phosphorylation', 'plasmodesma', 'integral component of membrane']	Putative concanavalin A-like lectin/glucanase domain%3B Serine/threonine-protein kinase Unc-51%3B Malectin-like carbohydrate-binding domain%3B Leucine-rich repeat domain%2C L domain-like	Green7	0.054366	0.483856	5.80102	6.28488	Root4	0.0797276	5.37991	13.8188	19.1987	no
HanXRQChr01g0027331	HanXRQChr01	GO:0005634, GO:0005739, GO:0003677, GO:0007623, GO:0009266, GO:0010017, GO:0045892	['DNA binding', 'nucleus', 'mitochondrion', 'circadian rhythm', 'response to temperature stimulus', 'red or far-red light signaling pathway', 'negative regulation of transcription, DNA-templated']	Probable pseudo-response regulator 7	Green32	0.196817	1.60541	19.8524	21.4578	Root6	0.293009	19.7444	29.9953	49.7397	no
HanXRQChr01g0027351	HanXRQChr01	GO:0007165, GO:0009628, GO:0033036, GO:0044765, GO:0051641, GO:0071310, GO:0098542, GO:0099402	['signal transduction', 'response to abiotic stimulus', 'macromolecule localization', nan, 'cellular localization', 'cellular response to organic substance', 'defense response to other organism', 'plant organ development']	Putative NRAMP family	Green7	0.164226	1.46161	11.2429	12.7045	Root22	0.366113	7.23933	50.2453	57.4846	no
HanXRQChr01g0027371	HanXRQChr01	GO:0005634, GO:0005829, GO:0016799, GO:0009691	['nucleus', 'cytosol', 'cytokinin biosynthetic process', 'hydrolase activity, hydrolyzing N-glycosyl compounds']	Putative LOG family	Green4	0.146893	3.68095	15.0788	18.7598	Root27	0.171316	3.09921	11.6994	14.7986	no
HanXRQChr01g0027381	HanXRQChr01			Probable transducin/WD40 repeat-like superfamily protein	Green0	0.035367	0.27821	3.4403	3.71851	Root35	0.216736	3.22748	28.9778	32.2053	no
HanXRQChr12g0354281	HanXRQChr12	GO:0009534, GO:0016021, GO:0004601, GO:0051920, GO:0055114, GO:0098869	['peroxidase activity', 'chloroplast thylakoid', 'integral component of membrane', 'peroxiredoxin activity', 'obsolete oxidation-reduction process', 'cellular oxidant detoxification']	Probable peroxiredoxin Q%2C chloroplastic	Green16	0.750227	16.9277	56.0864	73.0141						no	TRUE
HanXRQChr01g0027421	HanXRQChr01			Uncharacterized protein%2C conserved in plant genome(s)%2C supported by expression data	Green9	0.0332344	0.536963	2.05126	2.58823	Root28	0.0325568	0.406096	2.35622	2.76232	no
HanXRQChr01g0027441	HanXRQChr01	GO:0003676, GO:0004004, GO:0005524, GO:0006364, GO:0009220, GO:0010501	['nucleic acid binding', nan, 'ATP binding', 'rRNA processing', 'pyrimidine ribonucleotide biosynthetic process', 'RNA secondary structure unwinding']	Probable P-loop containing nucleoside triphosphate hydrolases superfamily protein	Green6	0.21418	8.2312	19.2399	27.4711	Root7	0.0406676	2.95724	8.22543	11.1827	no
HanXRQChr01g0027461	HanXRQChr01	GO:0016020, GO:0042285, GO:0009834, GO:0010417	['plant-type secondary cell wall biogenesis', 'glucuronoxylan biosynthetic process', 'membrane', 'xylosyltransferase activity']	Probable nucleotide-diphospho-sugar transferases superfamily protein						Root37	0.818627	21.8705	42.2851	64.1557	no
HanXRQChr01g0027471	HanXRQChr01			Uncharacterized protein%2C supported by expression data						Root1	0.79751	160.266	50.9659	211.232	no
HanXRQChr01g0027511	HanXRQChr01			Putative homeodomain-like	Green49	0.0885478	0.271386	5.66972	5.94111	Root9	0.00399056	0.194528	1.21192	1.40645	no
HanXRQChr01g0027521	HanXRQChr01			Putative protein kinase-like domain						Root21	0.0872283	0.995838	7.15606	8.1519	no
HanXRQChr01g0027531	HanXRQChr01	GO:0043565	['sequence-specific DNA binding']	Putative translin	Green1	0.0917209	16.09	3.54311	19.6331	Root3	0.0224049	2.69566	7.29354	9.9892	no
HanXRQChr01g0027561	HanXRQChr01			Putative potassium transporter						Root10	0.00168676	0.130448	0.757797	0.888245	no
HanXRQChr01g0027591	HanXRQChr01	GO:0004672, GO:0005524, GO:0006468	['protein kinase activity', 'ATP binding', 'protein phosphorylation']	Putative serine-threonine/tyrosine-protein kinase catalytic domain%3B Protein kinase-like domain						Root44	0.344862	2.44772	12.9176	15.3653	no	TRUE
HanXRQChr10g0315961	HanXRQChr10	GO:0016021, GO:0004601, GO:0005509, GO:0016174, GO:0055114, GO:0098869	['peroxidase activity', 'calcium ion binding', 'integral component of membrane', 'NAD(P)H oxidase H2O2-forming activity', 'obsolete oxidation-reduction process', 'cellular oxidant detoxification']	Probable respiratory burst oxidase homologue D	Green18	0.697999	8.2911	34.4815	42.7726	Root4	0.126568	8.54061	14.4083	22.9489	no	TRUE
HanXRQChr01g0027611	HanXRQChr01			Probable cysteine proteinases superfamily protein	Green0	0.0261422	0.205645	0.760302	0.965947	Root30	0.0068337	0.0211026	1.22678	1.24789	no
HanXRQChr01g0027621	HanXRQChr01	GO:0005524, GO:0008568, GO:0008152, GO:0051301	['ATP binding', 'metabolic process', 'microtubule-severing ATPase activity', 'cell division']	Probable ATPase%2C AAA-type%2C CDC48 protein	Green7	0.0927211	0.825215	11.5372	12.3624	Root22	0.0991108	1.95977	18.292	20.2518	no
HanXRQChr01g0027631	HanXRQChr01			Putative homeodomain-like	Green8	0.0174514	0.412522	2.34026	2.75278	Root2	0.0688023	11.6815	21.1706	32.8521	no
HanXRQChr01g0027671	HanXRQChr01			ncRNA						Root6	0.146498	9.87176	7.73792	17.6097	no
HanXRQChr01g0027681	HanXRQChr01			Putative cyclophilin-type peptidyl-prolyl cis-trans isomerase domain%3B Cyclophilin-type peptidyl-prolyl cis-trans isomerase%3B Cyclophilin-like domain	Green23	0.119475	1.05868	7.35312	8.4118	Root7	0.178203	12.9585	13.3265	26.285	no
HanXRQChr01g0027691	HanXRQChr01	GO:0005622, GO:0044765, GO:0046907	['intracellular anatomical structure', nan, 'intracellular transport']	Putative NTF2-like domain						Root3	0.0971202	11.6851	16.2667	27.9518	no
HanXRQChr01g0027751	HanXRQChr01	GO:0005634, GO:0003676, GO:0008270, GO:0051604	['nucleic acid binding', 'nucleus', 'zinc ion binding', 'protein maturation']	Putative zinc finger%2C U1-type%3B Zinc finger%2C C2H2%3B Zinc finger%2C double-stranded RNA binding	Green0	0.0671837	0.528494	3.39174	3.92023	Root3	0.097513	11.7323	25.6799	37.4122	no
HanXRQChr01g0027761	HanXRQChr01	GO:0009506, GO:0016021, GO:0005524, GO:0008559, GO:0010328, GO:0010329, GO:0015408, GO:0006855, GO:0007155, GO:0008152, GO:0008361, GO:0009637, GO:0009640, GO:0009733, GO:0009793, GO:0009926, GO:0009958, GO:0010048, GO:0010090, GO:0010228, GO:0010315, GO:0015682, GO:0042908, GO:0043481, GO:0045010, GO:0048440, GO:0048443, GO:0048765, GO:0060919, GO:0071555	['ATP binding', 'xenobiotic transmembrane transport', 'cell adhesion', 'metabolic process', 'regulation of cell size', 'ABC-type xenobiotic transporter activity', 'plasmodesma', 'response to blue light', 'photomorphogenesis', 'response to auxin', 'embryo development ending in seed dormancy', 'auxin polar transport', 'positive gravitropism', 'vernalization response', 'trichome morphogenesis', 'veg…	Putative sulphonylurea receptor%3B P-loop containing nucleoside triphosphate hydrolase	Green22	0.11523	1.29315	9.91188	11.205	Root1	0.363033	72.9545	47.1497	120.104	no
HanXRQChr01g0027781	HanXRQChr01	GO:0005777, GO:0004321, GO:0016207, GO:0009695, GO:0009851	['fatty-acyl-CoA synthase activity', 'peroxisome', 'jasmonic acid biosynthetic process', 'auxin biosynthetic process', '4-coumarate-CoA ligase activity']	Putative AMP-dependent synthetase/ligase%3B AMP-binding enzyme C-terminal domain						Root1	0.124749	25.0694	20.7041	45.7736	no
HanXRQChr01g0027821	HanXRQChr01	GO:0016597, GO:0016779, GO:0008152	['metabolic process', 'amino acid binding', 'nucleotidyltransferase activity']	Putative ACT domain						Root39	0.126117	1.82173	9.64095	11.4627	no
HanXRQChr01g0027831	HanXRQChr01	GO:0000159, GO:0016021, GO:0008601, GO:0007165, GO:0034047	['protein phosphatase type 2A complex', 'signal transduction', nan, 'integral component of membrane', nan]	Probable protein phosphatase 2A regulatory B subunit family protein	Green2	0.045879	1.8019	4.89124	6.69314	Root61	0.14938	1.06196	11.0682	12.1302	no
HanXRQChr01g0027871	HanXRQChr01			Putative SNF2-related%2C N-terminal domain%3B P-loop containing nucleoside triphosphate hydrolase						Root5	0.063916	5.76561	14.25	20.0156	no
HanXRQChr01g0027881	HanXRQChr01			Putative villin/Gelsolin%3B Zinc finger%2C RING/FYVE/PHD-type%3B ADF-H/Gelsolin-like domain						Root29	0.33399	2.99277	42.6017	45.5945	no
HanXRQChr01g0027901	HanXRQChr01			Putative SNF2-related%2C N-terminal domain%3B P-loop containing nucleoside triphosphate hydrolase	Green2	0.0675285	2.65219	2.7064	5.35859	Root7	0.213398	15.5178	18.2564	33.7742	no
HanXRQChr01g0027911	HanXRQChr01			Probable tetratricopeptide repeat (TPR)-like superfamily protein	Green30	0.245176	2.23528	14.9441	17.1794	Root4	0.633285	42.7332	73.6981	116.431	no
HanXRQChr01g0027921	HanXRQChr01	GO:0016021	['integral component of membrane']	Uncharacterized protein%2C conserved in plant genome(s)%2C supported by expression data	Green1	0.0474781	8.32876	2.41736	10.7461	Root3	0.477793	57.486	79.8141	137.3	no
HanXRQChr09g0255341	HanXRQChr09	GO:0005794, GO:0031012, GO:0044699	['Golgi apparatus', 'extracellular matrix', nan]	Putative phytosulfokine	Green5	0.516168	11.695	35.2093	46.9043	Root14	0.487176	15.8411	55.2344	71.0755	no	TRUE
HanXRQChr01g0027941	HanXRQChr01			Probable ubiquitin system component Cue protein	Green2	0.0491856	1.93177	4.51959	6.45136	Root20	0.12759	2.97523	17.0174	19.9927	no
HanXRQChr01g0027951	HanXRQChr01	GO:0005634, GO:0005737, GO:0009651	['nucleus', 'cytoplasm', 'response to salt stress']	Putative interferon-related developmental regulator%2C C-terminal%3B Armadillo-type fold	Green0	0.0615793	0.484407	3.15528	3.63969	Root18	0.0703631	2.02339	8.1142	10.1376	no	TRUE
HanXRQChr01g0027981	HanXRQChr01			Putative uncharacterised protein family SERF	Green14	0.518961	5.38667	10.0206	15.4073	Root10	0.415972	32.1698	44.4659	76.6357	no
HanXRQChr01g0028001	HanXRQChr01	GO:0016020, GO:0016709, GO:0046872, GO:0042343, GO:0044550, GO:0098542	['membrane', 'oxidoreductase activity, acting on paired donors, with incorporation or reduction of molecular oxygen, NAD(P)H as one donor, and incorporation of one atom of oxygen', 'indole glucosinolate metabolic process', 'secondary metabolite biosynthetic process', 'metal ion binding', 'defense response to other organism']	Putative cytochrome P450						Root12	0.261951	6.52281	24.7664	31.2892	no
HanXRQChr01g0028021	HanXRQChr01	GO:0006464, GO:0015031	['cellular protein modification process', 'protein transport']	Probable tumor susceptibility gene 101 protein	Green3	0.0743991	3.01313	13.0885	16.1017	Root62	0.0223642	0.135806	3.58088	3.71668	no
HanXRQChr01g0028031	HanXRQChr01			Putative nucleotide-binding alpha-beta plait domain	Green6	0.851002	32.705	79.0543	111.759	Root46	0.342098	3.4638	13.3707	16.8345	no
HanXRQChr01g0028081	HanXRQChr01			Uncharacterized protein%2C supported by expression data	Green0	0.230293	1.81157	5.43634	7.24791	Root29	0.432288	3.87359	32.2684	36.142	no
HanXRQChr01g0028101	HanXRQChr01	GO:0000287, GO:0004743, GO:0016301, GO:0030955, GO:0006096	['magnesium ion binding', 'pyruvate kinase activity', 'glycolytic process', 'kinase activity', 'potassium ion binding']	Putative pyruvate kinase%3B Pyruvate kinase-like%2C insert domain	Green0	0.0925833	0.728296	9.44328	10.1716	Root22	0.0393026	0.777149	6.72904	7.50619	no
HanXRQChr01g0028131	HanXRQChr01	GO:0016021	['integral component of membrane']	Probable sulfite exporter TauE/SafE family protein	Green3	0.0753481	3.05156	9.88439	12.9359	Root14	0.025028	0.813817	3.52769	4.34151	no
HanXRQChr01g0028141	HanXRQChr01	GO:0030915, GO:0005524, GO:0000724, GO:0051276	['double-strand break repair via homologous recombination', 'ATP binding', 'Smc5-Smc6 complex', 'chromosome organization']	Probable P-loop containing nucleoside triphosphate hydrolases superfamily protein	Green2	0.147112	5.77782	5.54111	11.3189	Root32	0.620246	11.8117	80.8464	92.6582	no
HanXRQChr04g0100931	HanXRQChr04	GO:0008270, GO:0016874, GO:0008152	['metabolic process', 'zinc ion binding', 'ligase activity']	Putative von Willebrand factor%2C type A%3B Copine%3B Zinc finger%2C RING/FYVE/PHD-type	Green5	0.503067	11.3982	13.2337	24.6319	Root17	0.0484376	1.33826	10.3746	11.7128	no	TRUE
HanXRQChr01g0028241	HanXRQChr01	GO:0005840, GO:0009941, GO:0003735, GO:0005506, GO:0009974, GO:0020037, GO:0070330, GO:0006412, GO:0006636, GO:0009965, GO:0010103, GO:0015995, GO:0016556, GO:0019288, GO:0030154, GO:0055114	['structural constituent of ribosome', 'iron ion binding', 'ribosome', 'translation', 'unsaturated fatty acid biosynthetic process', 'chloroplast envelope', 'leaf morphogenesis', 'zeinoxanthin epsilon hydroxylase activity', 'stomatal complex morphogenesis', 'chlorophyll biosynthetic process', 'mRNA modification', 'isopentenyl diphosphate biosynthetic process, methylerythritol 4-phosphate pathway'…	Probable cytochrome P450 superfamily protein	Green32	0.117775	0.96068	19.7182	20.6789	Root5	0.0476709	4.3002	8.72317	13.0234	no
HanXRQChr01g0028271	HanXRQChr01			Putative zinc finger%2C RING/FYVE/PHD-type%3B Acyl-CoA N-acyltransferase%3B Jas TPL-binding domain	Green2	0.275289	10.812	7.34712	18.1591	Root4	0.422592	28.5159	49.6447	78.1607	no
HanXRQChr01g0028321	HanXRQChr01	GO:0005634, GO:0000166, GO:0003723, GO:0046872	['nucleotide binding', 'RNA binding', 'nucleus', 'metal ion binding']	Putative RNA recognition motif domain%2C eukaryote%3B U2 auxiliary factor small subunit%3B Nucleotide-binding alpha-beta plait domain	Green7	0.103705	0.92297	6.92563	7.8486	Root5	0.159223	14.3629	16.7781	31.141	no
HanXRQChr01g0028331	HanXRQChr01			Uncharacterized protein%2C partly supported by expression data						Root28	0.357681	4.46152	8.23867	12.7002	no
HanXRQChr01g0028341	HanXRQChr01	GO:0000015, GO:0005740, GO:0005886, GO:0009506, GO:0009507, GO:0048046, GO:0000287, GO:0004634, GO:0005507, GO:0006094, GO:0006096, GO:0006098, GO:0009409, GO:0009416, GO:0009853	['phosphopyruvate hydratase complex', 'magnesium ion binding', 'phosphopyruvate hydratase activity', 'copper ion binding', 'mitochondrial envelope', 'plasma membrane', 'gluconeogenesis', 'glycolytic process', 'pentose-phosphate shunt', 'response to cold', 'response to light stimulus', 'plasmodesma', 'chloroplast', 'photorespiration', 'apoplast']	Probable enolase 2						Root5	0.23679	21.3599	25.2304	46.5903	no
HanXRQChr01g0028371	HanXRQChr01			Putative FCP1 homology domain%3B HAD-like domain	Green0	0.030149	0.237164	0.812092	1.04926	Root73	0.007461	0.0593948	1.65488	1.71428	no
HanXRQChr01g0028391	HanXRQChr01	GO:0005739, GO:0009507, GO:0003924, GO:0005525, GO:0008152, GO:0042254	['GTPase activity', 'GTP binding', 'mitochondrion', 'metabolic process', 'chloroplast', 'ribosome biogenesis']	Putative GTP binding domain%3B GTP-binding protein%2C orthogonal bundle domain%3B P-loop containing nucleoside triphosphate hydrolase						Root2	0.0123061	2.08937	1.68528	3.77465	no
HanXRQChr01g0028401	HanXRQChr01	GO:0016021, GO:0016740, GO:0019243, GO:0048573	['integral component of membrane', 'transferase activity', 'methylglyoxal catabolic process to D-lactate via S-lactoyl-glutathione', 'photoperiodism, flowering']	Probable KDO transferase A						Root6	0.00402302	0.27109	0.390574	0.661665	no
HanXRQChr01g0028411	HanXRQChr01	GO:0005886, GO:0016021, GO:0004672, GO:0005524, GO:0006468	['protein kinase activity', 'ATP binding', 'plasma membrane', 'protein phosphorylation', 'integral component of membrane']	Probable leucine-rich repeat protein kinase family protein						Root5	0.987128	89.0448	80.054	169.099	no
HanXRQChr01g0028421	HanXRQChr01	GO:0005737, GO:0033862, GO:0000956, GO:0006221, GO:0046939, GO:0048573	['nuclear-transcribed mRNA catabolic process', 'cytoplasm', 'pyrimidine nucleotide biosynthetic process', 'UMP kinase activity', 'nucleotide phosphorylation', 'photoperiodism, flowering']	Putative aspartate/glutamate/uridylate kinase%3B Uridylate kinase%2C bacteria	Green12	0.0959639	0.835115	5.94278	6.7779	Root12	0.126962	3.16147	10.1213	13.2828	no
HanXRQChr01g0028511	HanXRQChr01	GO:0016740	['transferase activity']	Probable NOL1/NOP2/sun family protein	Green6	0.192947	7.41518	12.2988	19.7139	Root2	0.01199	2.0357	2.95197	4.98768	no
HanXRQChr01g0028531	HanXRQChr01			Probable RING/U-box superfamily protein	Green2	0.0495046	1.9443	2.76369	4.70799	Root7	0.0593099	4.31287	12.1094	16.4222	no
HanXRQChr01g0028541	HanXRQChr01			Putative domain of unknown function DUF3067	Green4	0.55917	14.0121	48.3956	62.4077	Root14	0.32452	10.5522	33.0864	43.6385	no
HanXRQChr01g0028571	HanXRQChr01	GO:0005774, GO:0005886, GO:0016021, GO:0016614, GO:0050614, GO:0050660, GO:0000271, GO:0000272, GO:0005982, GO:0006084, GO:0009664, GO:0009808, GO:0009825, GO:0009834, GO:0009932, GO:0010075, GO:0016126, GO:0016132, GO:0019344, GO:0043481, GO:0048653, GO:0048767, GO:0055114	['polysaccharide biosynthetic process', 'polysaccharide catabolic process', 'vacuolar membrane', 'plasma membrane', 'starch metabolic process', 'acetyl-CoA metabolic process', 'plant-type cell wall organization', 'lignin metabolic process', 'multidimensional cell growth', 'plant-type secondary cell wall biogenesis', 'cell tip growth', 'regulation of meristem growth', 'integral component of membra…	Putative FAD-binding%2C type 2	Green8	0.0340487	0.804853	6.24716	7.05201	Root1	0.213847	42.9744	29.9202	72.8946	no
HanXRQChr01g0028581	HanXRQChr01	GO:0009507, GO:0003989, GO:0004075, GO:0005524, GO:0046872, GO:0006633, GO:2001295	['acetyl-CoA carboxylase activity', 'biotin carboxylase activity', 'ATP binding', 'fatty acid biosynthetic process', 'chloroplast', 'metal ion binding', 'malonyl-CoA biosynthetic process']	Putative acetyl-CoA carboxylase%2C biotin carboxylase%3B Glutathione synthetase%2C prokaryotic	Green8	0.401519	9.49123	30.4458	39.937	Root1	0.290728	58.4243	54.8723	113.297	no
HanXRQChr01g0028601	HanXRQChr01			ncRNA						Root6	0.0676661	4.55967	8.31401	12.8737	no
HanXRQChr01g0028621	HanXRQChr01	GO:0005793, GO:0016021, GO:0006863, GO:0008643, GO:0015786	['endoplasmic reticulum-Golgi intermediate compartment', 'purine nucleobase transport', 'carbohydrate transport', 'UDP-glucose transmembrane transport', 'integral component of membrane']	Probable nucleotide/sugar transporter family protein	Green10	0.0710811	1.21377	5.13794	6.35171	Root1	0.0134289	2.69864	3.67488	6.37352	no
HanXRQChr01g0028641	HanXRQChr01			Uncharacterized protein%2C supported by expression data						Root27	0.399643	7.2298	49.3581	56.5879	no
HanXRQChr11g0337221	HanXRQChr11	GO:0005737, GO:0004683, GO:0005509, GO:0005516, GO:0005524, GO:0009931, GO:0009738, GO:0018105, GO:0035556, GO:0046777	['calmodulin-dependent protein kinase activity', 'calcium ion binding', 'calmodulin binding', 'ATP binding', 'cytoplasm', 'abscisic acid-activated signaling pathway', 'calcium-dependent protein serine/threonine kinase activity', 'peptidyl-serine phosphorylation', 'intracellular signal transduction', 'protein autophosphorylation']	Putative protein kinase-like domain%3B EF-hand domain pair%3B Protein kinase C	Green18	0.696489	8.27315	12.7498	21.0229	Root16	0.316747	9.49125	23.3747	32.8659	no	TRUE
HanXRQChr01g0028661	HanXRQChr01			Probable alpha-crystallin domain 32.1	Green46	0.325472	1.82405	30.2718	32.0958						no
HanXRQChr01g0028671	HanXRQChr01	GO:0005886, GO:0016021, GO:0004674, GO:0005524, GO:0006468	['protein serine/threonine kinase activity', 'ATP binding', 'plasma membrane', 'protein phosphorylation', 'integral component of membrane']	Probable leucine-rich repeat transmembrane protein kinase	Green2	0.0558249	2.19253	7.76539	9.95791	Root38	0.0610552	0.802197	19.2054	20.0076	no
HanXRQChr01g0028681	HanXRQChr01	GO:0008131, GO:0046592, GO:0006598, GO:0009409, GO:0009414, GO:0009737, GO:0055114	['polyamine catabolic process', 'primary amine oxidase activity', 'response to cold', 'response to water deprivation', 'response to abscisic acid', 'polyamine oxidase activity', 'obsolete oxidation-reduction process']	Probable polyamine oxidase 2	Green0	0.152708	1.20126	8.28931	9.49058	Root4	0.0713541	4.81488	18.2177	23.0326	no
HanXRQChr01g0028771	HanXRQChr01			Uncharacterized conserved protein	Green11	0.0962335	1.89795	7.2638	9.16175	Root13	0.00134044	0.0202909	0.811235	0.831525	no
HanXRQChr01g0028801	HanXRQChr01			Probable duplicated homeodomain-like superfamily protein	Green0	0.0466777	0.367185	0.898392	1.26558	Root3	0.0109046	1.312	2.55288	3.86487	no
HanXRQChr01g0028811	HanXRQChr01	GO:0000148, GO:0016021, GO:0003843, GO:0006075	['1,3-beta-D-glucan synthase complex', '1,3-beta-D-glucan synthase activity', '(1->3)-beta-D-glucan biosynthetic process', 'integral component of membrane']	Putative glycosyl transferase%2C family 48%3B Vacuolar protein sorting-associate protein Vta1/Callose synthase%2C N-terminal domain%3B 1%2C3-beta-glucan synthase subunit FKS1-like%2C domain-1	Green2	0.077173	3.03098	11.7584	14.7894	Root4	0.389305	26.2698	93.3689	119.639	no
HanXRQChr01g0028831	HanXRQChr01			Putative dynein regulator LIS1						Root7	0.399559	29.0549	3.94111	32.996	no
HanXRQChr01g0028841	HanXRQChr01			Probable histone deacetylase HDT1	Green1	0.343292	60.2215	10.289	70.5105	Root2	0.513191	87.1313	36.4806	123.612	no
HanXRQChr01g0028861	HanXRQChr01			Putative bulb-type lectin domain						Root1	0.0488244	9.81168	10.6775	20.4892	no
HanXRQChr01g0028871	HanXRQChr01			Putative PAN/Apple domain						Root1	0.0245184	4.92719	5.47247	10.3997	no
HanXRQChr01g0028881	HanXRQChr01	GO:0016021, GO:0016491, GO:0055114	['integral component of membrane', 'oxidoreductase activity', 'obsolete oxidation-reduction process']	Probable NAD(P)-binding Rossmann-fold superfamily protein	Green0	0.0657948	0.517568	2.3611	2.87867	Root1	0.0278276	5.59219	12.9034	18.4956	no
HanXRQChr01g0028891	HanXRQChr01			Probable ankyrin repeat family protein	Green50	0.0499294	0.179755	3.64368	3.82344						no
HanXRQChr01g0028901	HanXRQChr01			Uncharacterized protein%2C supported by expression data						Root11	0.0809667	1.97649	8.67321	10.6497	no
HanXRQChr01g0028911	HanXRQChr01	GO:0004332, GO:0006096	['fructose-bisphosphate aldolase activity', 'glycolytic process']	Probable aldolase superfamily protein	Green1	0.226266	39.6924	15.7697	55.4621	Root59	0.809211	6.56498	115.906	122.471	no
HanXRQChr01g0028971	HanXRQChr01	GO:0016021, GO:0009741	['response to brassinosteroid', 'integral component of membrane']	Plant Protein of unknown function (DUF247)						Root26	0.112785	1.79696	4.68956	6.48652	no
HanXRQChr01g0028981	HanXRQChr01			Uncharacterized conserved protein	Green8	0.0312404	0.73847	4.79479	5.53326	Root1	0.0153129	3.07726	1.89563	4.97289	no
HanXRQChr01g0028991	HanXRQChr01			ncRNA						Root58	0.338085	2.69539	23.3503	26.0457	no
HanXRQChr01g0029051	HanXRQChr01			Putative F-box domain%3B F-box associated interaction domain	Green0	0.043462	0.341889	1.82314	2.16503	Root51	0.0275324	0.00706686	0.458272	0.465339	no
HanXRQChr01g0029081	HanXRQChr01			Putative F-box domain%3B F-box associated interaction domain	Green0	0.038724	0.304618	1.04839	1.353	Root28	0.0116151	0.144881	0.579823	0.724704	no
HanXRQChr01g0029121	HanXRQChr01			Putative rho-associated protein kinase 1/2						Root1	0.245466	49.3286	42.0918	91.4204	no
HanXRQChr01g0029141	HanXRQChr01			Probable transducin/WD40 repeat-like superfamily protein	Green2	0.188881	7.41833	4.27463	11.693	Root4	0.397365	26.8136	36.5434	63.357	no
HanXRQChr01g0029171	HanXRQChr01			Putative F-box associated interaction domain						Root27	0.190403	3.44452	29.3028	32.7473	no
HanXRQChr02g0059151	HanXRQChr02	GO:0016021, GO:0009617, GO:0009627, GO:0009697, GO:0031348	['response to bacterium', 'systemic acquired resistance', 'salicylic acid biosynthetic process', 'integral component of membrane', 'negative regulation of defense response']	Probable C2 domain-containing protein / GRAM domain-containing protein	Green5	0.490469	11.1128	15.562	26.6748	Root28	0.0447869	0.558647	5.77474	6.33338	no	TRUE
HanXRQChr01g0029201	HanXRQChr01	GO:0016021, GO:0016787, GO:0008152	['metabolic process', 'integral component of membrane', 'hydrolase activity']	Putative alpha/Beta hydrolase fold	Green36	0.0345116	0.287877	2.343	2.63088	Root16	0.00247542	0.0741755	0.795182	0.869357	no
HanXRQChr01g0029211	HanXRQChr01	GO:0016021, GO:0016787, GO:0008152	['metabolic process', 'integral component of membrane', 'hydrolase activity']	Probable alpha/beta-Hydrolases superfamily protein	Green4	0.0827657	2.074	6.67596	8.74996						no
HanXRQChr01g0029351	HanXRQChr01	GO:0005730, GO:0005737, GO:0016604, GO:0035145, GO:0000166, GO:0003729, GO:0000184, GO:0000381, GO:0006396	['nucleotide binding', 'nuclear-transcribed mRNA catabolic process, nonsense-mediated decay', 'regulation of alternative mRNA splicing, via spliceosome', 'mRNA binding', 'nucleolus', 'cytoplasm', 'RNA processing', 'nuclear body', 'exon-exon junction complex']	Putative RNA-binding motif protein 8%3B Nucleotide-binding alpha-beta plait domain	Green1	0.282544	49.5648	7.30972	56.8746	Root2	0.68114	115.646	101.036	216.683	no
HanXRQChr01g0029361	HanXRQChr01			Probable tetratricopeptide repeat (TPR)-like superfamily protein	Green8	0.152837	3.6128	6.62649	10.2393	Root19	0.16882	4.75777	8.23148	12.9892	no
HanXRQChr01g0029371	HanXRQChr01			Uncharacterized conserved protein	Green0	0.0382617	0.300982	2.75659	3.05757	Root13	0.0550401	0.833171	3.08971	3.92289	no
HanXRQChr01g0029381	HanXRQChr01	GO:0005762, GO:0003735, GO:0006412	['structural constituent of ribosome', 'mitochondrial large ribosomal subunit', 'translation']	Putative ribosomal protein L28/L24	Green1	0.274095	48.0827	8.55232	56.635	Root2	0.395614	67.1687	54.3542	121.523	no
HanXRQChr01g0029401	HanXRQChr01			Putative BURP domain	Green10	0.098543	1.6827	3.38648	5.06918						no
HanXRQChr01g0029411	HanXRQChr01			Uncharacterized protein%2C supported by expression data	Green10	0.0916064	1.56426	2.95595	4.52021						no
HanXRQChr01g0029491	HanXRQChr01	GO:0016020	['membrane']	Probable BURP domain-containing protein	Green59	0.43452	1.12061	6.47757	7.59818						no
HanXRQChr01g0029501	HanXRQChr01			Putative BURP domain	Green0	0.0563383	0.443179	5.29569	5.73887						no
HanXRQChr11g0331141	HanXRQChr11	GO:0005886, GO:0004674, GO:0016310	['protein serine/threonine kinase activity', 'plasma membrane', 'phosphorylation']	Putative serine/threonine/dual specificity protein kinase%2C catalytic domain%3B Concanavalin A-like lectin/glucanase domain%3B Receptor-like tyrosine-protein kinase kin-15%3B Malectin%3B Leucine-rich repeat domain%2C L domain-like	Green5	0.489694	11.0952	13.872	24.9672	Root19	0.0249518	0.703206	8.44407	9.14728	no	TRUE
HanXRQChr01g0029561	HanXRQChr01	GO:0022625, GO:0003735, GO:0019843, GO:0046872, GO:0006412	['structural constituent of ribosome', 'translation', 'rRNA binding', 'cytosolic large ribosomal subunit', 'metal ion binding']	Putative ribosomal protein L37e%3B Zinc-binding ribosomal protein	Green1	0.465586	81.6747	8.76141	90.4361	Root3	0.835895	100.571	133.891	234.462	no
HanXRQChr01g0029581	HanXRQChr01	GO:0016021	['integral component of membrane']	Putative mpv17/PMP22	Green1	0.0411835	7.22455	2.3716	9.59615	Root3	0.0927372	11.1577	22.2076	33.3653	no
HanXRQChr01g0029591	HanXRQChr01	GO:0016021	['integral component of membrane']	Putative transmembrane protein TauE-like	Green0	0.107107	0.842545	14.4366	15.2791	Root14	0.140193	4.55855	19.1521	23.7106	no
HanXRQChr01g0029601	HanXRQChr01	GO:0016491, GO:0044710	['oxidoreductase activity', nan]	Putative alkylated DNA repair protein AlkB%3B Alpha-ketoglutarate-dependent dioxygenase AlkB-like	Green0	0.0984782	0.774668	1.98959	2.76425	Root12	0.32169	8.01036	28.8787	36.8891	no
HanXRQChr01g0029611	HanXRQChr01			Probable ENTH/VHS/GAT family protein	Green13	0.37855	3.93663	15.0823	19.0189	Root4	0.0507216	3.42262	14.2679	17.6905	no
HanXRQChr01g0029761	HanXRQChr01			Uncharacterized protein%2C supported by expression data						Root27	0.249664	4.51658	27.0602	31.5767	no
HanXRQChr01g0029811	HanXRQChr01	GO:0000176, GO:0000177, GO:0005730, GO:0005840, GO:0000398, GO:0001510, GO:0006626, GO:0016075, GO:0031125, GO:0034427, GO:0034475, GO:0051604, GO:0071028, GO:0071051	['nuclear exosome (RNase complex)', 'cytoplasmic exosome (RNase complex)', 'mRNA splicing, via spliceosome', 'RNA methylation', 'nucleolus', 'ribosome', 'protein targeting to mitochondrion', 'rRNA catabolic process', "rRNA 3'-end processing", "nuclear-transcribed mRNA catabolic process, exonucleolytic, 3'-5'", "U4 snRNA 3'-end processing", 'protein maturation', 'nuclear mRNA surveillance', "polya…	Probable ribosomal protein S5 domain 2-like superfamily protein	Green1	0.128389	22.5224	6.36822	28.8906	Root2	0.236431	40.142	34.9893	75.1313	no
HanXRQChr01g0029861	HanXRQChr01	GO:0016874, GO:0006083, GO:0006097, GO:0019605	['acetate metabolic process', 'glyoxylate cycle', 'ligase activity', 'butyrate metabolic process']	Putative AMP-dependent synthetase/ligase%3B AMP-binding enzyme C-terminal domain	Green3	0.324479	13.1412	31.9956	45.1368						no
HanXRQChr01g0029871	HanXRQChr01			Putative leucine-rich repeat domain%2C L domain-like						Root9	0.0454693	2.2165	7.69696	9.91346	no
HanXRQChr01g0029881	HanXRQChr01			Putative NB-ARC%3B P-loop containing nucleoside triphosphate hydrolase						Root4	0.209318	14.1245	21.1037	35.2282	no
HanXRQChr01g0029901	HanXRQChr01	GO:0005634, GO:0001077, GO:0043565, GO:0006366, GO:0045944	[nan, 'nucleus', 'transcription by RNA polymerase II', 'sequence-specific DNA binding', 'positive regulation of transcription by RNA polymerase II']	Probable calmodulin binding%3Btranscription regulators	Green2	0.167431	6.57587	5.37386	11.9497	Root9	0.378863	18.4685	49.1779	67.6464	no
HanXRQChr01g0029911	HanXRQChr01	GO:0022625, GO:0003735, GO:0002181	['cytoplasmic translation', 'structural constituent of ribosome', 'cytosolic large ribosomal subunit']	Probable ribosomal L29e protein family	Green1	0.241992	42.4511	5.46387	47.9149	Root10	0.628787	48.6281	118.735	167.364	no
HanXRQChr01g0029941	HanXRQChr01			Probable serine/threonine-protein phosphatase 4 regulatory subunit 3A	Green2	0.372851	14.6437	12.25	26.8938	Root4	0.227446	15.3477	33.0148	48.3625	no
HanXRQChr01g0030021	HanXRQChr01			ncRNA						Root3	0.172679	20.776	27.6259	48.4019	no
HanXRQChr01g0030041	HanXRQChr01	GO:0016301	['kinase activity']	Putative IQ motif%2C EF-hand binding site%3B Protein kinase-like domain						Root48	0.196985	1.59643	8.44713	10.0436	no
HanXRQChr01g0030061	HanXRQChr01			Putative serine/threonine-protein kinase%2C active site%3B Vascular endothelial growth factor receptor 2 (VEGFR2)%3B Phloem protein 2-like						Root32	0.516408	9.83428	61.704	71.5383	no
HanXRQChr01g0030161	HanXRQChr01	GO:0005643, GO:0005654, GO:0005829, GO:0008139, GO:0008565, GO:0006607	['nuclear pore', 'nucleoplasm', 'cytosol', 'NLS-bearing protein import into nucleus', 'nuclear localization sequence binding', 'obsolete protein transporter activity']	Putative importin-alpha%2C importin-beta-binding domain%3B Armadillo-type fold%3B Importin subunit alpha						Root1	0.569281	114.402	47.004	161.406	no
HanXRQChr01g0030171	HanXRQChr01	GO:0016021, GO:0031225, GO:0010215, GO:0016049	['cellulose microfibril organization', 'integral component of membrane', 'cell growth', 'anchored component of membrane']	Probable COBRA-like protein-7 precursor	Green42	0.541054	1.98443	6.86743	8.85186	Root25	0.292689	9.83527	38.5798	48.4151	no
HanXRQChr01g0030181	HanXRQChr01	GO:0007165, GO:0044237	['signal transduction', 'cellular metabolic process']	Probable response regulator 2	Green31	0.514116	3.01637	28.4935	31.5099	Root4	0.125172	8.44642	12.7125	21.1589	no
HanXRQChr01g0030191	HanXRQChr01			Putative protein of unknown function DUF724	Green52	0.180997	0.445657	8.96951	9.41516	Root4	0.0420312	2.83621	9.09117	11.9274	no
HanXRQChr01g0030331	HanXRQChr01	GO:0016740	['transferase activity']	Putative protein kinase-like domain						Root43	0.227345	3.23244	43.1348	46.3673	no
HanXRQChr01g0030351	HanXRQChr01	GO:0009791, GO:0044702, GO:0048608	['post-embryonic development', nan, 'reproductive structure development']	Putative DNA-binding domain%3B AP2-like ethylene-responsive transcription factor						Root5	0.0860526	7.76246	11.7605	19.523	no
HanXRQChr01g0030361	HanXRQChr01			Putative chaperonin Cpn60/TCP-1 family%3B TCP-1-like chaperonin intermediate domain	Green0	0.216193	1.70066	1.64895	3.34961	Root6	0.589142	39.6992	26.0205	65.7198	no
HanXRQChr01g0030401	HanXRQChr01	GO:0005622, GO:0016021, GO:0006890, GO:0045185	['intracellular anatomical structure', 'retrograde vesicle-mediated transport, Golgi to endoplasmic reticulum', 'integral component of membrane', 'maintenance of protein location']	Probable rer1 family protein	Green0	0.114955	0.90428	6.2249	7.12918	Root3	0.0804829	9.68336	14.1815	23.8649	no
HanXRQChr01g0030411	HanXRQChr01	GO:0005618, GO:0005730, GO:0008017, GO:0000278, GO:0009652, GO:0010228, GO:0016572, GO:0030865	['mitotic cell cycle', 'cell wall', 'nucleolus', 'microtubule binding', 'thigmotropism', 'vegetative to reproductive phase transition of meristem', 'histone phosphorylation', 'cortical cytoskeleton organization']	Probable end binding protein 1C						Root1	0.325311	65.3739	29.1563	94.5302	no
HanXRQChr01g0030421	HanXRQChr01	GO:0005840	['ribosome']	Putative ribosomal protein L37%2C mitochondrial	Green1	0.179318	31.4566	10.096	41.5526	Root3	0.450136	54.1584	73.8846	128.043	no
HanXRQChr01g0030441	HanXRQChr01	GO:0005737, GO:0003676, GO:0004816, GO:0005524, GO:0006421	['nucleic acid binding', 'asparagine-tRNA ligase activity', 'ATP binding', 'cytoplasm', 'asparaginyl-tRNA aminoacylation']	Probable class II aminoacyl-tRNA and biotin synthetases superfamily protein	Green6	0.155882	5.99074	14.0356	20.0263	Root64	0.320268	2.96709	26.9895	29.9566	no
HanXRQChr01g0030541	HanXRQChr01	GO:0043531, GO:0006952	['defense response', 'ADP binding']	Putative NB-ARC%3B P-loop containing nucleoside triphosphate hydrolase%3B Leucine-rich repeat domain%2C L domain-like						Root4	0.341152	23.0205	25.9151	48.9356	no
HanXRQChr01g0030571	HanXRQChr01			Putative DUF3741-associated sequence motif	Green17	0.170773	2.34604	7.2011	9.54714	Root1	0.26308	52.8682	58.3524	111.221	no
HanXRQChr01g0030601	HanXRQChr01	GO:0005794, GO:0016021, GO:0008378, GO:0006486	['Golgi apparatus', 'protein glycosylation', 'galactosyltransferase activity', 'integral component of membrane']	Probable galactosyltransferase family protein	Green26	0.041737	0.280092	3.40951	3.6896	Root18	0.00933148	0.26834	1.83198	2.10032	no	TRUE
HanXRQChr01g0030611	HanXRQChr01			Putative ubiquitin%3B Ubiquitin-related domain	Green2	0.12421	4.87837	7.54757	12.4259	Root12	0.220735	5.49649	14.9507	20.4472	no
HanXRQChr01g0030621	HanXRQChr01			Putative zinc finger%2C RING/FYVE/PHD-type%3B Histone-lysine N-methyltransferase Trr%3B Jas TPL-binding domain	Green2	0.339102	13.3183	11.1261	24.4444	Root4	0.293114	19.7789	56.2416	76.0205	no
HanXRQChr01g0030631	HanXRQChr01			Probable neurochondrin family protein	Green0	0.0647766	0.509558	2.68726	3.19682	Root38	0.166293	2.18491	11.0804	13.2653	no
HanXRQChr01g0030651	HanXRQChr01	GO:0022625, GO:0003735, GO:0019843, GO:0002181	['cytoplasmic translation', 'structural constituent of ribosome', 'rRNA binding', 'cytosolic large ribosomal subunit']	Probable ribosomal protein L6 family	Green1	0.803257	140.91	12.1648	153.075	Root2	0.727948	123.593	108.859	232.452	no
HanXRQChr01g0030671	HanXRQChr01	GO:0005634, GO:0003677, GO:0004386, GO:0005506, GO:0005524, GO:0008270, GO:0016740, GO:0008152, GO:0035556	['DNA binding', 'helicase activity', 'iron ion binding', 'ATP binding', 'nucleus', 'metabolic process', 'zinc ion binding', 'transferase activity', 'intracellular signal transduction']	Probable chromatin remodeling factor CHD3 (PICKLE)	Green2	0.730219	28.6794	25.3635	54.0429	Root32	0.553142	10.5338	98.7049	109.239	no
HanXRQChr01g0030681	HanXRQChr01	GO:0000139, GO:0005797, GO:0005801, GO:0016021, GO:0031201, GO:0000149, GO:0005484, GO:0006869, GO:0006888, GO:0006891, GO:0006906, GO:0010351, GO:0016558, GO:0048209	['Golgi membrane', 'SNARE binding', 'SNAP receptor activity', 'Golgi medial cisterna', 'cis-Golgi network', 'lipid transport', 'endoplasmic reticulum to Golgi vesicle-mediated transport', 'intra-Golgi vesicle-mediated transport', 'vesicle fusion', 'lithium ion transport', 'integral component of membrane', 'protein import into peroxisome matrix', 'SNARE complex', 'regulation of vesicle targeting, …	Probable golgi snare 11	Green14	0.0727013	0.75462	4.2282	4.98282	Root3	0.118792	14.2926	25.266	39.5586	no
HanXRQChr01g0030761	HanXRQChr01	GO:0016020, GO:0016491	['membrane', 'oxidoreductase activity']	Putative berberine/berberine-like%3B FAD-binding%2C type 2						Root23	0.0708818	1.3099	5.05608	6.36598	no
HanXRQChr01g0030851	HanXRQChr01			Uncharacterized conserved protein	Green27	0.200257	1.35865	10.887	12.2457	Root3	0.170048	20.4594	35.7855	56.2449	no
HanXRQChr01g0030871	HanXRQChr01	GO:0016020	['membrane']	Putative F-box domain%3B Leucine-rich repeat domain%2C L domain-like	Green23	0.285066	2.526	23.2628	25.7888	Root4	0.0112562	0.759555	2.26549	3.02505	no
HanXRQChr01g0030901	HanXRQChr01			Uncharacterized protein%2C partly supported by expression data						Root28	0.232732	2.90298	20.1532	23.0562	no
HanXRQChr01g0030961	HanXRQChr01	GO:0005634, GO:0005737, GO:0016442, GO:0003677, GO:0003723, GO:0004386, GO:0004525, GO:0005524, GO:0030422, GO:0090502	['DNA binding', 'RNA binding', 'helicase activity', 'ribonuclease III activity', 'ATP binding', 'nucleus', 'cytoplasm', 'RISC complex', 'production of siRNA involved in post-transcriptional gene silencing by RNA', 'RNA phosphodiester bond hydrolysis, endonucleolytic']	Probable dicer-like 1	Green7	0.71941	6.40273	36.4048	42.8076	Root9	0.494097	24.0858	57.4703	81.5561	no
HanXRQChr01g0030971	HanXRQChr01			Putative endonuclease/exonuclease/phosphatase	Green7	0.114007	1.01466	7.93617	8.95084	Root43	0.163879	2.33007	31.2371	33.5672	no
HanXRQChr01g0030981	HanXRQChr01			Putative ABC transporter ABCE%3B Iron-sulphur binding protein LdpA%2C C-terminal	Green11	0.108966	2.14906	7.1359	9.28496	Root21	0.0580491	0.662714	3.58458	4.24729	no
HanXRQChr01g0030991	HanXRQChr01	GO:0005634, GO:0000155, GO:0009881, GO:0042803, GO:0000160, GO:0006351, GO:0006355, GO:0009584, GO:0009585, GO:0017006, GO:0018298, GO:0023014	['phosphorelay sensor kinase activity', 'phosphorelay signal transduction system', 'nucleus', 'transcription, DNA-templated', 'regulation of transcription, DNA-templated', 'detection of visible light', 'red, far-red light phototransduction', 'photoreceptor activity', 'protein-tetrapyrrole linkage', 'protein-chromophore linkage', nan, 'protein homodimerization activity']	Probable phytochrome B	Green7	0.267611	2.38173	17.13	19.5117	Root17	0.293065	8.09698	32.9133	41.0103	no
HanXRQChr01g0031021	HanXRQChr01			Uncharacterized protein%2C partly conserved in plant genome(s)%2C supported by expression data	Green10	0.551478	9.41693	14.794	24.211						no
HanXRQChr01g0031031	HanXRQChr01			Putative vacuolar protein sorting-associated protein 62%3B Vacuolar protein sorting-associated protein 13%2C SHR-binding domain%3B Peroxin domain%3B Phosphatidylinositol-4%2C 5-bisphosphate phosphodiesterase gamma%3B Vacuolar protein sorting-associated protein 13%3B Vacuolar protein sorting-associated protein 13%2C N-terminal domain%3B VPS13%2C repeated coiled region%3B Vacuolar protein sorting-a…	Green2	0.726173	28.5205	14.9602	43.4807	Root4	0.735713	49.6449	59.3265	108.971	no
HanXRQChr01g0031051	HanXRQChr01	GO:0003899, GO:0006351	["DNA-directed 5'-3' RNA polymerase activity", 'transcription, DNA-templated']	Putative RNA polymerase%2C Rpb8	Green1	0.0489507	8.5871	6.21091	14.798	Root13	0.561989	8.50713	74.4117	82.9188	no
HanXRQChr01g0031071	HanXRQChr01	GO:0005634, GO:0005794, GO:0009506, GO:0016020, GO:0003924, GO:0005525, GO:0000054, GO:0006406, GO:0006606, GO:0007264	['ribosomal subunit export from nucleus', 'GTPase activity', 'GTP binding', 'nucleus', 'Golgi apparatus', 'mRNA export from nucleus', 'protein import into nucleus', 'small GTPase mediated signal transduction', 'plasmodesma', 'membrane']	Putative small GTPase superfamily%3B Ran GTPase%3B P-loop containing nucleoside triphosphate hydrolase	Green0	0.118096	0.928993	7.88009	8.80908	Root11	0.139919	3.41557	6.0325	9.44807	no
HanXRQChr01g0031091	HanXRQChr01	GO:0005634, GO:0005794, GO:0009506, GO:0016020, GO:0003924, GO:0005525, GO:0000054, GO:0006406, GO:0006606, GO:0007264	['ribosomal subunit export from nucleus', 'GTPase activity', 'GTP binding', 'nucleus', 'Golgi apparatus', 'mRNA export from nucleus', 'protein import into nucleus', 'small GTPase mediated signal transduction', 'plasmodesma', 'membrane']	Putative small GTPase superfamily%3B Ran GTPase%3B P-loop containing nucleoside triphosphate hydrolase	Green1	0.0202939	3.56003	4.20701	7.76704	Root54	0.415116	2.48902	33.6316	36.1206	no
HanXRQChr01g0031101	HanXRQChr01	GO:0016853, GO:0044238, GO:0044260	['isomerase activity', 'primary metabolic process', 'cellular macromolecule metabolic process']	Putative cyclophilin-type peptidyl-prolyl cis-trans isomerase domain%3B Cyclophilin-type peptidyl-prolyl cis-trans isomerase%3B Cyclophilin-like domain	Green52	0.249052	0.613224	13.1171	13.7303	Root22	0.364365	7.20478	31.7921	38.9969	no
HanXRQChr02g0031341	HanXRQChr02			Putative leucine-rich repeat domain%2C L domain-like	Green4	0.130816	3.27807	13.1838	16.4619						no
HanXRQChr02g0031371	HanXRQChr02			Protein of unknown function (DUF1223)						Root37	0.19854	5.30422	19.1675	24.4717	no
HanXRQChr02g0031421	HanXRQChr02			Uncharacterized protein%2C supported by expression data						Root53	0.827876	8.81583	37.758	46.5738	no
HanXRQChr02g0031461	HanXRQChr02	GO:0016021, GO:0008375, GO:0008152	['metabolic process', 'acetylglucosaminyltransferase activity', 'integral component of membrane']	Probable core-2/I-branching beta-1%2C6-N-acetylglucosaminyltransferase family protein	Green0	0.104633	0.823084	7.07521	7.8983	Root16	0.0446574	1.33815	3.29381	4.63196	no
HanXRQChr02g0031471	HanXRQChr02			ncRNA	Green0	0.269809	2.12242	3.21942	5.34185	Root58	0.0454726	0.362531	3.49942	3.86195	no
HanXRQChr02g0031491	HanXRQChr02	GO:0010008, GO:0005515, GO:0000578, GO:0006914, GO:0007034, GO:0009793, GO:0015031, GO:0016192, GO:0032509, GO:0040007	['embryonic axis specification', 'protein binding', 'autophagy', 'vacuolar transport', 'embryo development ending in seed dormancy', 'endosome membrane', 'protein transport', 'vesicle-mediated transport', 'endosome transport via multivesicular body sorting pathway', 'growth']	Probable ESCRT-related protein CHMP1	Green28	0.140477	1.07566	6.11254	7.1882	Root11	0.236649	5.77687	15.5999	21.3767	no
HanXRQChr02g0031501	HanXRQChr02	GO:0009507, GO:0004795, GO:0030170, GO:0009088	['threonine synthase activity', 'threonine biosynthetic process', 'chloroplast', 'pyridoxal phosphate binding']	Putative tryptophan synthase beta subunit-like PLP-dependent enzyme%3B Threonine synthase-like	Green1	0.087011	15.2638	7.77513	23.0389	Root64	0.565299	5.23715	51.7014	56.9386	no
HanXRQChr02g0031511	HanXRQChr02			Probable tudor/PWWP/MBT superfamily protein	Green2	0.0448369	1.76097	2.3454	4.10637	Root33	0.202627	1.92368	33.1269	35.0506	no
HanXRQChr02g0031521	HanXRQChr02	GO:0000159, GO:0008601, GO:0034047	['protein phosphatase type 2A complex', nan, nan]	Probable serine/threonine protein phosphatase 2A 55 kDa regulatory subunit B beta isoform	Green3	0.0828633	3.35592	10.3668	13.7228	Root20	0.200897	4.68467	11.7575	16.4422	no
HanXRQChr02g0031571	HanXRQChr02	GO:0000166, GO:0003676	['nucleotide binding', 'nucleic acid binding']	Probable RNA-binding (RRM/RBD/RNP motifs) family protein	Green0	0.143134	1.12595	6.7613	7.88724	Root13	0.308196	4.66532	17.5968	22.2621	no
HanXRQChr02g0031601	HanXRQChr02			ncRNA						Root71	0.59049	1.66494	5.0048	6.66974	no
HanXRQChr02g0031651	HanXRQChr02			Uncharacterized conserved protein	Green14	0.355035	3.68517	9.81128	13.4964	Root10	0.361373	27.9473	35.7617	63.709	no
HanXRQChr02g0031661	HanXRQChr02	GO:0005773, GO:0009506, GO:0016021, GO:0015250, GO:0015254, GO:0006833, GO:0015793, GO:0034220	['vacuole', 'water transport', 'plasmodesma', 'water channel activity', 'glycerol channel activity', 'glycerol transmembrane transport', 'integral component of membrane', 'ion transmembrane transport']	Probable aquaporin PIP2-5	Green3	0.241697	9.78861	32.4181	42.2067	Root50	0.21409	2.80113	9.21391	12.015	no
HanXRQChr02g0031671	HanXRQChr02			Putative major intrinsic protein%3B Aquaporin-like						Root50	0.300288	3.92893	13.8873	17.8163	no
HanXRQChr02g0031681	HanXRQChr02	GO:0005789, GO:0016021, GO:0003924, GO:0005525, GO:0008152	['GTPase activity', 'GTP binding', 'endoplasmic reticulum membrane', 'metabolic process', 'integral component of membrane']	Putative RHD3/Sey1%3B P-loop containing nucleoside triphosphate hydrolase	Green51	0.235539	0.652016	7.99636	8.64838	Root20	0.252102	5.87869	18.5435	24.4222	no
HanXRQChr02g0031691	HanXRQChr02	GO:0005730, GO:0005829, GO:0080008, GO:0004402, GO:0005515, GO:0046872, GO:0006281, GO:0009826, GO:0009908, GO:0009965, GO:0010090, GO:0010224, GO:0016573	['histone acetyltransferase activity', 'protein binding', 'nucleolus', 'cytosol', 'DNA repair', 'unidimensional cell growth', 'flower development', 'leaf morphogenesis', 'trichome morphogenesis', 'response to UV-B', 'histone acetylation', 'metal ion binding', 'Cul4-RING E3 ubiquitin ligase complex']	Probable histone-binding protein RBBP4	Green34	0.393047	3.10732	22.5201	25.6274	Root1	0.562648	113.069	48.8485	161.917	no
HanXRQChr02g0031701	HanXRQChr02			Uncharacterized protein%2C supported by expression data	Green0	0.176788	1.39068	2.99851	4.38919	Root7	0.264653	19.2449	9.1108	28.3557	no
HanXRQChr02g0031731	HanXRQChr02			Probable SMAD/FHA domain-containing protein	Green1	0.0210215	3.68765	2.64019	6.32784	Root12	0.111987	2.78857	10.3471	13.1357	no
HanXRQChr02g0031751	HanXRQChr02			Uncharacterized protein%2C conserved in plant genome(s)%2C supported by expression data	Green1	0.0235792	4.13634	4.69375	8.83009	Root10	0.530612	41.0357	57.8169	98.8525	no
HanXRQChr02g0031781	HanXRQChr02	GO:0000139, GO:0005802, GO:0005886, GO:0016021, GO:0000287, GO:0004012, GO:0005524, GO:0008152, GO:0045332, GO:0048194	['Golgi membrane', 'magnesium ion binding', nan, 'ATP binding', 'trans-Golgi network', 'plasma membrane', 'metabolic process', 'integral component of membrane', 'phospholipid translocation', 'Golgi vesicle budding']	Putative P-type ATPase%3B HAD-like domain%3B P-type ATPase%2C C-terminal%3B P-type ATPase%2C N-terminal	Green2	0.0580278	2.27905	5.10044	7.37949	Root4	0.2123	14.3257	37.021	51.3467	no
HanXRQChr02g0031891	HanXRQChr02	GO:0000139, GO:0016021, GO:0047262, GO:0045489, GO:0071555	['Golgi membrane', 'integral component of membrane', 'pectin biosynthetic process', 'polygalacturonate 4-alpha-galacturonosyltransferase activity', 'cell wall organization']	Probable galacturonosyltransferase 2	Green10	0.113856	1.94419	5.79432	7.73851	Root5	0.00664947	0.599822	1.94598	2.54581	no
HanXRQChr02g0031991	HanXRQChr02	GO:0003849, GO:0016829, GO:0009073	['3-deoxy-7-phosphoheptulonate synthase activity', 'aromatic amino acid family biosynthetic process', 'lyase activity']	Probable phospho-2-dehydro-3-deoxyheptonate aldolase 2%2C chloroplastic	Green1	0.0345601	6.06265	9.30728	15.3699	Root67	0.230881	2.20518	40.6802	42.8853	no
HanXRQChr02g0032071	HanXRQChr02	GO:0016020	['membrane']	Uncharacterized protein%2C conserved in plant genome(s)%2C supported by expression data	Green27	0.102046	0.692334	5.01887	5.7112	Root14	0.238721	7.76231	25.3126	33.0749	no
HanXRQChr02g0032091	HanXRQChr02	GO:0010181, GO:0016491, GO:0055114	['FMN binding', 'oxidoreductase activity', 'obsolete oxidation-reduction process']	Putative FMN-binding split barrel	Green1	0.111788	19.6101	11.1974	30.8075	Root52	0.5456	3.62393	14.774	18.3979	no
HanXRQChr02g0032161	HanXRQChr02			Uncharacterized protein%2C supported by expression data						Root30	0.0305007	0.0941869	6.51666	6.61085	no
HanXRQChr02g0032191	HanXRQChr02	GO:0005829, GO:0005886, GO:0016021, GO:0003954, GO:0051536, GO:0016226	['NADH dehydrogenase activity', 'cytosol', 'plasma membrane', 'integral component of membrane', 'iron-sulfur cluster assembly', 'iron-sulfur cluster binding']	Probable CASP-like protein 3A1						Root5	0.0639306	5.76692	5.75943	11.5264	no
HanXRQChr02g0032221	HanXRQChr02	GO:0005634, GO:0003700, GO:0008289, GO:0043565, GO:0006355, GO:0006995, GO:0007155, GO:0009944, GO:0009965, GO:0010014, GO:0010051, GO:0010075, GO:0010089, GO:0010090, GO:0045010, GO:0048263, GO:0048439, GO:0048519, GO:0048765, GO:0071555, GO:0080060	['DNA-binding transcription factor activity', 'nucleus', 'regulation of transcription, DNA-templated', 'cellular response to nitrogen starvation', 'cell adhesion', 'lipid binding', 'polarity specification of adaxial/abaxial axis', 'leaf morphogenesis', 'meristem initiation', 'xylem and phloem pattern formation', 'regulation of meristem growth', 'xylem development', 'trichome morphogenesis', 'sequ…	Putative START domain%3B Homeodomain-like%3B MEKHLA%3B START-like domain	Green7	0.273779	2.43663	12.622	15.0587	Root17	0.129538	3.57895	20.7336	24.3126	no
HanXRQChr02g0032231	HanXRQChr02	GO:0044424, GO:0003700, GO:0043565, GO:0044212, GO:0009987, GO:0045893	['DNA-binding transcription factor activity', 'cellular process', 'sequence-specific DNA binding', nan, 'obsolete intracellular part', 'positive regulation of transcription, DNA-templated']	Putative transcription factor%2C GATA%2C plant						Root1	0.464439	93.333	75.909	169.242	no
HanXRQChr02g0032241	HanXRQChr02	GO:0009507, GO:0004471, GO:0004473, GO:0008270, GO:0008948, GO:0042803, GO:0050897, GO:0051287, GO:0006094, GO:0006108, GO:0006633, GO:0007010, GO:0010498, GO:0051289, GO:0055114	['malate dehydrogenase (decarboxylating) (NAD+) activity', 'malate dehydrogenase (decarboxylating) (NADP+) activity', 'gluconeogenesis', 'malate metabolic process', 'fatty acid biosynthetic process', 'cytoskeleton organization', 'zinc ion binding', 'oxaloacetate decarboxylase activity', 'chloroplast', 'proteasomal protein catabolic process', 'protein homodimerization activity', 'cobalt ion bindin…	Probable NADP-dependent malic enzyme%2C chloroplastic	Green15	0.228692	7.212	15.6846	22.8966	Root18	0.237795	6.83812	22.9257	29.7638	no	TRUE
HanXRQChr02g0032251	HanXRQChr02	GO:0016593, GO:0006368, GO:0016570, GO:0050789, GO:0070646	['transcription elongation from RNA polymerase II promoter', 'histone modification', 'Cdc73/Paf1 complex', 'regulation of biological process', 'protein modification by small protein removal']	Putative RNA polymerase II associated factor Paf1	Green2	0.20019	7.86249	8.68158	16.5441	Root9	0.2229	10.8657	31.5778	42.4435	no
HanXRQChr02g0032261	HanXRQChr02	GO:0016021, GO:0004674, GO:0005524, GO:0006468, GO:0007020	['protein serine/threonine kinase activity', 'ATP binding', 'protein phosphorylation', 'microtubule nucleation', 'integral component of membrane']	Putative serine-threonine/tyrosine-protein kinase catalytic domain%3B Concanavalin A-like lectin/glucanase domain%3B Serine/threonine-protein kinase%2C Ulk1/Ulk2%3B LysM domain						Root5	0.560602	50.5696	54.7581	105.328	no
HanXRQChr02g0032301	HanXRQChr02			Uncharacterized protein%2C supported by expression data						Root57	0.169246	0.271558	14.5033	14.7748	no
HanXRQChr02g0032341	HanXRQChr02	GO:0005768, GO:0005802, GO:0016021, GO:0000394, GO:0009086	['RNA splicing, via endonucleolytic cleavage and ligation', 'endosome', 'trans-Golgi network', 'methionine biosynthetic process', 'integral component of membrane']	Uncharacterized conserved protein	Green0	0.0734955	0.578145	6.88656	7.4647	Root1	0.0708492	14.2378	18.0143	32.252	no
HanXRQChr02g0032361	HanXRQChr02			Putative CHCH						Root3	0.197649	23.7802	28.2054	51.9857	no
HanXRQChr02g0032381	HanXRQChr02			Uncharacterized conserved protein	Green0	0.0997789	0.7849	2.28302	3.06792	Root26	0.1131	1.80198	12.7221	14.5241	no
HanXRQChr02g0032401	HanXRQChr02			Probable outer arm dynein light chain 1 protein	Green2	0.20093	7.89154	7.34756	15.2391	Root9	0.219021	10.6766	46.2867	56.9633	no
HanXRQChr02g0032411	HanXRQChr02	GO:0005783, GO:0005886, GO:0016021, GO:0010329, GO:0009734, GO:0009926, GO:0010252, GO:0010315, GO:0055085	['endoplasmic reticulum', 'plasma membrane', 'auxin-activated signaling pathway', 'auxin polar transport', 'auxin homeostasis', 'auxin export across the plasma membrane', 'auxin efflux transmembrane transporter activity', 'integral component of membrane', 'transmembrane transport']	Probable auxin efflux carrier component 1						Root1	0.318667	64.0388	39.4624	103.501	no
HanXRQChr02g0032441	HanXRQChr02	GO:0004721	['phosphoprotein phosphatase activity']	Putative PPM-type phosphatase domain%3B Protein phosphatase 2C family	Green3	0.210279	8.51621	14.649	23.1652	Root8	0.0500735	1.96953	5.52316	7.4927	no
HanXRQChr02g0032451	HanXRQChr02			Uncharacterized protein%2C supported by expression data						Root34	0.33791	2.21084	13.3507	15.5615	no
HanXRQChr02g0032501	HanXRQChr02			Putative tetratricopeptide-like helical domain						Root29	0.154449	1.38396	11.7454	13.1293	no
HanXRQChr02g0032521	HanXRQChr02	GO:0016020, GO:0016787	['membrane', 'hydrolase activity']	Putative alpha/Beta hydrolase fold	Green0	0.0694647	0.546437	3.74762	4.29406	Root29	0.0169859	0.152205	2.48944	2.64164	no
HanXRQChr02g0032571	HanXRQChr02	GO:0006342, GO:0016568, GO:0044238, GO:0044260, GO:1902589	[nan, nan, 'primary metabolic process', 'cellular macromolecule metabolic process', nan]	Uncharacterized conserved protein						Root1	0.713822	143.449	50.8426	194.291	no
HanXRQChr04g0113111	HanXRQChr04	GO:0005737, GO:0000165, GO:0002679, GO:0006612, GO:0006862, GO:0006888, GO:0006984, GO:0008219, GO:0009595, GO:0009651, GO:0009697, GO:0009862, GO:0009867, GO:0010200, GO:0010310, GO:0010337, GO:0010363, GO:0015696, GO:0015802, GO:0031348, GO:0034976, GO:0042742, GO:0043069, GO:0043090, GO:0043269, GO:0043900, GO:0050832, GO:0052542	['MAPK cascade', 'respiratory burst involved in defense response', 'cytoplasm', 'protein targeting to membrane', 'nucleotide transport', 'endoplasmic reticulum to Golgi vesicle-mediated transport', 'ER-nucleus signaling pathway', 'cell death', 'detection of biotic stimulus', 'response to salt stress', 'salicylic acid biosynthetic process', 'systemic acquired resistance, salicylic acid mediated si…	Probable MAC/Perforin domain-containing protein	Green5	0.489319	11.0867	23.6701	34.7568	Root23	0.133104	2.45977	3.0452	5.50497	no	TRUE
HanXRQChr02g0032601	HanXRQChr02	GO:0005506, GO:0051213, GO:0055114	['iron ion binding', 'dioxygenase activity', 'obsolete oxidation-reduction process']	Probable gibberellin 3-oxidase 1						Root37	0.0128992	0.344616	1.71341	2.05803	no
HanXRQChr02g0032631	HanXRQChr02	GO:0005829, GO:0009570, GO:0009941, GO:0004849, GO:0005524, GO:0008887, GO:0016787, GO:0006206, GO:0016310, GO:0043097	['uridine kinase activity', 'ATP binding', 'cytosol', 'pyrimidine nucleobase metabolic process', 'glycerate kinase activity', 'chloroplast stroma', 'chloroplast envelope', 'phosphorylation', 'hydrolase activity', 'pyrimidine nucleoside salvage']	Putative P-loop containing nucleoside triphosphate hydrolase	Green20	0.107026	3.70094	13.0313	16.7322						no
HanXRQChr02g0032661	HanXRQChr02	GO:0009941, GO:0016021, GO:0005524, GO:0008559, GO:0006855, GO:0008152, GO:0042908	['ATP binding', 'xenobiotic transmembrane transport', 'metabolic process', 'ABC-type xenobiotic transporter activity', 'chloroplast envelope', 'integral component of membrane', 'xenobiotic transport']	Probable ABC2 homolog 12	Green31	0.116649	0.68439	7.90994	8.59433	Root12	0.258472	6.43619	26.1389	32.5751	no
[truncated: 56,830 more rows]
