# Supplementary material for: Co-Expression Networks in Sunflower: Harnessing the Power of Multi-Study Transcriptomic Public Data to Identify and Categorize Candidate Genes for Fungal Resistance
Source: Plants (Basel). 2023 Jul 25;12(15):2767. doi: 10.3390/plants12152767 (PMC10421300; doi:10.3390/plants12152767)
Supplement: Supplementary file 1 [file plants-12-02767-s001.zip › File_S3.GO_enrichment_analysis.xlsx]

## Sheet: GreenGCN
GO Term ID	GO Term	Annotated	Significant	Expected	pval_classic-fisher_method	pval_weight-fisher_method	GO.type	Module
GO:0003735	structural constituent of ribosome	822	356	47.98	0	0	MF	Green1
GO:0005198	structural molecule activity	933	363	54.46	0	0.05176	MF	Green1
GO:0003723	RNA binding	927	278	54.11	0	0	MF	Green1
GO:0003676	nucleic acid binding	2417	389	141.09	0	1.5e-13	MF	Green1
GO:0008135	translation factor activity, RNA binding	196	62	11.44	2.8e-29	0.10838	MF	Green1
GO:0097159	organic cyclic compound binding	6521	533	380.65	2.1e-22	0.20628	MF	Green1
GO:1901363	heterocyclic compound binding	6515	532	380.3	3e-22	0.18937	MF	Green1
GO:0003743	translation initiation factor activity	141	45	8.23	9.1e-22	9.1e-22	MF	Green1
GO:0019843	rRNA binding	294	63	17.16	1e-19	1.7e-08	MF	Green1
GO:0003729	mRNA binding	51	24	2.98	9.7e-17	3.6e-13	MF	Green1
GO:0140098	catalytic activity, acting on RNA	471	76	27.49	4.7e-16	1	MF	Green1
GO:0051082	unfolded protein binding	94	29	5.49	4.4e-14	4.4e-14	MF	Green1
GO:0070181	small ribosomal subunit rRNA binding	13	10	0.76	1.1e-10	1.1e-10	MF	Green1
GO:0003746	translation elongation factor activity	51	18	2.98	2.4e-10	2.4e-10	MF	Green1
GO:0043021	ribonucleoprotein complex binding	57	17	3.33	1.4e-08	0.21158	MF	Green1
GO:0003899	DNA-directed 5'-3' RNA polymerase activi...	102	23	5.95	1.7e-08	0.05223	MF	Green1
GO:0034062	5'-3' RNA polymerase activity	106	23	6.19	3.6e-08	1	MF	Green1
GO:0097747	RNA polymerase activity	106	23	6.19	3.6e-08	1	MF	Green1
GO:0001054	RNA polymerase I activity	25	11	1.46	5.3e-08	5.3e-08	MF	Green1
GO:0044877	protein-containing complex binding	84	20	4.9	5.3e-08	1	MF	Green1
GO:0031369	translation initiation factor binding	15	8	0.88	5.9e-07	5.9e-07	MF	Green1
GO:0008534	oxidized purine nucleobase lesion DNA N-...	9	6	0.53	2.8e-06	2.8e-06	MF	Green1
GO:0001056	RNA polymerase III activity	29	10	1.69	3.2e-06	3.2e-06	MF	Green1
GO:0001055	RNA polymerase II activity	18	8	1.05	3.4e-06	3.4e-06	MF	Green1
GO:0070180	large ribosomal subunit rRNA binding	6	5	0.35	3.8e-06	3.8e-06	MF	Green1
GO:0008173	RNA methyltransferase activity	43	12	2.51	4.2e-06	1	MF	Green1
GO:0000702	oxidized base lesion DNA N-glycosylase a...	10	6	0.58	6.7e-06	1	MF	Green1
GO:0008320	protein transmembrane transporter activi...	20	8	1.17	8.8e-06	1	MF	Green1
GO:0015450	P-P-bond-hydrolysis-driven protein trans...	20	8	1.17	8.8e-06	8.8e-06	MF	Green1
GO:0022884	macromolecule transmembrane transporter ...	20	8	1.17	8.8e-06	1	MF	Green1
GO:0048027	mRNA 5'-UTR binding	4	4	0.23	1.2e-05	1.2e-05	MF	Green1
GO:0016779	nucleotidyltransferase activity	241	32	14.07	1.2e-05	0.89126	MF	Green1
GO:0005525	GTP binding	324	39	18.91	1.5e-05	1.5e-05	MF	Green1
GO:0032561	guanyl ribonucleotide binding	324	39	18.91	1.5e-05	1	MF	Green1
GO:0019001	guanyl nucleotide binding	326	39	19.03	1.7e-05	1	MF	Green1
GO:0001883	purine nucleoside binding	333	39	19.44	2.7e-05	1	MF	Green1
GO:0032550	purine ribonucleoside binding	333	39	19.44	2.7e-05	1	MF	Green1
GO:1904680	peptide transmembrane transporter activi...	23	8	1.34	2.9e-05	1	MF	Green1
GO:0140101	catalytic activity, acting on a tRNA	160	23	9.34	5.6e-05	1	MF	Green1
GO:0008097	5S rRNA binding	19	7	1.11	6.1e-05	6.1e-05	MF	Green1
GO:0043023	ribosomal large subunit binding	9	5	0.53	6.9e-05	6.9e-05	MF	Green1
GO:0032549	ribonucleoside binding	348	39	20.31	7.3e-05	1	MF	Green1
GO:0001882	nucleoside binding	349	39	20.37	7.8e-05	1	MF	Green1
GO:0008649	rRNA methyltransferase activity	20	7	1.17	9e-05	0.11148	MF	Green1
GO:0030515	snoRNA binding	20	7	1.17	9e-05	9e-05	MF	Green1
GO:0140102	catalytic activity, acting on a rRNA	20	7	1.17	9e-05	1	MF	Green1
GO:0043022	ribosome binding	42	10	2.45	0.00012	0.00012	MF	Green1
GO:0003727	single-stranded RNA binding	21	7	1.23	0.00013	0.00019	MF	Green1
GO:0008312	7S RNA binding	10	5	0.58	0.00013	0.00013	MF	Green1
GO:0016741	transferase activity, transferring one-c...	398	42	23.23	0.00015	1	MF	Green1
GO:0017091	AU-rich element binding	6	4	0.35	0.00016	0.00016	MF	Green1
GO:0000049	tRNA binding	23	7	1.34	0.00024	0.00024	MF	Green1
GO:0008170	N-methyltransferase activity	55	11	3.21	0.00028	1	MF	Green1
GO:0004004	ATP-dependent RNA helicase activity	94	15	5.49	0.00034	0.00034	MF	Green1
GO:0008186	RNA-dependent ATPase activity	94	15	5.49	0.00034	1	MF	Green1
GO:0005047	signal recognition particle binding	7	4	0.41	0.00035	0.00035	MF	Green1
GO:0004521	endoribonuclease activity	49	10	2.86	0.00045	0.13093	MF	Green1
GO:0003755	peptidyl-prolyl cis-trans isomerase acti...	58	11	3.39	0.00046	0.00046	MF	Green1
GO:0042887	amide transmembrane transporter activity	34	8	1.98	0.00061	1	MF	Green1
GO:0003724	RNA helicase activity	100	15	5.84	0.00067	1	MF	Green1
GO:0008565	protein transporter activity	90	14	5.25	0.00069	0.21962	MF	Green1
GO:0016859	cis-trans isomerase activity	61	11	3.56	0.00072	1	MF	Green1
GO:0003684	damaged DNA binding	35	8	2.04	0.00075	0.00075	MF	Green1
GO:0000107	imidazoleglycerol-phosphate synthase act...	4	3	0.23	0.00076	0.00076	MF	Green1
GO:0008168	methyltransferase activity	393	39	22.94	0.00086	0.00472	MF	Green1
GO:0016410	N-acyltransferase activity	83	13	4.85	0.001	1	MF	Green1
GO:0008026	ATP-dependent helicase activity	115	16	6.71	0.00104	1	MF	Green1
GO:0070035	purine NTP-dependent helicase activity	115	16	6.71	0.00104	1	MF	Green1
GO:0035242	protein-arginine omega-N asymmetric meth...	9	4	0.53	0.00115	0.00115	MF	Green1
GO:0016891	endoribonuclease activity, producing 5'-...	38	8	2.22	0.00134	1	MF	Green1
GO:0034212	peptide N-acetyltransferase activity	47	9	2.74	0.00139	1	MF	Green1
GO:0004017	adenylate kinase activity	10	4	0.58	0.00183	0.00183	MF	Green1
GO:0008276	protein methyltransferase activity	40	8	2.33	0.0019	1	MF	Green1
GO:0016893	endonuclease activity, active with eithe...	40	8	2.33	0.0019	1	MF	Green1
GO:0004518	nuclease activity	192	22	11.21	0.00193	1	MF	Green1
GO:0008080	N-acetyltransferase activity	69	11	4.03	0.00206	0.63808	MF	Green1
GO:0042054	histone methyltransferase activity	24	6	1.4	0.00212	1	MF	Green1
GO:0051087	chaperone binding	17	5	0.99	0.0023	0.0023	MF	Green1
GO:0008469	histone-arginine N-methyltransferase act...	11	4	0.64	0.00274	0.00274	MF	Green1
GO:0016273	arginine N-methyltransferase activity	11	4	0.64	0.00274	1	MF	Green1
GO:0016274	protein-arginine N-methyltransferase act...	11	4	0.64	0.00274	1	MF	Green1
GO:0019104	DNA N-glycosylase activity	26	6	1.52	0.00328	1	MF	Green1
GO:0003862	3-isopropylmalate dehydrogenase activity	2	2	0.12	0.0034	0.0034	MF	Green1
GO:0003938	IMP dehydrogenase activity	2	2	0.12	0.0034	0.0034	MF	Green1
GO:0004055	argininosuccinate synthase activity	2	2	0.12	0.0034	0.0034	MF	Green1
GO:0004160	dihydroxy-acid dehydratase activity	2	2	0.12	0.0034	0.0034	MF	Green1
GO:0004641	phosphoribosylformylglycinamidine cyclo-...	2	2	0.12	0.0034	0.0034	MF	Green1
GO:0019003	GDP binding	2	2	0.12	0.0034	0.0034	MF	Green1
GO:0030942	endoplasmic reticulum signal peptide bin...	2	2	0.12	0.0034	0.0034	MF	Green1
GO:0042134	rRNA primary transcript binding	2	2	0.12	0.0034	0.0034	MF	Green1
GO:0042781	3'-tRNA processing endoribonuclease acti...	2	2	0.12	0.0034	0.0034	MF	Green1
GO:0070037	rRNA (pseudouridine) methyltransferase a...	2	2	0.12	0.0034	0.0034	MF	Green1
GO:1990189	peptide-serine-N-acetyltransferase activ...	2	2	0.12	0.0034	0.0034	MF	Green1
GO:1990190	peptide-glutamate-N-acetyltransferase ac...	2	2	0.12	0.0034	0.0034	MF	Green1
GO:0000339	RNA cap binding	6	3	0.35	0.00347	0.0302	MF	Green1
GO:0003689	DNA clamp loader activity	6	3	0.35	0.00347	0.00347	MF	Green1
GO:0033170	protein-DNA loading ATPase activity	6	3	0.35	0.00347	1	MF	Green1
GO:0030060	L-malate dehydrogenase activity	12	4	0.7	0.00392	0.00392	MF	Green1
GO:0003924	GTPase activity	229	24	13.37	0.00402	0.00402	MF	Green1
GO:0060590	ATPase regulator activity	7	3	0.41	0.00581	1	MF	Green1
GO:0005507	copper ion binding	198	21	11.56	0.00597	0.00597	MF	Green1
GO:0004298	threonine-type endopeptidase activity	30	6	1.75	0.00692	0.00692	MF	Green1
GO:0070003	threonine-type peptidase activity	30	6	1.75	0.00692	1	MF	Green1
GO:0042277	peptide binding	40	7	2.33	0.00777	1	MF	Green1
GO:0003999	adenine phosphoribosyltransferase activi...	8	3	0.47	0.0089	0.0089	MF	Green1
GO:0004576	oligosaccharyl transferase activity	8	3	0.47	0.0089	1	MF	Green1
GO:0004579	dolichyl-diphosphooligosaccharide-protei...	8	3	0.47	0.0089	0.0089	MF	Green1
GO:0016004	phospholipase activator activity	8	3	0.47	0.0089	0.0089	MF	Green1
GO:0060229	lipase activator activity	8	3	0.47	0.0089	1	MF	Green1
GO:0004526	ribonuclease P activity	15	4	0.88	0.00939	0.00939	MF	Green1
GO:0001671	ATPase activator activity	3	2	0.18	0.00982	0.00982	MF	Green1
GO:0008839	4-hydroxy-tetrahydrodipicolinate reducta...	3	2	0.18	0.00982	0.00982	MF	Green1
GO:0016631	enoyl-[acyl-carrier-protein] reductase a...	3	2	0.18	0.00982	0.00982	MF	Green1
GO:0016743	carboxyl- or carbamoyltransferase activi...	3	2	0.18	0.00982	1	MF	Green1
GO:0016819	hydrolase activity, acting on acid anhyd...	3	2	0.18	0.00982	1	MF	Green1
GO:0035613	RNA stem-loop binding	3	2	0.18	0.00982	1	MF	Green1
GO:0035614	snRNA stem-loop binding	3	2	0.18	0.00982	0.00982	MF	Green1
GO:0036009	protein-glutamine N-methyltransferase ac...	3	2	0.18	0.00982	1	MF	Green1
GO:0047627	adenylylsulfatase activity	3	2	0.18	0.00982	0.00982	MF	Green1
GO:1990259	histone-glutamine methyltransferase acti...	3	2	0.18	0.00982	0.00982	MF	Green1
GO:0004402	histone acetyltransferase activity	24	5	1.4	0.01127	0.10758	MF	Green1
GO:0061733	peptide-lysine-N-acetyltransferase activ...	24	5	1.4	0.01127	1	MF	Green1
GO:0004549	tRNA-specific ribonuclease activity	16	4	0.93	0.01195	1	MF	Green1
GO:0004749	ribose phosphate diphosphokinase activit...	9	3	0.53	0.01278	0.01278	MF	Green1
GO:0106130	purine phosphoribosyltransferase activit...	9	3	0.53	0.01278	1	MF	Green1
GO:0004527	exonuclease activity	88	11	5.14	0.01326	0.00011	MF	Green1
GO:0008121	ubiquinol-cytochrome-c reductase activit...	25	5	1.46	0.01342	0.01342	MF	Green1
GO:0050897	cobalt ion binding	35	6	2.04	0.01478	0.01478	MF	Green1
GO:0004812	aminoacyl-tRNA ligase activity	78	10	4.55	0.01503	0.50484	MF	Green1
GO:0016875	ligase activity, forming carbon-oxygen b...	78	10	4.55	0.01503	1	MF	Green1
GO:0005048	signal sequence binding	36	6	2.1	0.01688	1	MF	Green1
GO:0004386	helicase activity	180	18	10.51	0.01816	0.70834	MF	Green1
GO:0003942	N-acetyl-gamma-glutamyl-phosphate reduct...	4	2	0.23	0.01887	0.01887	MF	Green1
GO:0004582	dolichyl-phosphate beta-D-mannosyltransf...	4	2	0.23	0.01887	0.01887	MF	Green1
GO:0010485	H4 histone acetyltransferase activity	4	2	0.23	0.01887	0.11326	MF	Green1
GO:0016882	cyclo-ligase activity	4	2	0.23	0.01887	1	MF	Green1
GO:0070628	proteasome binding	4	2	0.23	0.01887	0.01887	MF	Green1
GO:0016853	isomerase activity	331	29	19.32	0.01927	0.77779	MF	Green1
GO:0004519	endonuclease activity	93	11	5.43	0.01944	0.91893	MF	Green1
GO:0016681	oxidoreductase activity, acting on diphe...	28	5	1.63	0.0215	1	MF	Green1
GO:0016653	oxidoreductase activity, acting on NAD(P...	19	4	1.11	0.02214	0.11198	MF	Green1
GO:0019904	protein domain specific binding	19	4	1.11	0.02214	0.02214	MF	Green1
GO:0016538	cyclin-dependent protein serine/threonin...	11	3	0.64	0.02299	0.02299	MF	Green1
GO:0016776	phosphotransferase activity, phosphate g...	39	6	2.28	0.02441	1	MF	Green1
GO:0008175	tRNA methyltransferase activity	20	4	1.17	0.02643	0.05865	MF	Green1
GO:0042393	histone binding	40	6	2.33	0.02734	0.02734	MF	Green1
GO:0019207	kinase regulator activity	21	4	1.23	0.03118	1	MF	Green1
GO:0019887	protein kinase regulator activity	21	4	1.23	0.03118	1	MF	Green1
GO:0003697	single-stranded DNA binding	31	5	1.81	0.03221	0.03221	MF	Green1
GO:0008757	S-adenosylmethionine-dependent methyltra...	234	21	13.66	0.03341	0.99697	MF	Green1
GO:0004540	ribonuclease activity	89	10	5.2	0.0344	1	MF	Green1
GO:0033218	amide binding	65	8	3.79	0.03477	1	MF	Green1
GO:0004177	aminopeptidase activity	32	5	1.87	0.0364	0.07742	MF	Green1
GO:0019205	nucleobase-containing compound kinase ac...	66	8	3.85	0.03762	1	MF	Green1
GO:0005515	protein binding	1616	111	94.33	0.03873	0.15983	MF	Green1
GO:0004596	peptide alpha-N-acetyltransferase activi...	23	4	1.34	0.0421	0.34834	MF	Green1
GO:0004169	dolichyl-phosphate-mannose-protein manno...	6	2	0.35	0.04364	0.04364	MF	Green1
GO:0004318	enoyl-[acyl-carrier-protein] reductase (...	6	2	0.35	0.04364	0.04364	MF	Green1
GO:0004617	phosphoglycerate dehydrogenase activity	6	2	0.35	0.04364	0.04364	MF	Green1
GO:0004767	sphingomyelin phosphodiesterase activity	6	2	0.35	0.04364	0.04364	MF	Green1
GO:0015288	porin activity	6	2	0.35	0.04364	0.04364	MF	Green1
GO:0022829	wide pore channel activity	6	2	0.35	0.04364	1	MF	Green1
GO:0030619	U1 snRNA binding	6	2	0.35	0.04364	0.04364	MF	Green1
GO:0047429	nucleoside-triphosphate diphosphatase ac...	6	2	0.35	0.04364	0.21369	MF	Green1
GO:0050291	sphingosine N-acyltransferase activity	6	2	0.35	0.04364	0.04364	MF	Green1
GO:0016774	phosphotransferase activity, carboxyl gr...	14	3	0.82	0.04454	1	MF	Green1
GO:0017069	snRNA binding	14	3	0.82	0.04454	1	MF	Green1
GO:0019238	cyclohydrolase activity	14	3	0.82	0.04454	1	MF	Green1
GO:0005488	binding	10855	661	633.64	0.04679	1	MF	Green1
GO:0005253	anion channel activity	24	4	1.4	0.04826	1	MF	Green1
GO:0008308	voltage-gated anion channel activity	24	4	1.4	0.04826	0.04826	MF	Green1
GO:0006412	translation	1174	430	73.39	0	0	BP	Green1
GO:0043043	peptide biosynthetic process	1178	430	73.64	0	1	BP	Green1
GO:0043604	amide biosynthetic process	1257	438	78.57	0	1	BP	Green1
GO:0010467	gene expression	3202	666	200.16	0	0.08905	BP	Green1
GO:0006518	peptide metabolic process	1277	435	79.82	0	1	BP	Green1
GO:0043603	cellular amide metabolic process	1454	452	90.89	0	1	BP	Green1
GO:0034641	cellular nitrogen compound metabolic pro...	5031	799	314.49	0	0.2074	BP	Green1
GO:1901566	organonitrogen compound biosynthetic pro...	2623	573	163.96	0	0.60563	BP	Green1
GO:0044271	cellular nitrogen compound biosynthetic ...	3213	600	200.84	0	0.3699	BP	Green1
GO:0034645	cellular macromolecule biosynthetic proc...	3100	543	193.78	0	0.36912	BP	Green1
GO:0022613	ribonucleoprotein complex biogenesis	563	233	35.19	0	1	BP	Green1
GO:0009059	macromolecule biosynthetic process	3221	545	201.34	0	1	BP	Green1
GO:0044249	cellular biosynthetic process	5102	687	318.92	0	1	BP	Green1
GO:0006807	nitrogen compound metabolic process	8537	911	533.65	0	0.45905	BP	Green1
GO:0042254	ribosome biogenesis	480	195	30	0	1.1e-19	BP	Green1
GO:1901576	organic substance biosynthetic process	5524	696	345.3	0	1	BP	Green1
GO:0043170	macromolecule metabolic process	7717	826	482.39	0	1	BP	Green1
GO:0009058	biosynthetic process	5871	697	366.99	0	1	BP	Green1
GO:0044267	cellular protein metabolic process	4492	578	280.79	0	1	BP	Green1
GO:0019538	protein metabolic process	4891	603	305.73	0	0.21966	BP	Green1
GO:1901564	organonitrogen compound metabolic proces...	6546	722	409.19	0	1	BP	Green1
GO:0044260	cellular macromolecule metabolic process	6487	714	405.5	0	0.87317	BP	Green1
GO:0022618	ribonucleoprotein complex assembly	193	107	12.06	0	0.05742	BP	Green1
GO:0044238	primary metabolic process	10331	947	645.79	0	0.95623	BP	Green1
GO:0071826	ribonucleoprotein complex subunit organi...	197	107	12.31	0	1	BP	Green1
GO:0044085	cellular component biogenesis	1572	299	98.27	0	1	BP	Green1
GO:0071704	organic substance metabolic process	11131	961	695.8	0	0.96275	BP	Green1
GO:0002181	cytoplasmic translation	87	66	5.44	0	0	BP	Green1
GO:0006396	RNA processing	835	193	52.2	0	0.7343	BP	Green1
GO:0009987	cellular process	13568	1078	848.13	0	0.72665	BP	Green1
GO:0006139	nucleobase-containing compound metabolic...	3741	466	233.85	0	0.67448	BP	Green1
GO:0071840	cellular component organization or bioge...	3231	422	201.97	0	0.16725	BP	Green1
GO:0044237	cellular metabolic process	11269	956	704.42	0	0.60176	BP	Green1
GO:0001510	RNA methylation	140	77	8.75	0	0	BP	Green1
GO:0042255	ribosome assembly	108	68	6.75	0	0.11521	BP	Green1
GO:0042273	ribosomal large subunit biogenesis	119	70	7.44	0	2.3e-17	BP	Green1
GO:0016070	RNA metabolic process	2326	335	145.4	0	1	BP	Green1
GO:0046483	heterocycle metabolic process	4107	477	256.73	0	1	BP	Green1
GO:0090304	nucleic acid metabolic process	2838	367	177.4	0	0.38579	BP	Green1
GO:0043414	macromolecule methylation	327	105	20.44	0	0.03089	BP	Green1
GO:0065003	protein-containing complex assembly	795	164	49.7	0	1	BP	Green1
GO:0034622	cellular protein-containing complex asse...	764	160	47.76	0	1	BP	Green1
GO:0043933	protein-containing complex subunit organ...	860	171	53.76	0	1	BP	Green1
GO:0006725	cellular aromatic compound metabolic pro...	4327	477	270.48	0	1	BP	Green1
GO:0042274	ribosomal small subunit biogenesis	65	47	4.06	0	1.7e-05	BP	Green1
GO:1901360	organic cyclic compound metabolic proces...	4461	484	278.86	0	1	BP	Green1
GO:0034470	ncRNA processing	396	110	24.75	0	0.05805	BP	Green1
GO:0009451	RNA modification	271	90	16.94	0	1	BP	Green1
GO:0070925	organelle assembly	172	72	10.75	0	1	BP	Green1
GO:0016072	rRNA metabolic process	295	93	18.44	0	1	BP	Green1
GO:0006364	rRNA processing	289	92	18.07	0	1.1e-07	BP	Green1
GO:0034660	ncRNA metabolic process	501	120	31.32	0	0.57622	BP	Green1
GO:0006626	protein targeting to mitochondrion	112	53	7	0	5.5e-24	BP	Green1
GO:0070585	protein localization to mitochondrion	112	53	7	0	1	BP	Green1
GO:0072655	establishment of protein localization to...	112	53	7	0	1	BP	Green1
GO:0022607	cellular component assembly	1047	174	65.45	0	1	BP	Green1
GO:0032259	methylation	598	124	37.38	0	0.22899	BP	Green1
GO:0006839	mitochondrial transport	134	55	8.38	0	0.18205	BP	Green1
GO:0000028	ribosomal small subunit assembly	27	25	1.69	1.9e-28	2.9e-27	BP	Green1
GO:0007005	mitochondrion organization	162	57	10.13	3.2e-28	1	BP	Green1
GO:0000027	ribosomal large subunit assembly	74	39	4.63	1.1e-27	1.1e-27	BP	Green1
GO:0006413	translational initiation	166	56	10.38	1.1e-26	1.4e-11	BP	Green1
GO:0016043	cellular component organization	2860	316	178.78	1.4e-26	1	BP	Green1
GO:0006996	organelle organization	1806	228	112.89	2.9e-26	1	BP	Green1
GO:0033365	protein localization to organelle	445	94	27.82	3.5e-26	0.08049	BP	Green1
GO:0008380	RNA splicing	286	73	17.88	8.3e-26	0.00779	BP	Green1
GO:0072594	establishment of protein localization to...	399	87	24.94	2.6e-25	1	BP	Green1
GO:0000398	mRNA splicing, via spliceosome	149	50	9.31	7.8e-24	6.4e-15	BP	Green1
GO:0000377	RNA splicing, via transesterification re...	157	50	9.81	1.1e-22	1	BP	Green1
GO:0006886	intracellular protein transport	787	125	49.2	1.4e-22	0.03258	BP	Green1
GO:0070727	cellular macromolecule localization	878	134	54.88	1.6e-22	1	BP	Green1
GO:0034613	cellular protein localization	861	132	53.82	2.2e-22	1	BP	Green1
GO:0045184	establishment of protein localization	934	139	58.38	2.6e-22	1	BP	Green1
GO:0006397	mRNA processing	206	57	12.88	2.9e-22	0.37028	BP	Green1
GO:0015031	protein transport	927	138	57.95	3.7e-22	0.28096	BP	Green1
GO:0000375	RNA splicing, via transesterification re...	161	50	10.06	4e-22	1	BP	Green1
GO:0006414	translational elongation	75	34	4.69	1.5e-21	1.1e-17	BP	Green1
GO:0000469	cleavage involved in rRNA processing	26	21	1.63	2.1e-21	0.11932	BP	Green1
GO:0030490	maturation of SSU-rRNA	35	24	2.19	2.2e-21	0.02084	BP	Green1
GO:0009218	pyrimidine ribonucleotide metabolic proc...	103	39	6.44	4.8e-21	1	BP	Green1
GO:0009220	pyrimidine ribonucleotide biosynthetic p...	103	39	6.44	4.8e-21	3e-23	BP	Green1
GO:1901293	nucleoside phosphate biosynthetic proces...	568	99	35.51	6e-21	1	BP	Green1
GO:0009165	nucleotide biosynthetic process	564	98	35.26	1.2e-20	1.5e-07	BP	Green1
GO:0046907	intracellular transport	901	132	56.32	1.4e-20	0.5984	BP	Green1
GO:0000462	maturation of SSU-rRNA from tricistronic...	31	22	1.94	3.2e-20	5.6e-11	BP	Green1
GO:0008104	protein localization	1016	142	63.51	3.4e-20	1	BP	Green1
GO:0016071	mRNA metabolic process	345	72	21.57	5.6e-20	1	BP	Green1
GO:0015833	peptide transport	979	138	61.2	5.7e-20	1	BP	Green1
GO:0042886	amide transport	990	138	61.88	1.6e-19	1	BP	Green1
GO:0051649	establishment of localization in cell	981	135	61.32	1.2e-18	0.26036	BP	Green1
GO:0006220	pyrimidine nucleotide metabolic process	131	41	8.19	1.6e-18	1	BP	Green1
GO:0006221	pyrimidine nucleotide biosynthetic proce...	131	41	8.19	1.6e-18	0.73223	BP	Green1
GO:0006446	regulation of translational initiation	35	22	2.19	1.8e-18	7.2e-14	BP	Green1
GO:0033036	macromolecule localization	1193	152	74.57	9.5e-18	0.74853	BP	Green1
GO:0043628	ncRNA 3'-end processing	30	20	1.88	1.2e-17	1	BP	Green1
GO:0051641	cellular localization	1112	144	69.51	1.9e-17	1	BP	Green1
GO:0006417	regulation of translation	118	37	7.38	7e-17	0.61092	BP	Green1
GO:0000478	endonucleolytic cleavage involved in rRN...	17	15	1.06	9.7e-17	9e-04	BP	Green1
GO:0006457	protein folding	289	60	18.07	9.8e-17	9.5e-14	BP	Green1
GO:0072528	pyrimidine-containing compound biosynthe...	146	41	9.13	1.2e-16	1	BP	Green1
GO:0001731	formation of translation preinitiation c...	29	19	1.81	1.3e-16	1.3e-16	BP	Green1
GO:0034248	regulation of cellular amide metabolic p...	121	37	7.56	1.8e-16	1	BP	Green1
GO:0000460	maturation of 5.8S rRNA	27	18	1.69	5.1e-16	0.11961	BP	Green1
GO:0072527	pyrimidine-containing compound metabolic...	152	41	9.5	5.8e-16	1	BP	Green1
GO:0002183	cytoplasmic translational initiation	31	19	1.94	8e-16	1	BP	Green1
GO:0009260	ribonucleotide biosynthetic process	466	78	29.13	1e-15	1	BP	Green1
GO:0046390	ribose phosphate biosynthetic process	466	78	29.13	1e-15	1	BP	Green1
GO:0031123	RNA 3'-end processing	49	23	3.06	2e-15	1	BP	Green1
GO:0000466	maturation of 5.8S rRNA from tricistroni...	25	17	1.56	2e-15	0.27291	BP	Green1
GO:0031125	rRNA 3'-end processing	19	15	1.19	2.4e-15	9e-04	BP	Green1
GO:0000470	maturation of LSU-rRNA	20	15	1.25	9.2e-15	0.06185	BP	Green1
GO:0006605	protein targeting	447	74	27.94	1.1e-14	0.00571	BP	Green1
GO:0006753	nucleoside phosphate metabolic process	941	120	58.82	3.6e-14	1	BP	Green1
GO:0006913	nucleocytoplasmic transport	225	48	14.06	4e-14	0.02781	BP	Green1
GO:0051169	nuclear transport	225	48	14.06	4e-14	1	BP	Green1
GO:0090502	RNA phosphodiester bond hydrolysis, endo...	60	24	3.75	4.1e-14	0.01039	BP	Green1
GO:0009117	nucleotide metabolic process	935	119	58.45	5.3e-14	0.72259	BP	Green1
GO:0010608	posttranscriptional regulation of gene e...	228	48	14.25	6.8e-14	1	BP	Green1
GO:0055086	nucleobase-containing small molecule met...	1057	129	66.07	9.9e-14	1	BP	Green1
GO:0034654	nucleobase-containing compound biosynthe...	1908	199	119.27	1.1e-13	0.21251	BP	Green1
GO:0000463	maturation of LSU-rRNA from tricistronic...	19	14	1.19	1.1e-13	3.9e-13	BP	Green1
GO:0009640	photomorphogenesis	132	35	8.25	1.4e-13	1.2e-13	BP	Green1
GO:0006403	RNA localization	70	25	4.38	2.6e-13	1	BP	Green1
GO:0000479	endonucleolytic cleavage of tricistronic...	12	11	0.75	6.2e-13	0.06203	BP	Green1
GO:0017038	protein import	217	45	13.56	7.2e-13	1	BP	Green1
GO:0009259	ribonucleotide metabolic process	663	91	41.44	8.9e-13	1	BP	Green1
GO:0071166	ribonucleoprotein complex localization	63	23	3.94	1.4e-12	1	BP	Green1
GO:0071426	ribonucleoprotein complex export from nu...	63	23	3.94	1.4e-12	1	BP	Green1
GO:0006405	RNA export from nucleus	65	23	4.06	3e-12	1	BP	Green1
GO:0050657	nucleic acid transport	66	23	4.13	4.3e-12	1	BP	Green1
GO:0050658	RNA transport	66	23	4.13	4.3e-12	1	BP	Green1
GO:0051236	establishment of RNA localization	66	23	4.13	4.3e-12	1	BP	Green1
GO:0090407	organophosphate biosynthetic process	908	111	56.76	5.5e-12	1	BP	Green1
GO:0071705	nitrogen compound transport	1307	144	81.7	9.4e-12	1	BP	Green1
GO:0006611	protein export from nucleus	69	23	4.31	1.2e-11	1	BP	Green1
GO:0000447	endonucleolytic cleavage in ITS1 to sepa...	9	9	0.56	1.4e-11	1.4e-11	BP	Green1
GO:0051168	nuclear export	71	23	4.44	2.4e-11	1	BP	Green1
GO:0090501	RNA phosphodiester bond hydrolysis	115	29	7.19	6.4e-11	1	BP	Green1
GO:0018130	heterocycle biosynthetic process	2202	211	137.65	6.6e-11	1	BP	Green1
GO:0008152	metabolic process	15475	1050	967.34	7.2e-11	0.9996	BP	Green1
GO:0031503	protein-containing complex localization	75	23	4.69	8.5e-11	1	BP	Green1
GO:0006479	protein methylation	155	34	9.69	9.4e-11	1	BP	Green1
GO:0008213	protein alkylation	155	34	9.69	9.4e-11	1	BP	Green1
GO:0016570	histone modification	225	42	14.06	1.5e-10	0.19421	BP	Green1
GO:0016571	histone methylation	137	31	8.56	2.8e-10	0.02629	BP	Green1
GO:0006606	protein import into nucleus	96	25	6	6.4e-10	5.5e-10	BP	Green1
GO:0034504	protein localization to nucleus	96	25	6	6.4e-10	1	BP	Green1
GO:0051170	import into nucleus	96	25	6	6.4e-10	1	BP	Green1
GO:0019693	ribose phosphate metabolic process	796	94	49.76	1.6e-09	1	BP	Green1
GO:0016569	covalent chromatin modification	263	44	16.44	2e-09	1	BP	Green1
GO:0034427	nuclear-transcribed mRNA catabolic proce...	12	9	0.75	2.6e-09	2.6e-09	BP	Green1
GO:0034475	U4 snRNA 3'-end processing	12	9	0.75	2.6e-09	2.6e-09	BP	Green1
GO:0051604	protein maturation	168	33	10.5	3.6e-09	1.3e-09	BP	Green1
GO:0016073	snRNA metabolic process	16	10	1	5e-09	1	BP	Green1
GO:0006406	mRNA export from nucleus	51	17	3.19	5.9e-09	3.4e-07	BP	Green1
GO:0071427	mRNA-containing ribonucleoprotein comple...	51	17	3.19	5.9e-09	1	BP	Green1
GO:0071028	nuclear mRNA surveillance	13	9	0.81	8.1e-09	1.2e-07	BP	Green1
GO:0051028	mRNA transport	52	17	3.25	8.3e-09	1	BP	Green1
GO:0016074	snoRNA metabolic process	10	8	0.63	9.2e-09	1	BP	Green1
GO:0031126	snoRNA 3'-end processing	10	8	0.63	9.2e-09	1	BP	Green1
GO:0043144	snoRNA processing	10	8	0.63	9.2e-09	1	BP	Green1
GO:0072522	purine-containing compound biosynthetic ...	413	57	25.82	1.5e-08	1	BP	Green1
GO:0000387	spliceosomal snRNP assembly	22	11	1.38	2e-08	2e-08	BP	Green1
GO:0071027	nuclear RNA surveillance	14	9	0.88	2.1e-08	1	BP	Green1
GO:0009909	regulation of flower development	156	30	9.75	3e-08	4.1e-08	BP	Green1
GO:0034250	positive regulation of cellular amide me...	38	14	2.38	3e-08	1	BP	Green1
GO:0045727	positive regulation of translation	38	14	2.38	3e-08	1	BP	Green1
GO:0019438	aromatic compound biosynthetic process	2368	211	148.02	3.3e-08	1	BP	Green1
GO:0009553	embryo sac development	92	22	5.75	3.6e-08	0.08205	BP	Green1
GO:0006164	purine nucleotide biosynthetic process	393	54	24.57	4.1e-08	9.3e-08	BP	Green1
GO:1901362	organic cyclic compound biosynthetic pro...	2584	226	161.53	4.5e-08	1	BP	Green1
GO:0016180	snRNA processing	15	9	0.94	5e-08	1	BP	Green1
GO:0034472	snRNA 3'-end processing	15	9	0.94	5e-08	1	BP	Green1
GO:0071025	RNA surveillance	15	9	0.94	5e-08	1	BP	Green1
GO:0009561	megagametogenesis	65	18	4.06	5.6e-08	0.02045	BP	Green1
GO:0006325	chromatin organization	440	58	27.5	5.7e-08	1	BP	Green1
GO:0000461	endonucleolytic cleavage to generate mat...	6	6	0.38	5.9e-08	5.9e-08	BP	Green1
GO:0006360	transcription by RNA polymerase I	24	11	1.5	6.4e-08	4.7e-07	BP	Green1
GO:0006399	tRNA metabolic process	198	34	12.38	7e-08	0.12127	BP	Green1
GO:0090305	nucleic acid phosphodiester bond hydroly...	228	37	14.25	8.6e-08	0.27608	BP	Green1
GO:0019637	organophosphate metabolic process	1341	132	83.83	9e-08	1	BP	Green1
GO:0009853	photorespiration	139	27	8.69	1.2e-07	1.2e-07	BP	Green1
GO:0072521	purine-containing compound metabolic pro...	643	75	40.19	1.2e-07	1	BP	Green1
GO:1901137	carbohydrate derivative biosynthetic pro...	837	91	52.32	1.5e-07	1	BP	Green1
GO:0043248	proteasome assembly	132	26	8.25	1.5e-07	0.0105	BP	Green1
GO:1901607	alpha-amino acid biosynthetic process	348	48	21.75	2e-07	1	BP	Green1
GO:0090151	establishment of protein localization to...	17	9	1.06	2.2e-07	1	BP	Green1
GO:0009066	aspartate family amino acid metabolic pr...	118	24	7.38	2.4e-07	1	BP	Green1
GO:0009639	response to red or far red light	220	35	13.75	3.1e-07	1	BP	Green1
GO:0006354	DNA-templated transcription, elongation	58	16	3.63	3.2e-07	2e-08	BP	Green1
GO:0000291	nuclear-transcribed mRNA catabolic proce...	33	12	2.06	3.5e-07	0.00218	BP	Green1
GO:0000956	nuclear-transcribed mRNA catabolic proce...	88	20	5.5	3.7e-07	0.5788	BP	Green1
GO:0015931	nucleobase-containing compound transport	138	26	8.63	3.8e-07	1	BP	Green1
GO:0071428	rRNA-containing ribonucleoprotein comple...	18	9	1.13	4.1e-07	1	BP	Green1
GO:0018022	peptidyl-lysine methylation	105	22	6.56	4.4e-07	0.10283	BP	Green1
GO:0008652	cellular amino acid biosynthetic process	435	55	27.19	4.9e-07	0.69694	BP	Green1
GO:0043094	cellular metabolic compound salvage	186	31	11.63	5.2e-07	1	BP	Green1
GO:0006163	purine nucleotide metabolic process	597	69	37.32	5.6e-07	0.26945	BP	Green1
GO:0071806	protein transmembrane transport	132	25	8.25	5.7e-07	9.3e-07	BP	Green1
GO:0018205	peptidyl-lysine modification	206	33	12.88	5.7e-07	1	BP	Green1
GO:2000241	regulation of reproductive process	179	30	11.19	7e-07	1	BP	Green1
GO:1990542	mitochondrial transmembrane transport	41	13	2.56	7.1e-07	1	BP	Green1
GO:0016075	rRNA catabolic process	19	9	1.19	7.4e-07	0.02073	BP	Green1
GO:0030150	protein import into mitochondrial matrix	24	10	1.5	7.7e-07	7.7e-07	BP	Green1
GO:0009067	aspartate family amino acid biosynthetic...	100	21	6.25	7.7e-07	1	BP	Green1
GO:0071702	organic substance transport	1649	151	103.08	8.7e-07	0.97806	BP	Green1
GO:0048831	regulation of shoot system development	181	30	11.31	8.9e-07	1	BP	Green1
GO:0051788	response to misfolded protein	119	23	7.44	1.1e-06	1.1e-06	BP	Green1
GO:0007006	mitochondrial membrane organization	20	9	1.25	1.3e-06	1	BP	Green1
GO:0045903	positive regulation of translational fid...	8	6	0.5	1.5e-06	1.5e-06	BP	Green1
GO:0034968	histone lysine methylation	96	20	6	1.6e-06	2.9e-10	BP	Green1
GO:0048580	regulation of post-embryonic development	207	32	12.94	1.9e-06	1	BP	Green1
GO:0009124	nucleoside monophosphate biosynthetic pr...	366	47	22.88	2.1e-06	1	BP	Green1
GO:0034655	nucleobase-containing compound catabolic...	334	44	20.88	2.3e-06	1	BP	Green1
GO:0006402	mRNA catabolic process	100	20	6.25	3.1e-06	1	BP	Green1
GO:0080129	proteasome core complex assembly	92	19	5.75	3.3e-06	3.3e-06	BP	Green1
GO:0034661	ncRNA catabolic process	22	9	1.38	3.3e-06	1	BP	Green1
GO:0000459	exonucleolytic trimming involved in rRNA...	9	6	0.56	4.2e-06	1	BP	Green1
GO:0000467	exonucleolytic trimming to generate matu...	9	6	0.56	4.2e-06	4.2e-06	BP	Green1
GO:0016078	tRNA catabolic process	9	6	0.56	4.2e-06	1	BP	Green1
GO:0071035	nuclear polyadenylation-dependent rRNA c...	9	6	0.56	4.2e-06	4.2e-06	BP	Green1
GO:0071038	nuclear polyadenylation-dependent tRNA c...	9	6	0.56	4.2e-06	4.2e-06	BP	Green1
GO:0006094	gluconeogenesis	121	22	7.56	5.3e-06	5.3e-06	BP	Green1
GO:0045948	positive regulation of translational ini...	6	5	0.38	5.4e-06	5.4e-06	BP	Green1
GO:0071051	polyadenylation-dependent snoRNA 3'-end ...	6	5	0.38	5.4e-06	5.4e-06	BP	Green1
GO:0009127	purine nucleoside monophosphate biosynth...	335	43	20.94	5.8e-06	1	BP	Green1
GO:0009168	purine ribonucleoside monophosphate bios...	335	43	20.94	5.8e-06	1	BP	Green1
GO:0006383	transcription by RNA polymerase III	29	10	1.81	5.9e-06	2.4e-05	BP	Green1
GO:0010468	regulation of gene expression	1382	127	86.39	5.9e-06	0.00043	BP	Green1
GO:0019319	hexose biosynthetic process	122	22	7.63	6.1e-06	1	BP	Green1
GO:0009156	ribonucleoside monophosphate biosyntheti...	358	45	22.38	6.2e-06	0.41648	BP	Green1
GO:0006401	RNA catabolic process	115	21	7.19	8.1e-06	1	BP	Green1
GO:0006526	arginine biosynthetic process	14	7	0.88	8.5e-06	2.1e-05	BP	Green1
GO:0006407	rRNA export from nucleus	10	6	0.63	9.9e-06	9.9e-06	BP	Green1
GO:0043633	polyadenylation-dependent RNA catabolic ...	10	6	0.63	9.9e-06	1	BP	Green1
GO:0043634	polyadenylation-dependent ncRNA cataboli...	10	6	0.63	9.9e-06	1	BP	Green1
GO:0051029	rRNA transport	10	6	0.63	9.9e-06	1	BP	Green1
GO:0071029	nuclear ncRNA surveillance	10	6	0.63	9.9e-06	1	BP	Green1
GO:0071046	nuclear polyadenylation-dependent ncRNA ...	10	6	0.63	9.9e-06	1	BP	Green1
GO:0010501	RNA secondary structure unwinding	66	15	4.13	1e-05	1e-05	BP	Green1
GO:0046364	monosaccharide biosynthetic process	127	22	7.94	1.2e-05	1	BP	Green1
GO:0000741	karyogamy	20	8	1.25	1.5e-05	6.9e-05	BP	Green1
GO:0006006	glucose metabolic process	228	32	14.25	1.5e-05	0.33267	BP	Green1
GO:0010387	COP9 signalosome assembly	4	4	0.25	1.5e-05	1.5e-05	BP	Green1
GO:0000288	nuclear-transcribed mRNA catabolic proce...	46	12	2.88	1.8e-05	0.08408	BP	Green1
GO:0007008	outer mitochondrial membrane organizatio...	11	6	0.69	2.1e-05	1	BP	Green1
GO:0045040	protein import into mitochondrial outer ...	11	6	0.69	2.1e-05	2.1e-05	BP	Green1
GO:0006450	regulation of translational fidelity	21	8	1.31	2.2e-05	0.19198	BP	Green1
GO:0009560	embryo sac egg cell differentiation	47	12	2.94	2.3e-05	2.3e-05	BP	Green1
GO:0009152	purine ribonucleotide biosynthetic proce...	377	45	23.57	2.3e-05	1	BP	Green1
GO:1990904	ribonucleoprotein complex	1123	465	80.94	0	1	CC	Green1
GO:0022626	cytosolic ribosome	372	272	26.81	0	5.4e-09	CC	Green1
GO:0005840	ribosome	839	382	60.47	0	2.7e-29	CC	Green1
GO:0044445	cytosolic part	410	276	29.55	0	1	CC	Green1
GO:0044391	ribosomal subunit	502	291	36.18	0	1	CC	Green1
GO:0043228	non-membrane-bounded organelle	1609	492	115.97	0	1	CC	Green1
GO:0043232	intracellular non-membrane-bounded organ...	1609	492	115.97	0	1	CC	Green1
GO:0032991	protein-containing complex	2956	651	213.06	0	1	CC	Green1
GO:0005829	cytosol	1471	412	106.02	0	6.8e-20	CC	Green1
GO:0005622	intracellular	10005	1101	721.12	0	4e-12	CC	Green1
GO:0022625	cytosolic large ribosomal subunit	215	161	15.5	0	0	CC	Green1
GO:0015934	large ribosomal subunit	302	188	21.77	0	0.0025	CC	Green1
GO:0044424	intracellular part	9554	1068	688.62	0	0.68332	CC	Green1
GO:0044422	organelle part	3981	652	286.94	0	1	CC	Green1
GO:0044446	intracellular organelle part	3981	652	286.94	0	0.74632	CC	Green1
GO:0044444	cytoplasmic part	6417	832	462.51	0	0.62644	CC	Green1
GO:0005737	cytoplasm	7506	905	541.01	0	7.8e-08	CC	Green1
GO:0043229	intracellular organelle	7742	916	558.02	0	1	CC	Green1
GO:0043226	organelle	7757	916	559.1	0	1	CC	Green1
GO:0044464	cell part	11520	1113	830.32	0	0.83445	CC	Green1
GO:0005623	cell	11629	1115	838.18	0	0.55629	CC	Green1
GO:0022627	cytosolic small ribosomal subunit	115	96	8.29	0	0	CC	Green1
GO:0015935	small ribosomal subunit	205	103	14.78	0	0.97456	CC	Green1
GO:0044428	nuclear part	807	200	58.17	0	0.69092	CC	Green1
GO:0005730	nucleolus	275	114	19.82	0	0	CC	Green1
GO:0031974	membrane-enclosed lumen	711	186	51.25	0	1	CC	Green1
GO:0043233	organelle lumen	711	186	51.25	0	1	CC	Green1
GO:0070013	intracellular organelle lumen	711	186	51.25	0	1	CC	Green1
GO:0031981	nuclear lumen	587	149	42.31	0	0.00429	CC	Green1
GO:0005634	nucleus	2188	300	157.7	0	0.07862	CC	Green1
GO:0044429	mitochondrial part	382	95	27.53	1.2e-27	0.06799	CC	Green1
GO:0098798	mitochondrial protein complex	183	60	13.19	1.6e-24	1	CC	Green1
GO:0005739	mitochondrion	1086	171	78.27	1.7e-23	3.7e-05	CC	Green1
GO:0019013	viral nucleocapsid	56	30	4.04	4.1e-20	4.1e-20	CC	Green1
GO:1902494	catalytic complex	754	127	54.35	5.5e-20	1	CC	Green1
GO:0005761	mitochondrial ribosome	42	26	3.03	8.4e-20	0.00501	CC	Green1
GO:0019028	viral capsid	59	30	4.25	2.9e-19	1	CC	Green1
GO:0000313	organellar ribosome	48	26	3.46	9.1e-18	1	CC	Green1
GO:0044423	virion part	65	30	4.68	9.8e-18	1	CC	Green1
GO:0019012	virion	66	30	4.76	1.7e-17	1	CC	Green1
GO:0033290	eukaryotic 48S preinitiation complex	29	20	2.09	6.6e-17	6.6e-17	CC	Green1
GO:0070993	translation preinitiation complex	30	20	2.16	1.8e-16	1	CC	Green1
GO:0120114	Sm-like protein family complex	69	29	4.97	7.7e-16	1	CC	Green1
GO:0005740	mitochondrial envelope	300	64	21.62	2e-15	0.47719	CC	Green1
GO:0031966	mitochondrial membrane	278	60	20.04	8.8e-15	0.45949	CC	Green1
GO:0005762	mitochondrial large ribosomal subunit	31	19	2.23	1.1e-14	1.1e-14	CC	Green1
GO:0005759	mitochondrial matrix	86	31	6.2	1.3e-14	0.19755	CC	Green1
GO:0030684	preribosome	57	25	4.11	2.3e-14	1	CC	Green1
GO:0030532	small nuclear ribonucleoprotein complex	67	27	4.83	2.7e-14	1	CC	Green1
GO:0097525	spliceosomal snRNP complex	67	27	4.83	2.7e-14	1	CC	Green1
GO:0097526	spliceosomal tri-snRNP complex	36	20	2.59	2.9e-14	2.6e-08	CC	Green1
GO:0016282	eukaryotic 43S preinitiation complex	26	17	1.87	5.8e-14	5.8e-14	CC	Green1
GO:0043231	intracellular membrane-bounded organelle	6999	627	504.46	9.2e-14	0.99944	CC	Green1
GO:0000315	organellar large ribosomal subunit	34	19	2.45	1.1e-13	1	CC	Green1
GO:0005685	U1 snRNP	24	16	1.73	2e-13	2e-13	CC	Green1
GO:0043227	membrane-bounded organelle	7068	630	509.44	2.3e-13	1	CC	Green1
GO:0005852	eukaryotic translation initiation factor...	28	17	2.02	3.4e-13	2.4e-11	CC	Green1
GO:0005686	U2 snRNP	29	16	2.09	1.3e-11	1.3e-11	CC	Green1
GO:1905368	peptidase complex	98	29	7.06	2.6e-11	1	CC	Green1
GO:0005743	mitochondrial inner membrane	221	46	15.93	4.5e-11	4.7e-06	CC	Green1
GO:0019866	organelle inner membrane	279	53	20.11	5.9e-11	1	CC	Green1
GO:0071013	catalytic step 2 spliceosome	52	20	3.75	1.7e-10	1.7e-10	CC	Green1
GO:0008180	COP9 signalosome	12	10	0.86	2.1e-10	2.1e-10	CC	Green1
GO:0005665	RNA polymerase II, core complex	26	14	1.87	4e-10	4e-10	CC	Green1
GO:0000502	proteasome complex	91	26	6.56	6.6e-10	1.2e-11	CC	Green1
GO:1905369	endopeptidase complex	91	26	6.56	6.6e-10	1	CC	Green1
GO:0005682	U5 snRNP	20	12	1.44	1.4e-09	1.4e-09	CC	Green1
GO:0044455	mitochondrial membrane part	158	35	11.39	1.7e-09	1	CC	Green1
GO:0005687	U4 snRNP	11	9	0.79	2.5e-09	2.5e-09	CC	Green1
GO:0000176	nuclear exosome (RNase complex)	14	10	1.01	2.8e-09	2.8e-09	CC	Green1
GO:0005732	small nucleolar ribonucleoprotein comple...	25	13	1.8	3.1e-09	2.6e-07	CC	Green1
GO:0032040	small-subunit processome	40	16	2.88	5.8e-09	5.8e-09	CC	Green1
GO:0000178	exosome (RNase complex)	15	10	1.08	7.8e-09	1	CC	Green1
GO:1905354	exoribonuclease complex	15	10	1.08	7.8e-09	1	CC	Green1
GO:0000177	cytoplasmic exosome (RNase complex)	12	9	0.86	9.2e-09	9.2e-09	CC	Green1
GO:0005681	spliceosomal complex	109	27	7.86	9.6e-09	0.16074	CC	Green1
GO:0071011	precatalytic spliceosome	37	15	2.67	1.4e-08	1.4e-08	CC	Green1
GO:0055029	nuclear DNA-directed RNA polymerase comp...	92	24	6.63	2.1e-08	1	CC	Green1
GO:0005753	mitochondrial proton-transporting ATP sy...	24	12	1.73	2.2e-08	0.00077	CC	Green1
GO:0019867	outer membrane	73	21	5.26	2.5e-08	0.13729	CC	Green1
GO:0005741	mitochondrial outer membrane	39	15	2.81	3.3e-08	0.00096	CC	Green1
GO:0000428	DNA-directed RNA polymerase complex	95	24	6.85	4.2e-08	1	CC	Green1
GO:0030880	RNA polymerase complex	95	24	6.85	4.2e-08	1	CC	Green1
GO:0044452	nucleolar part	58	18	4.18	6.8e-08	1	CC	Green1
GO:0046540	U4/U6 x U5 tri-snRNP complex	26	12	1.87	7e-08	7e-08	CC	Green1
GO:0016272	prefoldin complex	14	9	1.01	7.3e-08	7.3e-08	CC	Green1
GO:0031968	organelle outer membrane	71	20	5.12	7.9e-08	1	CC	Green1
GO:0005742	mitochondrial outer membrane translocase...	15	9	1.08	1.7e-07	1.7e-07	CC	Green1
GO:0031967	organelle envelope	887	105	63.93	2.4e-07	1	CC	Green1
GO:0031975	envelope	890	105	64.15	2.9e-07	1	CC	Green1
GO:0000276	mitochondrial proton-transporting ATP sy...	9	7	0.65	3.1e-07	3.1e-07	CC	Green1
GO:0044451	nucleoplasm part	185	34	13.33	3.6e-07	1	CC	Green1
GO:0098799	outer mitochondrial membrane protein com...	16	9	1.15	3.7e-07	1	CC	Green1
GO:0005736	RNA polymerase I complex	25	11	1.8	4.5e-07	4.5e-07	CC	Green1
GO:1990234	transferase complex	369	54	26.6	4.7e-07	1	CC	Green1
GO:0005654	nucleoplasm	215	37	15.5	6.2e-07	0.35817	CC	Green1
GO:0061695	transferase complex, transferring phosph...	117	25	8.43	7.1e-07	1	CC	Green1
GO:0031090	organelle membrane	952	109	68.62	7.4e-07	1	CC	Green1
GO:0034715	pICln-Sm protein complex	7	6	0.5	9.1e-07	9.1e-07	CC	Green1
GO:0034719	SMN-Sm protein complex	7	6	0.5	9.1e-07	9.1e-07	CC	Green1
GO:0015030	Cajal body	10	7	0.72	9.8e-07	9.8e-07	CC	Green1
GO:0098800	inner mitochondrial membrane protein com...	127	26	9.15	1e-06	1	CC	Green1
GO:0071010	prespliceosome	31	11	2.23	5.7e-06	0.00219	CC	Green1
GO:0016591	RNA polymerase II, holoenzyme	64	16	4.61	8.6e-06	1	CC	Green1
GO:0030686	90S preribosome	22	9	1.59	1.1e-05	0.00058	CC	Green1
GO:0035145	exon-exon junction complex	6	5	0.43	1.1e-05	1.1e-05	CC	Green1
GO:0016604	nuclear body	33	11	2.38	1.1e-05	0.04962	CC	Green1
GO:0005666	RNA polymerase III complex	29	10	2.09	2.1e-05	2.1e-05	CC	Green1
GO:0005684	U2-type spliceosomal complex	35	11	2.52	2.2e-05	1	CC	Green1
GO:0005688	U6 snRNP	10	6	0.72	2.3e-05	2.3e-05	CC	Green1
GO:0005853	eukaryotic translation elongation factor...	4	4	0.29	2.7e-05	2.7e-05	CC	Green1
GO:0005689	U12-type spliceosomal complex	21	8	1.51	6.2e-05	6.2e-05	CC	Green1
GO:0080008	Cul4-RING E3 ubiquitin ligase complex	55	13	3.96	0.00011	0.00011	CC	Green1
GO:0005763	mitochondrial small ribosomal subunit	9	5	0.65	0.00019	0.00019	CC	Green1
GO:0005786	signal recognition particle, endoplasmic...	6	4	0.43	0.00036	0.00036	CC	Green1
GO:1990726	Lsm1-7-Pat1 complex	6	4	0.43	0.00036	0.00036	CC	Green1
GO:0005850	eukaryotic translation initiation factor...	3	3	0.22	0.00037	0.00037	CC	Green1
GO:0043614	multi-eIF complex	3	3	0.22	0.00037	0.00037	CC	Green1
GO:0000243	commitment complex	11	5	0.79	0.00062	0.00062	CC	Green1
GO:0000314	organellar small ribosomal subunit	11	5	0.79	0.00062	1	CC	Green1
GO:0048500	signal recognition particle	11	5	0.79	0.00062	0.31128	CC	Green1
GO:0005851	eukaryotic translation initiation factor...	7	4	0.5	0.00079	0.00079	CC	Green1
GO:0005744	TIM23 mitochondrial import inner membran...	17	6	1.23	0.00086	0.00086	CC	Green1
GO:0071004	U2-type prespliceosome	17	6	1.23	0.00086	0.00086	CC	Green1
GO:0098805	whole membrane	542	59	39.07	0.00096	1	CC	Green1
GO:0035770	ribonucleoprotein granule	60	12	4.32	0.00102	1	CC	Green1
GO:0036464	cytoplasmic ribonucleoprotein granule	60	12	4.32	0.00102	1	CC	Green1
GO:0031414	N-terminal protein acetyltransferase com...	4	3	0.29	0.00141	1	CC	Green1
GO:0030687	preribosome, large subunit precursor	13	5	0.94	0.00152	0.00152	CC	Green1
GO:0005789	endoplasmic reticulum membrane	225	28	16.22	0.00328	0.13747	CC	Green1
GO:0000419	RNA polymerase V complex	5	3	0.36	0.00334	0.00334	CC	Green1
GO:0005845	mRNA cap binding complex	5	3	0.36	0.00334	0.00334	CC	Green1
GO:0072546	ER membrane protein complex	5	3	0.36	0.00334	0.00334	CC	Green1
GO:0098827	endoplasmic reticulum subcompartment	226	28	16.29	0.00349	1	CC	Green1
GO:0000932	P-body	52	10	3.75	0.00356	0.00356	CC	Green1
GO:0042175	nuclear outer membrane-endoplasmic retic...	227	28	16.36	0.00371	1	CC	Green1
GO:0005758	mitochondrial intermembrane space	22	6	1.59	0.00379	0.01198	CC	Green1
GO:0031970	organelle envelope lumen	22	6	1.59	0.00379	1	CC	Green1
GO:0031415	NatA complex	2	2	0.14	0.00519	0.00519	CC	Green1
GO:0034709	methylosome	2	2	0.14	0.00519	0.00519	CC	Green1
GO:0043186	P granule	2	2	0.14	0.00519	0.00519	CC	Green1
GO:0045495	pole plasm	2	2	0.14	0.00519	1	CC	Green1
GO:0060293	germ plasm	2	2	0.14	0.00519	1	CC	Green1
GO:0071541	eukaryotic translation initiation factor...	2	2	0.14	0.00519	0.00519	CC	Green1
GO:0000418	RNA polymerase IV complex	6	3	0.43	0.00633	0.00633	CC	Green1
GO:0005787	signal peptidase complex	6	3	0.43	0.00633	0.00633	CC	Green1
GO:0034518	RNA cap binding complex	6	3	0.43	0.00633	1	CC	Green1
GO:0042644	chloroplast nucleoid	6	3	0.43	0.00633	0.00633	CC	Green1
GO:0032592	integral component of mitochondrial memb...	25	6	1.8	0.00747	1	CC	Green1
GO:0044432	endoplasmic reticulum part	242	28	17.44	0.00886	1	CC	Green1
GO:0098588	bounding membrane of organelle	636	62	45.84	0.00915	1	CC	Green1
GO:0045259	proton-transporting ATP synthase complex	97	14	6.99	0.00954	1	CC	Green1
GO:0042646	plastid nucleoid	19	5	1.37	0.00956	1	CC	Green1
GO:0097346	INO80-type complex	7	3	0.5	0.01049	1	CC	Green1
GO:0098573	intrinsic component of mitochondrial mem...	27	6	1.95	0.01103	1	CC	Green1
GO:0045263	proton-transporting ATP synthase complex...	35	7	2.52	0.01121	1	CC	Green1
GO:0005835	fatty acid synthase complex	3	2	0.22	0.01483	0.01483	CC	Green1
GO:0034457	Mpp10 complex	3	2	0.22	0.01483	0.01483	CC	Green1
GO:0031428	box C/D snoRNP complex	8	3	0.58	0.01589	0.01589	CC	Green1
GO:0070603	SWI/SNF superfamily-type complex	8	3	0.58	0.01589	1	CC	Green1
GO:0005839	proteasome core complex	30	6	2.16	0.01841	0.29403	CC	Green1
GO:0019773	proteasome core complex, alpha-subunit c...	15	4	1.08	0.01929	0.01929	CC	Green1
GO:0031248	protein acetyltransferase complex	39	7	2.81	0.01998	0.69667	CC	Green1
GO:1902493	acetyltransferase complex	39	7	2.81	0.01998	1	CC	Green1
GO:0008250	oligosaccharyltransferase complex	9	3	0.65	0.02257	0.02257	CC	Green1
GO:0034708	methyltransferase complex	9	3	0.65	0.02257	1	CC	Green1
GO:1904949	ATPase complex	9	3	0.65	0.02257	1	CC	Green1
GO:0031301	integral component of organelle membrane	50	8	3.6	0.0255	1	CC	Green1
GO:0044437	vacuolar part	394	39	28.4	0.02717	1	CC	Green1
GO:0030688	preribosome, small subunit precursor	4	2	0.29	0.02824	0.07203	CC	Green1
GO:0031300	intrinsic component of organelle membran...	52	8	3.75	0.03152	1	CC	Green1
GO:0005774	vacuolar membrane	375	37	27.03	0.0321	0.00106	CC	Green1
GO:0033177	proton-transporting two-sector ATPase co...	62	9	4.47	0.03272	1	CC	Green1
GO:0016469	proton-transporting two-sector ATPase co...	146	17	10.52	0.03385	1	CC	Green1
GO:0005635	nuclear envelope	73	10	5.26	0.03596	0.10174	CC	Green1
GO:0031305	integral component of mitochondrial inne...	11	3	0.79	0.0398	0.0398	CC	Green1
GO:0072588	box H/ACA RNP complex	5	2	0.36	0.04483	0.13887	CC	Green1
GO:0016817	hydrolase activity, acting on acid anhyd...	1043	65	22.95	2.3e-14	0.00767	MF	Green2
GO:0017111	nucleoside-triphosphatase activity	990	63	21.79	2.4e-14	0.02269	MF	Green2
GO:0017076	purine nucleotide binding	2595	114	57.11	9.8e-14	1	MF	Green2
GO:0016462	pyrophosphatase activity	1034	63	22.76	1.7e-13	1	MF	Green2
GO:0016818	hydrolase activity, acting on acid anhyd...	1036	63	22.8	1.9e-13	1	MF	Green2
GO:0032555	purine ribonucleotide binding	2590	113	57	2.1e-13	1	MF	Green2
GO:0097367	carbohydrate derivative binding	2707	115	59.58	7.2e-13	1	MF	Green2
GO:0032553	ribonucleotide binding	2640	113	58.1	7.6e-13	1	MF	Green2
GO:0032559	adenyl ribonucleotide binding	2271	102	49.98	8.1e-13	1	MF	Green2
GO:0030554	adenyl nucleotide binding	2274	102	50.05	8.8e-13	1	MF	Green2
GO:0004386	helicase activity	180	24	3.96	1.6e-12	2.5e-06	MF	Green2
GO:0035639	purine ribonucleoside triphosphate bindi...	2431	104	53.5	9.1e-12	1	MF	Green2
GO:0005524	ATP binding	2112	93	46.48	3.4e-11	3.4e-11	MF	Green2
GO:0008144	drug binding	2325	98	51.17	1e-10	1	MF	Green2
GO:0005488	binding	10855	301	238.9	1.8e-10	7.7e-06	MF	Green2
GO:0000166	nucleotide binding	3668	132	80.73	1.1e-09	0.5122	MF	Green2
GO:1901265	nucleoside phosphate binding	3668	132	80.73	1.1e-09	1	MF	Green2
GO:0042623	ATPase activity, coupled	579	37	12.74	7.1e-09	1	MF	Green2
GO:0036094	small molecule binding	3973	137	87.44	7.8e-09	1	MF	Green2
GO:0043168	anion binding	3288	119	72.36	7.8e-09	1	MF	Green2
GO:0016887	ATPase activity	665	40	14.64	9.4e-09	0.26324	MF	Green2
GO:0003724	RNA helicase activity	100	14	2.2	4e-08	0.00019	MF	Green2
GO:0036459	thiol-dependent ubiquitinyl hydrolase ac...	35	9	0.77	4.7e-08	1.9e-08	MF	Green2
GO:0101005	ubiquitinyl hydrolase activity	35	9	0.77	4.7e-08	1	MF	Green2
GO:0019783	ubiquitin-like protein-specific protease...	38	9	0.84	1e-07	1	MF	Green2
GO:0016874	ligase activity	483	30	10.63	3.7e-07	1.3e-06	MF	Green2
GO:0004842	ubiquitin-protein transferase activity	267	21	5.88	5.2e-07	8.3e-05	MF	Green2
GO:0019787	ubiquitin-like protein transferase activ...	267	21	5.88	5.2e-07	1	MF	Green2
GO:0051020	GTPase binding	76	11	1.67	8.2e-07	1	MF	Green2
GO:0008026	ATP-dependent helicase activity	115	13	2.53	1.5e-06	0.07426	MF	Green2
GO:0070035	purine NTP-dependent helicase activity	115	13	2.53	1.5e-06	1	MF	Green2
GO:0016787	hydrolase activity	3939	127	86.69	1.7e-06	0.9141	MF	Green2
GO:1901363	heterocyclic compound binding	6515	189	143.38	2e-06	0.99573	MF	Green2
GO:0016886	ligase activity, forming phosphoric este...	11	5	0.24	2.1e-06	1	MF	Green2
GO:0097159	organic cyclic compound binding	6521	189	143.51	2.2e-06	0.99606	MF	Green2
GO:0004004	ATP-dependent RNA helicase activity	94	11	2.07	6.9e-06	6.9e-06	MF	Green2
GO:0008186	RNA-dependent ATPase activity	94	11	2.07	6.9e-06	1	MF	Green2
GO:0043167	ion binding	6288	181	138.39	7.3e-06	1	MF	Green2
GO:0003843	1,3-beta-D-glucan synthase activity	14	5	0.31	8.6e-06	8.6e-06	MF	Green2
GO:0032947	protein-containing complex scaffold acti...	3	3	0.07	1.1e-05	1.1e-05	MF	Green2
GO:0140098	catalytic activity, acting on RNA	471	26	10.37	1.8e-05	1	MF	Green2
GO:0140097	catalytic activity, acting on DNA	127	12	2.8	2.4e-05	1	MF	Green2
GO:0003909	DNA ligase activity	9	4	0.2	2.7e-05	1	MF	Green2
GO:0003910	DNA ligase (ATP) activity	9	4	0.2	2.7e-05	2.7e-05	MF	Green2
GO:0017016	Ras GTPase binding	56	8	1.23	2.9e-05	1	MF	Green2
GO:0031267	small GTPase binding	56	8	1.23	2.9e-05	1	MF	Green2
GO:0005096	GTPase activator activity	19	5	0.42	4.5e-05	4.5e-05	MF	Green2
GO:0140096	catalytic activity, acting on a protein	3047	98	67.06	4.6e-05	1	MF	Green2
GO:0019899	enzyme binding	258	17	5.68	6.2e-05	1	MF	Green2
GO:0000982	transcription factor activity, RNA polym...	12	4	0.26	1e-04	1	MF	Green2
GO:0008192	RNA guanylyltransferase activity	5	3	0.11	1e-04	1	MF	Green2
GO:0034450	ubiquitin-ubiquitin ligase activity	5	3	0.11	1e-04	1e-04	MF	Green2
GO:0008234	cysteine-type peptidase activity	153	12	3.37	0.00015	0.2305	MF	Green2
GO:0008270	zinc ion binding	743	32	16.35	0.00025	0.00025	MF	Green2
GO:0030695	GTPase regulator activity	28	5	0.62	0.00033	1	MF	Green2
GO:0008568	microtubule-severing ATPase activity	43	6	0.95	0.00034	0.00034	MF	Green2
GO:0003906	DNA-(apurinic or apyrimidinic site) endo...	7	3	0.15	0.00035	0.00035	MF	Green2
GO:0017137	Rab GTPase binding	7	3	0.15	0.00035	0.00142	MF	Green2
GO:0036002	pre-mRNA binding	7	3	0.15	0.00035	1	MF	Green2
GO:0030628	pre-mRNA 3'-splice site binding	2	2	0.04	0.00048	0.00048	MF	Green2
GO:0004222	metalloendopeptidase activity	64	7	1.41	5e-04	5e-04	MF	Green2
GO:0060589	nucleoside-triphosphatase regulator acti...	35	5	0.77	0.00095	1	MF	Green2
GO:0008237	metallopeptidase activity	94	8	2.07	0.0011	0.48269	MF	Green2
GO:0004651	polynucleotide 5'-phosphatase activity	3	2	0.07	0.00143	0.00143	MF	Green2
GO:0005049	nuclear export signal receptor activity	3	2	0.07	0.00143	0.00143	MF	Green2
GO:0140142	nucleocytoplasmic carrier activity	3	2	0.07	0.00143	1	MF	Green2
GO:0061630	ubiquitin protein ligase activity	121	9	2.66	0.00143	0.04204	MF	Green2
GO:0061659	ubiquitin-like protein ligase activity	121	9	2.66	0.00143	1	MF	Green2
GO:0070568	guanylyltransferase activity	11	3	0.24	0.00153	1	MF	Green2
GO:0008092	cytoskeletal protein binding	174	11	3.83	0.00168	1	MF	Green2
GO:0005086	ARF guanyl-nucleotide exchange factor ac...	12	3	0.26	0.00201	0.00201	MF	Green2
GO:0003690	double-stranded DNA binding	81	7	1.78	0.00204	0.02963	MF	Green2
GO:0015631	tubulin binding	81	7	1.78	0.00204	1	MF	Green2
GO:0004176	ATP-dependent peptidase activity	26	4	0.57	0.00236	0.00236	MF	Green2
GO:0004484	mRNA guanylyltransferase activity	4	2	0.09	0.00282	0.00282	MF	Green2
GO:0000981	DNA-binding transcription factor activit...	28	4	0.62	0.00312	1	MF	Green2
GO:0004725	protein tyrosine phosphatase activity	28	4	0.62	0.00312	0.00312	MF	Green2
GO:0017069	snRNA binding	14	3	0.31	0.00322	0.10488	MF	Green2
GO:0008536	Ran GTPase binding	30	4	0.66	0.00403	0.00403	MF	Green2
GO:0070011	peptidase activity, acting on L-amino ac...	609	24	13.4	0.0045	1	MF	Green2
GO:0098518	polynucleotide phosphatase activity	5	2	0.11	0.00462	1	MF	Green2
GO:0043531	ADP binding	144	9	3.17	0.00465	0.00465	MF	Green2
GO:0008047	enzyme activator activity	52	5	1.14	0.00561	1	MF	Green2
GO:0000175	3'-5'-exoribonuclease activity	33	4	0.73	0.00571	0.23317	MF	Green2
GO:0008408	3'-5' exonuclease activity	54	5	1.19	0.00658	0.37116	MF	Green2
GO:0004012	phospholipid-translocating ATPase activi...	18	3	0.4	0.00675	0.00675	MF	Green2
GO:0008138	protein tyrosine/serine/threonine phosph...	18	3	0.4	0.00675	0.04183	MF	Green2
GO:0001077	proximal promoter DNA-binding transcript...	6	2	0.13	0.00684	0.00684	MF	Green2
GO:0001078	proximal promoter DNA-binding transcript...	6	2	0.13	0.00684	0.00684	MF	Green2
GO:0001227	DNA-binding transcription repressor acti...	6	2	0.13	0.00684	1	MF	Green2
GO:0003917	DNA topoisomerase type I activity	6	2	0.13	0.00684	0.00684	MF	Green2
GO:0008187	poly-pyrimidine tract binding	6	2	0.13	0.00684	0.00684	MF	Green2
GO:0008420	RNA polymerase II CTD heptapeptide repea...	6	2	0.13	0.00684	0.00684	MF	Green2
GO:0030619	U1 snRNA binding	6	2	0.13	0.00684	0.00684	MF	Green2
GO:0052742	phosphatidylinositol kinase activity	6	2	0.13	0.00684	1	MF	Green2
GO:0008017	microtubule binding	77	6	1.69	0.00698	0.04932	MF	Green2
GO:0003684	damaged DNA binding	35	4	0.77	0.00706	0.00706	MF	Green2
GO:0004532	exoribonuclease activity	37	4	0.81	0.00861	1	MF	Green2
GO:0005085	guanyl-nucleotide exchange factor activi...	37	4	0.81	0.00861	1	MF	Green2
GO:0016896	exoribonuclease activity, producing 5'-p...	37	4	0.81	0.00861	1	MF	Green2
GO:0004198	calcium-dependent cysteine-type endopept...	7	2	0.15	0.00943	0.00943	MF	Green2
GO:0030151	molybdenum ion binding	7	2	0.15	0.00943	0.00943	MF	Green2
GO:0004535	poly(A)-specific ribonuclease activity	21	3	0.46	0.01048	0.01048	MF	Green2
GO:0003677	DNA binding	1058	35	23.28	0.01081	0.0721	MF	Green2
GO:0005548	phospholipid transporter activity	22	3	0.48	0.01195	1	MF	Green2
GO:0019905	syntaxin binding	8	2	0.18	0.01239	0.01239	MF	Green2
GO:0043015	gamma-tubulin binding	8	2	0.18	0.01239	0.01239	MF	Green2
GO:0005515	protein binding	1616	49	35.56	0.01365	0.8883	MF	Green2
GO:0003676	nucleic acid binding	2417	69	53.19	0.01367	0.03747	MF	Green2
GO:0008565	protein transporter activity	90	6	1.98	0.01448	0.01448	MF	Green2
GO:0043621	protein self-association	9	2	0.2	0.0157	0.0157	MF	Green2
GO:0016796	exonuclease activity, active with either...	45	4	0.99	0.01693	1	MF	Green2
GO:0008233	peptidase activity	722	25	15.89	0.01758	0.91422	MF	Green2
GO:0016779	nucleotidyltransferase activity	241	11	5.3	0.01817	1	MF	Green2
GO:0019104	DNA N-glycosylase activity	26	3	0.57	0.01891	0.01891	MF	Green2
GO:0000014	single-stranded DNA endodeoxyribonucleas...	1	1	0.02	0.02201	0.02201	MF	Green2
GO:0000828	inositol hexakisphosphate kinase activit...	1	1	0.02	0.02201	1	MF	Green2
GO:0000832	inositol hexakisphosphate 5-kinase activ...	1	1	0.02	0.02201	0.02201	MF	Green2
GO:0000978	RNA polymerase II proximal promoter sequ...	1	1	0.02	0.02201	0.02201	MF	Green2
GO:0003972	RNA ligase (ATP) activity	1	1	0.02	0.02201	0.02201	MF	Green2
GO:0004113	2',3'-cyclic-nucleotide 3'-phosphodieste...	1	1	0.02	0.02201	0.02201	MF	Green2
GO:0008193	tRNA guanylyltransferase activity	1	1	0.02	0.02201	0.02201	MF	Green2
GO:0008240	tripeptidyl-peptidase activity	1	1	0.02	0.02201	0.02201	MF	Green2
GO:0008281	sulfonylurea receptor activity	1	1	0.02	0.02201	0.02201	MF	Green2
GO:0008452	RNA ligase activity	1	1	0.02	0.02201	1	MF	Green2
GO:0015410	manganese-transporting ATPase activity	1	1	0.02	0.02201	0.02201	MF	Green2
GO:0017168	5-oxoprolinase (ATP-hydrolyzing) activit...	1	1	0.02	0.02201	0.02201	MF	Green2
GO:0048487	beta-tubulin binding	1	1	0.02	0.02201	0.02201	MF	Green2
GO:0052723	inositol hexakisphosphate 1-kinase activ...	1	1	0.02	0.02201	0.02201	MF	Green2
GO:0052724	inositol hexakisphosphate 3-kinase activ...	1	1	0.02	0.02201	0.02201	MF	Green2
GO:0061598	molybdopterin adenylyltransferase activi...	1	1	0.02	0.02201	0.02201	MF	Green2
GO:0061599	molybdopterin molybdotransferase activit...	1	1	0.02	0.02201	0.02201	MF	Green2
GO:0070878	primary miRNA binding	1	1	0.02	0.02201	0.02201	MF	Green2
GO:0070883	pre-miRNA binding	1	1	0.02	0.02201	0.02201	MF	Green2
GO:0004721	phosphoprotein phosphatase activity	217	10	4.78	0.02232	0.30065	MF	Green2
GO:0043492	ATPase activity, coupled to movement of ...	350	14	7.7	0.02361	1	MF	Green2
GO:0030983	mismatched DNA binding	12	2	0.26	0.02756	0.18117	MF	Green2
GO:0005319	lipid transporter activity	31	3	0.68	0.03016	1	MF	Green2
GO:0003916	DNA topoisomerase activity	13	2	0.29	0.03211	1	MF	Green2
GO:0003755	peptidyl-prolyl cis-trans isomerase acti...	58	4	1.28	0.03868	0.03868	MF	Green2
GO:0000977	RNA polymerase II regulatory region sequ...	15	2	0.33	0.042	0.26723	MF	Green2
GO:0001012	RNA polymerase II regulatory region DNA ...	15	2	0.33	0.042	1	MF	Green2
GO:0000224	peptide-N4-(N-acetyl-beta-glucosaminyl)a...	2	1	0.04	0.04353	0.04353	MF	Green2
GO:0000987	proximal promoter sequence-specific DNA ...	2	1	0.04	0.04353	1	MF	Green2
GO:0004112	cyclic-nucleotide phosphodiesterase acti...	2	1	0.04	0.04353	1	MF	Green2
GO:0004348	glucosylceramidase activity	2	1	0.04	0.04353	0.04353	MF	Green2
GO:0004430	1-phosphatidylinositol 4-kinase activity	2	1	0.04	0.04353	0.04353	MF	Green2
GO:0004642	phosphoribosylformylglycinamidine syntha...	2	1	0.04	0.04353	0.04353	MF	Green2
GO:0008265	Mo-molybdopterin cofactor sulfurase acti...	2	1	0.04	0.04353	0.04353	MF	Green2
GO:0008716	D-alanine-D-alanine ligase activity	2	1	0.04	0.04353	0.04353	MF	Green2
GO:0030620	U2 snRNA binding	2	1	0.04	0.04353	0.04353	MF	Green2
GO:0030623	U5 snRNA binding	2	1	0.04	0.04353	0.04353	MF	Green2
GO:0030732	methionine S-methyltransferase activity	2	1	0.04	0.04353	0.04353	MF	Green2
GO:0031683	G-protein beta/gamma-subunit complex bin...	2	1	0.04	0.04353	0.04353	MF	Green2
GO:0032137	guanine/thymine mispair binding	2	1	0.04	0.04353	0.04353	MF	Green2
GO:0032138	single base insertion or deletion bindin...	2	1	0.04	0.04353	0.04353	MF	Green2
GO:0033910	glucan 1,4-alpha-maltotetraohydrolase ac...	2	1	0.04	0.04353	0.04353	MF	Green2
GO:0035514	DNA demethylase activity	2	1	0.04	0.04353	0.04353	MF	Green2
GO:0051010	microtubule plus-end binding	2	1	0.04	0.04353	0.04353	MF	Green2
GO:0004527	exonuclease activity	88	5	1.94	0.04479	1	MF	Green2
GO:0016859	cis-trans isomerase activity	61	4	1.34	0.04523	1	MF	Green2
GO:0032549	ribonucleoside binding	348	13	7.66	0.04526	0.04132	MF	Green2
GO:0001882	nucleoside binding	349	13	7.68	0.04612	1	MF	Green2
GO:0090304	nucleic acid metabolic process	2838	146	64.38	3.2e-23	0.01086	BP	Green2
GO:0010629	negative regulation of gene expression	405	48	9.19	4.1e-21	1	BP	Green2
GO:0006259	DNA metabolic process	641	59	14.54	3.2e-20	0.01724	BP	Green2
GO:0010605	negative regulation of macromolecule met...	495	51	11.23	1.1e-19	1	BP	Green2
GO:0009892	negative regulation of metabolic process	516	52	11.7	1.3e-19	1	BP	Green2
GO:0043170	macromolecule metabolic process	7717	264	175.05	3.6e-18	0.52468	BP	Green2
GO:0007049	cell cycle	526	49	11.93	4e-17	0.25445	BP	Green2
GO:0033043	regulation of organelle organization	186	29	4.22	2.3e-16	0.00033	BP	Green2
GO:0050789	regulation of biological process	3983	163	90.35	5e-16	0.60484	BP	Green2
GO:0048519	negative regulation of biological proces...	793	59	17.99	7.3e-16	0.58101	BP	Green2
GO:0051276	chromosome organization	590	50	13.38	8.9e-16	2.1e-05	BP	Green2
GO:0016071	mRNA metabolic process	345	37	7.83	4.3e-15	1	BP	Green2
GO:0010468	regulation of gene expression	1382	80	31.35	5.3e-15	0.00107	BP	Green2
GO:0006996	organelle organization	1806	94	40.97	1e-14	0.00314	BP	Green2
GO:0050794	regulation of cellular process	3404	143	77.22	1.1e-14	0.0193	BP	Green2
GO:0006401	RNA catabolic process	115	22	2.61	1.3e-14	0.00025	BP	Green2
GO:0016070	RNA metabolic process	2326	109	52.76	5.3e-14	0.36301	BP	Green2
GO:0000278	mitotic cell cycle	288	32	6.53	1.2e-13	5.6e-11	BP	Green2
GO:0006974	cellular response to DNA damage stimulus	274	31	6.22	1.8e-13	0.03529	BP	Green2
GO:0060255	regulation of macromolecule metabolic pr...	1775	90	40.26	2e-13	0.08803	BP	Green2
GO:0006139	nucleobase-containing compound metabolic...	3741	148	84.86	4.4e-13	1	BP	Green2
GO:0022402	cell cycle process	363	35	8.23	5.8e-13	0.27616	BP	Green2
GO:0051128	regulation of cellular component organiz...	272	30	6.17	8.9e-13	1	BP	Green2
GO:0006396	RNA processing	835	55	18.94	1.1e-12	3.4e-12	BP	Green2
GO:0019222	regulation of metabolic process	1965	94	44.57	1.5e-12	0.11355	BP	Green2
GO:0065007	biological regulation	4815	175	109.22	1.9e-12	0.16503	BP	Green2
GO:0006310	DNA recombination	148	22	3.36	2.7e-12	6.1e-05	BP	Green2
GO:0006281	DNA repair	253	28	5.74	4.8e-12	6.3e-08	BP	Green2
GO:0007059	chromosome segregation	127	20	2.88	9.2e-12	0.21562	BP	Green2
GO:0006402	mRNA catabolic process	100	18	2.27	9.9e-12	0.23343	BP	Green2
GO:0000956	nuclear-transcribed mRNA catabolic proce...	88	17	2	1.1e-11	8.6e-11	BP	Green2
GO:0098813	nuclear chromosome segregation	116	19	2.63	1.5e-11	0.23312	BP	Green2
GO:0040029	regulation of gene expression, epigeneti...	234	26	5.31	2.6e-11	0.00109	BP	Green2
GO:0044260	cellular macromolecule metabolic process	6487	213	147.15	3.6e-11	4.6e-06	BP	Green2
GO:0000819	sister chromatid segregation	82	16	1.86	4e-11	1	BP	Green2
GO:0031047	gene silencing by RNA	154	21	3.49	4.7e-11	0.02976	BP	Green2
GO:0046483	heterocycle metabolic process	4107	151	93.16	7.8e-11	1	BP	Green2
GO:0035194	posttranscriptional gene silencing by RN...	100	17	2.27	9.7e-11	0.01358	BP	Green2
GO:0016458	gene silencing	251	26	5.69	1.2e-10	0.06301	BP	Green2
GO:0070646	protein modification by small protein re...	102	17	2.31	1.3e-10	0.19916	BP	Green2
GO:0016441	posttranscriptional gene silencing	105	17	2.38	2.2e-10	1	BP	Green2
GO:0007062	sister chromatid cohesion	56	13	1.27	2.7e-10	1.2e-08	BP	Green2
GO:0070647	protein modification by small protein co...	447	34	10.14	8e-10	0.22924	BP	Green2
GO:0016043	cellular component organization	2860	113	64.88	9.5e-10	0.41856	BP	Green2
GO:0043412	macromolecule modification	3132	120	71.05	1.5e-09	0.01904	BP	Green2
GO:0010090	trichome morphogenesis	91	15	2.06	1.9e-09	7.9e-08	BP	Green2
GO:0009629	response to gravity	65	13	1.47	2e-09	0.18243	BP	Green2
GO:0006486	protein glycosylation	172	20	3.9	2.4e-09	0.00028	BP	Green2
GO:0043413	macromolecule glycosylation	172	20	3.9	2.4e-09	1	BP	Green2
GO:0010608	posttranscriptional regulation of gene e...	228	23	5.17	2.5e-09	1	BP	Green2
GO:0009880	embryonic pattern specification	26	9	0.59	3.3e-09	2.7e-06	BP	Green2
GO:0009100	glycoprotein metabolic process	194	21	4.4	3.5e-09	1	BP	Green2
GO:0009606	tropism	68	13	1.54	3.6e-09	1	BP	Green2
GO:0010026	trichome differentiation	95	15	2.15	3.6e-09	1	BP	Green2
GO:0009630	gravitropism	56	12	1.27	3.6e-09	2.8e-08	BP	Green2
GO:0006725	cellular aromatic compound metabolic pro...	4327	151	98.15	3.7e-09	1	BP	Green2
GO:0009101	glycoprotein biosynthetic process	178	20	4.04	4.3e-09	1	BP	Green2
GO:0016579	protein deubiquitination	59	12	1.34	6.8e-09	6.8e-09	BP	Green2
GO:0006464	cellular protein modification process	2828	108	64.15	1.7e-08	0.47569	BP	Green2
GO:0036211	protein modification process	2828	108	64.15	1.7e-08	1	BP	Green2
GO:1901360	organic cyclic compound metabolic proces...	4461	152	101.19	1.7e-08	1	BP	Green2
GO:0070085	glycosylation	193	20	4.38	1.8e-08	1	BP	Green2
GO:0000280	nuclear division	157	18	3.56	1.9e-08	1	BP	Green2
GO:0033044	regulation of chromosome organization	94	14	2.13	2.6e-08	6.9e-06	BP	Green2
GO:0031050	dsRNA processing	80	13	1.81	2.8e-08	1	BP	Green2
GO:0070918	production of small RNA involved in gene...	80	13	1.81	2.8e-08	0.01078	BP	Green2
GO:0010638	positive regulation of organelle organiz...	96	14	2.18	3.4e-08	0.08452	BP	Green2
GO:0010467	gene expression	3202	117	72.63	4.2e-08	1	BP	Green2
GO:1905393	plant organ formation	83	13	1.88	4.4e-08	1	BP	Green2
GO:0022414	reproductive process	1027	52	23.3	5e-08	1	BP	Green2
GO:0016246	RNA interference	70	12	1.59	5.2e-08	0.00496	BP	Green2
GO:0000003	reproduction	1030	52	23.36	5.5e-08	1	BP	Green2
GO:0090697	post-embryonic plant organ morphogenesis	85	13	1.93	5.9e-08	1	BP	Green2
GO:1902903	regulation of supramolecular fiber organ...	86	13	1.95	6.8e-08	1	BP	Green2
GO:0071840	cellular component organization or bioge...	3231	117	73.29	6.9e-08	1	BP	Green2
GO:0032273	positive regulation of protein polymeriz...	73	12	1.66	8.4e-08	1	BP	Green2
GO:1902905	positive regulation of supramolecular fi...	73	12	1.66	8.4e-08	1	BP	Green2
GO:0009933	meristem structural organization	120	15	2.72	9.2e-08	0.01616	BP	Green2
GO:0051495	positive regulation of cytoskeleton orga...	74	12	1.68	9.8e-08	1	BP	Green2
GO:0051493	regulation of cytoskeleton organization	89	13	2.02	1e-07	1	BP	Green2
GO:0031324	negative regulation of cellular metaboli...	349	26	7.92	1.2e-07	1	BP	Green2
GO:0048532	anatomical structure arrangement	123	15	2.79	1.3e-07	1	BP	Green2
GO:0048523	negative regulation of cellular process	499	32	11.32	1.4e-07	1	BP	Green2
GO:0048285	organelle fission	179	18	4.06	1.4e-07	1	BP	Green2
GO:0016192	vesicle-mediated transport	582	35	13.2	1.7e-07	0.00129	BP	Green2
GO:0035195	gene silencing by miRNA	51	10	1.16	1.8e-07	1	BP	Green2
GO:0048449	floral organ formation	51	10	1.16	1.8e-07	2.1e-06	BP	Green2
GO:0007389	pattern specification process	182	18	4.13	1.9e-07	1	BP	Green2
GO:0090696	post-embryonic plant organ development	110	14	2.5	2e-07	1	BP	Green2
GO:0009653	anatomical structure morphogenesis	779	42	17.67	2e-07	0.02606	BP	Green2
GO:0009791	post-embryonic development	1015	50	23.02	2.1e-07	0.02113	BP	Green2
GO:0048856	anatomical structure development	1983	80	44.98	2.2e-07	0.00347	BP	Green2
GO:0048731	system development	1234	57	27.99	2.4e-07	0.46149	BP	Green2
GO:0048522	positive regulation of cellular process	564	34	12.79	2.5e-07	0.09431	BP	Green2
GO:0006397	mRNA processing	206	19	4.67	2.5e-07	0.18736	BP	Green2
GO:0030838	positive regulation of actin filament po...	68	11	1.54	3.5e-07	1	BP	Green2
GO:0045010	actin nucleation	68	11	1.54	3.5e-07	2.5e-06	BP	Green2
GO:0031327	negative regulation of cellular biosynth...	253	21	5.74	3.5e-07	1	BP	Green2
GO:0009890	negative regulation of biosynthetic proc...	254	21	5.76	3.8e-07	1	BP	Green2
GO:0048608	reproductive structure development	798	42	18.1	3.9e-07	0.14329	BP	Green2
GO:0061458	reproductive system development	798	42	18.1	3.9e-07	1	BP	Green2
GO:0044265	cellular macromolecule catabolic process	742	40	16.83	4e-07	0.33803	BP	Green2
GO:0032271	regulation of protein polymerization	84	12	1.91	4.1e-07	1	BP	Green2
GO:0006807	nitrogen compound metabolic process	8537	245	193.65	4.2e-07	1	BP	Green2
GO:0032502	developmental process	2015	80	45.71	4.3e-07	1	BP	Green2
GO:0009793	embryo development ending in seed dorman...	216	19	4.9	5.3e-07	0.00348	BP	Green2
GO:0099402	plant organ development	666	37	15.11	5.4e-07	0.21314	BP	Green2
GO:0051172	negative regulation of nitrogen compound...	331	24	7.51	6.3e-07	0.29784	BP	Green2
GO:0043254	regulation of protein complex assembly	104	13	2.36	6.6e-07	1	BP	Green2
GO:2000113	negative regulation of cellular macromol...	241	20	5.47	6.8e-07	0.31446	BP	Green2
GO:0009889	regulation of biosynthetic process	1340	59	30.4	7.1e-07	1	BP	Green2
GO:0031326	regulation of cellular biosynthetic proc...	1309	58	29.69	7.3e-07	1	BP	Green2
GO:0051130	positive regulation of cellular componen...	124	14	2.81	8.7e-07	1	BP	Green2
GO:0031334	positive regulation of protein complex a...	90	12	2.04	8.8e-07	1	BP	Green2
GO:0044089	positive regulation of cellular componen...	90	12	2.04	8.8e-07	1	BP	Green2
GO:0035196	production of miRNAs involved in gene si...	47	9	1.07	9.3e-07	8.9e-07	BP	Green2
GO:0048518	positive regulation of biological proces...	653	36	14.81	9.3e-07	1	BP	Green2
GO:0007155	cell adhesion	61	10	1.38	1e-06	1e-06	BP	Green2
GO:0009756	carbohydrate mediated signaling	61	10	1.38	1e-06	1	BP	Green2
GO:0010182	sugar mediated signaling pathway	61	10	1.38	1e-06	1e-06	BP	Green2
GO:0022610	biological adhesion	61	10	1.38	1e-06	1	BP	Green2
GO:0010558	negative regulation of macromolecule bio...	248	20	5.63	1.1e-06	1	BP	Green2
GO:0007010	cytoskeleton organization	341	24	7.74	1.1e-06	0.07967	BP	Green2
GO:0010014	meristem initiation	76	11	1.72	1.1e-06	0.00556	BP	Green2
GO:2000112	regulation of cellular macromolecule bio...	1268	56	28.76	1.3e-06	0.11174	BP	Green2
GO:0009790	embryo development	252	20	5.72	1.4e-06	1	BP	Green2
GO:0019219	regulation of nucleobase-containing comp...	1208	54	27.4	1.4e-06	0.09185	BP	Green2
GO:0008064	regulation of actin polymerization or de...	79	11	1.79	1.6e-06	1	BP	Green2
GO:0030041	actin filament polymerization	79	11	1.79	1.6e-06	1	BP	Green2
GO:0030832	regulation of actin filament length	79	11	1.79	1.6e-06	1	BP	Green2
GO:0030833	regulation of actin filament polymerizat...	79	11	1.79	1.6e-06	1	BP	Green2
GO:0032956	regulation of actin cytoskeleton organiz...	79	11	1.79	1.6e-06	1	BP	Green2
GO:0032970	regulation of actin filament-based proce...	79	11	1.79	1.6e-06	1	BP	Green2
GO:0110053	regulation of actin filament organizatio...	79	11	1.79	1.6e-06	1	BP	Green2
GO:0010556	regulation of macromolecule biosynthetic...	1280	56	29.04	1.7e-06	1	BP	Green2
GO:0044087	regulation of cellular component biogene...	113	13	2.56	1.7e-06	1	BP	Green2
GO:0051171	regulation of nitrogen compound metaboli...	1643	67	37.27	1.8e-06	0.33244	BP	Green2
GO:0048646	anatomical structure formation involved ...	132	14	2.99	1.9e-06	0.66603	BP	Green2
GO:0051301	cell division	213	18	4.83	1.9e-06	0.00018	BP	Green2
GO:0048444	floral organ morphogenesis	65	10	1.47	1.9e-06	1	BP	Green2
GO:0071322	cellular response to carbohydrate stimul...	65	10	1.47	1.9e-06	1	BP	Green2
GO:0051716	cellular response to stimulus	2166	82	49.13	2e-06	1	BP	Green2
GO:0000902	cell morphogenesis	307	22	6.96	2.2e-06	0.05742	BP	Green2
GO:0009888	tissue development	622	34	14.11	2.3e-06	0.58334	BP	Green2
GO:0080090	regulation of primary metabolic process	1723	69	39.08	2.3e-06	0.62349	BP	Green2
GO:0010228	vegetative to reproductive phase transit...	195	17	4.42	2.4e-06	3.6e-06	BP	Green2
GO:0034655	nucleobase-containing compound catabolic...	334	23	7.58	2.6e-06	1	BP	Green2
GO:0008380	RNA splicing	286	21	6.49	2.6e-06	0.14052	BP	Green2
GO:0010431	seed maturation	83	11	1.88	2.7e-06	0.0788	BP	Green2
GO:2001251	negative regulation of chromosome organi...	19	6	0.43	2.8e-06	1	BP	Green2
GO:0032989	cellular component morphogenesis	336	23	7.62	2.9e-06	0.47398	BP	Green2
GO:0000904	cell morphogenesis involved in different...	157	15	3.56	3e-06	1	BP	Green2
GO:0030029	actin filament-based process	157	15	3.56	3e-06	1	BP	Green2
GO:0048609	multicellular organismal reproductive pr...	157	15	3.56	3e-06	0.16394	BP	Green2
GO:0034641	cellular nitrogen compound metabolic pro...	5031	157	114.12	3.1e-06	1	BP	Green2
GO:0140013	meiotic nuclear division	101	12	2.29	3.1e-06	1	BP	Green2
GO:0030422	production of siRNA involved in RNA inte...	54	9	1.22	3.2e-06	0.01419	BP	Green2
GO:0051254	positive regulation of RNA metabolic pro...	244	19	5.53	3.3e-06	1	BP	Green2
GO:0048869	cellular developmental process	607	33	13.77	3.6e-06	1	BP	Green2
GO:0090626	plant epidermis morphogenesis	180	16	4.08	3.6e-06	0.86268	BP	Green2
GO:0045935	positive regulation of nucleobase-contai...	246	19	5.58	3.7e-06	1	BP	Green2
GO:0006366	transcription by RNA polymerase II	181	16	4.11	3.9e-06	0.00588	BP	Green2
GO:0051252	regulation of RNA metabolic process	1124	50	25.5	4.1e-06	1	BP	Green2
GO:0043547	positive regulation of GTPase activity	56	9	1.27	4.3e-06	4.3e-06	BP	Green2
GO:0016567	protein ubiquitination	320	22	7.26	4.4e-06	1.5e-05	BP	Green2
GO:0031323	regulation of cellular metabolic process	1757	69	39.86	4.5e-06	1	BP	Green2
GO:0010639	negative regulation of organelle organiz...	31	7	0.7	4.8e-06	1	BP	Green2
GO:0051129	negative regulation of cellular componen...	31	7	0.7	4.8e-06	1	BP	Green2
GO:0097435	supramolecular fiber organization	184	16	4.17	4.8e-06	1	BP	Green2
GO:0007275	multicellular organism development	1697	67	38.49	5.3e-06	0.55396	BP	Green2
GO:0034645	cellular macromolecule biosynthetic proc...	3100	106	70.32	5.6e-06	0.20408	BP	Green2
GO:0030154	cell differentiation	455	27	10.32	5.9e-06	0.42404	BP	Green2
GO:1903047	mitotic cell cycle process	166	15	3.77	6e-06	1	BP	Green2
GO:0003006	developmental process involved in reprod...	920	43	20.87	6.1e-06	1	BP	Green2
GO:0009059	macromolecule biosynthetic process	3221	109	73.06	6.3e-06	1	BP	Green2
GO:0007015	actin filament organization	127	13	2.88	6.4e-06	0.44206	BP	Green2
GO:0032504	multicellular organism reproduction	167	15	3.79	6.4e-06	1	BP	Green2
GO:0006265	DNA topological change	13	5	0.29	6.5e-06	6.5e-06	BP	Green2
GO:0043087	regulation of GTPase activity	59	9	1.34	6.7e-06	1	BP	Green2
GO:0023052	signaling	1375	57	31.19	7.1e-06	1	BP	Green2
GO:0045893	positive regulation of transcription, DN...	235	18	5.33	7.5e-06	0.00052	BP	Green2
GO:1902680	positive regulation of RNA biosynthetic ...	235	18	5.33	7.5e-06	1	BP	Green2
GO:1903508	positive regulation of nucleic acid-temp...	235	18	5.33	7.5e-06	1	BP	Green2
GO:0048508	embryonic meristem development	33	7	0.75	7.6e-06	0.20276	BP	Green2
GO:0051345	positive regulation of hydrolase activit...	60	9	1.36	7.8e-06	1	BP	Green2
GO:0045595	regulation of cell differentiation	46	8	1.04	8.1e-06	8.1e-06	BP	Green2
GO:0046907	intracellular transport	901	42	20.44	8.4e-06	0.10079	BP	Green2
GO:0006355	regulation of transcription, DNA-templat...	1091	48	24.75	8.7e-06	0.2318	BP	Green2
GO:0051258	protein polymerization	131	13	2.97	9e-06	1	BP	Green2
GO:0010154	fruit development	310	21	7.03	9e-06	1	BP	Green2
GO:0090558	plant epidermis development	335	22	7.6	9.1e-06	0.00259	BP	Green2
GO:0048367	shoot system development	693	35	15.72	9.2e-06	0.00918	BP	Green2
GO:0048316	seed development	286	20	6.49	9.3e-06	1	BP	Green2
GO:0010072	primary shoot apical meristem specificat...	23	6	0.52	9.6e-06	9.6e-06	BP	Green2
GO:0006075	(1->3)-beta-D-glucan biosynthetic proces...	14	5	0.32	9.9e-06	9.9e-06	BP	Green2
GO:0010162	seed dormancy process	62	9	1.41	1e-05	1e-05	BP	Green2
GO:0022611	dormancy process	62	9	1.41	1e-05	1	BP	Green2
GO:0097659	nucleic acid-templated transcription	1260	53	28.58	1e-05	1	BP	Green2
GO:0019915	lipid storage	48	8	1.09	1.1e-05	1.1e-05	BP	Green2
GO:1903506	regulation of nucleic acid-templated tra...	1102	48	25	1.1e-05	1	BP	Green2
GO:2001141	regulation of RNA biosynthetic process	1103	48	25.02	1.2e-05	1	BP	Green2
GO:0009987	cellular process	13568	347	307.77	1.2e-05	8.6e-05	BP	Green2
GO:0008154	actin polymerization or depolymerization	98	11	2.22	1.4e-05	1	BP	Green2
GO:0032774	RNA biosynthetic process	1276	53	28.94	1.5e-05	1	BP	Green2
GO:0030036	actin cytoskeleton organization	137	13	3.11	1.5e-05	1	BP	Green2
GO:0090421	embryonic meristem initiation	25	6	0.57	1.6e-05	1	BP	Green2
GO:0050826	response to freezing	51	8	1.16	1.8e-05	1.8e-05	BP	Green2
GO:0006351	transcription, DNA-templated	1253	52	28.42	1.8e-05	1	BP	Green2
GO:0045934	negative regulation of nucleobase-contai...	205	16	4.65	1.9e-05	1	BP	Green2
GO:0010628	positive regulation of gene expression	278	19	6.31	2.1e-05	1	BP	Green2
GO:0071695	anatomical structure maturation	231	17	5.24	2.3e-05	1	BP	Green2
GO:0032446	protein modification by small protein co...	356	22	8.08	2.3e-05	1	BP	Green2
GO:0051726	regulation of cell cycle	233	17	5.29	2.5e-05	0.52172	BP	Green2
GO:0007154	cell communication	1506	59	34.16	2.6e-05	1	BP	Green2
GO:0006487	protein N-linked glycosylation	87	10	1.97	2.7e-05	2.7e-05	BP	Green2
GO:0006074	(1->3)-beta-D-glucan metabolic process	17	5	0.39	2.9e-05	1	BP	Green2
GO:0006266	DNA ligation	9	4	0.2	3e-05	0.00051	BP	Green2
GO:0051641	cellular localization	1112	47	25.22	3e-05	0.36685	BP	Green2
GO:0009628	response to abiotic stimulus	1280	52	29.04	3.2e-05	0.04892	BP	Green2
GO:0032501	multicellular organismal process	1867	69	42.35	3.3e-05	0.57541	BP	Green2
GO:1903046	meiotic cell cycle process	128	12	2.9	3.5e-05	1	BP	Green2
GO:0000398	mRNA splicing, via spliceosome	149	13	3.38	3.6e-05	0.00586	BP	Green2
GO:0003002	regionalization	109	11	2.47	3.8e-05	0.00333	BP	Green2
GO:0051321	meiotic cell cycle	129	12	2.93	3.8e-05	1	BP	Green2
GO:0007165	signal transduction	1356	54	30.76	3.8e-05	0.03425	BP	Green2
GO:0044270	cellular nitrogen compound catabolic pro...	422	24	9.57	3.9e-05	1	BP	Green2
GO:0021700	developmental maturation	241	17	5.47	3.9e-05	1	BP	Green2
GO:0046700	heterocycle catabolic process	423	24	9.6	4e-05	1	BP	Green2
GO:0050896	response to stimulus	4494	138	101.94	4.1e-05	0.17761	BP	Green2
GO:0007127	meiosis I	92	10	2.09	4.5e-05	0.02191	BP	Green2
GO:0061982	meiosis I cell cycle process	92	10	2.09	4.5e-05	1	BP	Green2
GO:0044238	primary metabolic process	10331	275	234.35	4.5e-05	0.03418	BP	Green2
GO:0048468	cell development	294	19	6.67	4.6e-05	0.05143	BP	Green2
GO:0045132	meiotic chromosome segregation	58	8	1.32	4.7e-05	2.6e-05	BP	Green2
GO:0048366	leaf development	175	14	3.97	4.8e-05	0.04029	BP	Green2
GO:0033554	cellular response to stress	814	37	18.46	5e-05	1	BP	Green2
GO:0051253	negative regulation of RNA metabolic pro...	199	15	4.51	5.2e-05	1	BP	Green2
GO:0009893	positive regulation of metabolic process	458	25	10.39	5.2e-05	1	BP	Green2
GO:0010557	positive regulation of macromolecule bio...	272	18	6.17	5.3e-05	1	BP	Green2
GO:0010564	regulation of cell cycle process	94	10	2.13	5.4e-05	0.00488	BP	Green2
GO:0009891	positive regulation of biosynthetic proc...	298	19	6.76	5.5e-05	1	BP	Green2
GO:0031328	positive regulation of cellular biosynth...	273	18	6.19	5.6e-05	1	BP	Green2
GO:0010267	production of ta-siRNAs involved in RNA ...	31	6	0.7	6e-05	6e-05	BP	Green2
GO:0051649	establishment of localization in cell	981	42	22.25	6.1e-05	1	BP	Green2
GO:0000377	RNA splicing, via transesterification re...	157	13	3.56	6.2e-05	1	BP	Green2
GO:1905392	plant organ morphogenesis	327	20	7.42	6.3e-05	1	BP	Green2
GO:0022622	root system development	277	18	6.28	6.7e-05	1	BP	Green2
GO:0048364	root development	277	18	6.28	6.7e-05	0.01385	BP	Green2
GO:0048825	cotyledon development	32	6	0.73	7.2e-05	7.2e-05	BP	Green2
GO:0009409	response to cold	206	15	4.67	7.6e-05	0.27724	BP	Green2
GO:1990234	transferase complex	369	30	6.78	9.2e-12	1	CC	Green2
GO:0005634	nucleus	2188	84	40.21	1.5e-11	5e-05	CC	Green2
GO:0044428	nuclear part	807	41	14.83	3.4e-09	1	CC	Green2
GO:0005622	intracellular	10005	229	183.89	3.2e-08	7.3e-05	CC	Green2
GO:1902494	catalytic complex	754	37	13.86	5.2e-08	1	CC	Green2
GO:0044451	nucleoplasm part	185	17	3.4	5.7e-08	1	CC	Green2
GO:0005654	nucleoplasm	215	18	3.95	9.6e-08	0.41243	CC	Green2
GO:0032991	protein-containing complex	2956	89	54.33	6.2e-07	1	CC	Green2
GO:0044464	cell part	11520	248	211.73	1.6e-06	0.04391	CC	Green2
GO:1990391	DNA repair complex	6	4	0.11	1.6e-06	1	CC	Green2
GO:0005623	cell	11629	249	213.73	2.6e-06	0.71434	CC	Green2
GO:0000151	ubiquitin ligase complex	144	13	2.65	2.6e-06	0.00033	CC	Green2
GO:0000148	1,3-beta-D-glucan synthase complex	14	5	0.26	3.5e-06	3.5e-06	CC	Green2
GO:0044424	intracellular part	9554	212	175.6	1e-05	0.55046	CC	Green2
GO:0030015	CCR4-NOT core complex	24	5	0.44	6.5e-05	6.5e-05	CC	Green2
GO:0030014	CCR4-NOT complex	25	5	0.46	8e-05	1	CC	Green2
GO:0099023	tethering complex	62	7	1.14	0.00014	1	CC	Green2
GO:0016591	RNA polymerase II, holoenzyme	64	7	1.18	0.00017	0.11384	CC	Green2
GO:0005681	spliceosomal complex	109	9	2	0.00018	0.01662	CC	Green2
GO:0031981	nuclear lumen	587	24	10.79	0.00023	1	CC	Green2
GO:0098797	plasma membrane protein complex	31	5	0.57	0.00023	1	CC	Green2
GO:0061695	transferase complex, transferring phosph...	117	9	2.15	0.00031	1	CC	Green2
GO:0016592	mediator complex	33	5	0.61	0.00032	0.00032	CC	Green2
GO:0000109	nucleotide-excision repair complex	2	2	0.04	0.00034	0.01832	CC	Green2
GO:0031931	TORC1 complex	2	2	0.04	0.00034	0.00034	CC	Green2
GO:0038201	TOR complex	2	2	0.04	0.00034	1	CC	Green2
GO:0089701	U2AF	2	2	0.04	0.00034	0.00034	CC	Green2
GO:1990423	RZZ complex	2	2	0.04	0.00034	0.00034	CC	Green2
GO:0000932	P-body	52	6	0.96	0.00037	0.00037	CC	Green2
GO:0035770	ribonucleoprotein granule	60	6	1.1	8e-04	1	CC	Green2
GO:0036464	cytoplasmic ribonucleoprotein granule	60	6	1.1	8e-04	1	CC	Green2
GO:0000243	commitment complex	11	3	0.2	0.00091	0.00091	CC	Green2
GO:0008023	transcription elongation factor complex	11	3	0.2	0.00091	1	CC	Green2
GO:0031461	cullin-RING ubiquitin ligase complex	110	8	2.02	0.00096	0.01773	CC	Green2
GO:0055029	nuclear DNA-directed RNA polymerase comp...	92	7	1.69	0.00153	1	CC	Green2
GO:0005938	cell cortex	47	5	0.86	0.00166	0.16766	CC	Green2
GO:0099568	cytoplasmic region	47	5	0.86	0.00166	1	CC	Green2
GO:0000428	DNA-directed RNA polymerase complex	95	7	1.75	0.00184	1	CC	Green2
GO:0030880	RNA polymerase complex	95	7	1.75	0.00184	1	CC	Green2
GO:0031209	SCAR complex	4	2	0.07	0.00197	0.00197	CC	Green2
GO:0032300	mismatch repair complex	4	2	0.07	0.00197	1	CC	Green2
GO:0005635	nuclear envelope	73	6	1.34	0.00223	0.41196	CC	Green2
GO:0031974	membrane-enclosed lumen	711	24	13.07	0.00316	1	CC	Green2
GO:0043233	organelle lumen	711	24	13.07	0.00316	1	CC	Green2
GO:0070013	intracellular organelle lumen	711	24	13.07	0.00316	1	CC	Green2
GO:0030897	HOPS complex	5	2	0.09	0.00325	0.00325	CC	Green2
GO:0030915	Smc5-Smc6 complex	5	2	0.09	0.00325	0.00325	CC	Green2
GO:0106068	SUMO ligase complex	5	2	0.09	0.00325	1	CC	Green2
GO:0000145	exocyst	34	4	0.62	0.00336	0.00336	CC	Green2
GO:0071004	U2-type prespliceosome	17	3	0.31	0.00345	0.00345	CC	Green2
GO:0005684	U2-type spliceosomal complex	35	4	0.64	0.00374	0.18323	CC	Green2
GO:0044448	cell cortex part	37	4	0.68	0.00458	1	CC	Green2
GO:0000776	kinetochore	6	2	0.11	0.00481	1	CC	Green2
GO:0016593	Cdc73/Paf1 complex	6	2	0.11	0.00481	0.00481	CC	Green2
GO:0005802	trans-Golgi network	177	9	3.25	0.00553	0.00553	CC	Green2
GO:0098791	Golgi subcompartment	245	11	4.5	0.00579	1	CC	Green2
GO:0030532	small nuclear ribonucleoprotein complex	67	5	1.23	0.00774	1	CC	Green2
GO:0097525	spliceosomal snRNP complex	67	5	1.23	0.00774	1	CC	Green2
GO:0044431	Golgi apparatus part	292	12	5.37	0.008	1	CC	Green2
GO:0120114	Sm-like protein family complex	69	5	1.27	0.00875	1	CC	Green2
GO:0005665	RNA polymerase II, core complex	26	3	0.48	0.01169	0.01169	CC	Green2
GO:0070847	core mediator complex	10	2	0.18	0.01375	0.01375	CC	Green2
GO:0005643	nuclear pore	28	3	0.51	0.01434	0.01434	CC	Green2
GO:0016607	nuclear speck	11	2	0.2	0.0166	0.0166	CC	Green2
GO:0043229	intracellular organelle	7742	161	142.29	0.01771	1	CC	Green2
GO:0080008	Cul4-RING E3 ubiquitin ligase complex	55	4	1.01	0.01831	0.01831	CC	Green2
GO:0000110	nucleotide-excision repair factor 1 comp...	1	1	0.02	0.01838	0.01838	CC	Green2
GO:0009341	beta-galactosidase complex	1	1	0.02	0.01838	0.01838	CC	Green2
GO:0016035	zeta DNA polymerase complex	1	1	0.02	0.01838	0.01838	CC	Green2
GO:0042406	extrinsic component of endoplasmic retic...	1	1	0.02	0.01838	0.01838	CC	Green2
GO:0055037	recycling endosome	1	1	0.02	0.01838	0.01838	CC	Green2
GO:1990072	TRAPPIII protein complex	1	1	0.02	0.01838	0.01838	CC	Green2
GO:0071010	prespliceosome	31	3	0.57	0.0189	1	CC	Green2
GO:0043226	organelle	7757	161	142.57	0.01915	1	CC	Green2
GO:0000793	condensed chromosome	34	3	0.62	0.02417	1	CC	Green2
GO:0000775	chromosome, centromeric region	14	2	0.26	0.02649	1	CC	Green2
GO:0005694	chromosome	272	10	5	0.02931	0.00449	CC	Green2
GO:0016459	myosin complex	16	2	0.29	0.0341	0.0341	CC	Green2
GO:0031965	nuclear membrane	16	2	0.29	0.0341	0.0341	CC	Green2
GO:0034399	nuclear periphery	16	2	0.29	0.0341	0.0341	CC	Green2
GO:0000139	Golgi membrane	98	5	1.8	0.03456	0.07831	CC	Green2
GO:0012505	endomembrane system	1393	35	25.6	0.0362	1	CC	Green2
GO:0005765	lysosomal membrane	2	1	0.04	0.03642	0.03642	CC	Green2
GO:0005847	mRNA cleavage and polyadenylation specif...	2	1	0.04	0.03642	0.03642	CC	Green2
GO:0030870	Mre11 complex	2	1	0.04	0.03642	0.03642	CC	Green2
GO:0032301	MutSalpha complex	2	1	0.04	0.03642	0.03642	CC	Green2
GO:0032389	MutLalpha complex	2	1	0.04	0.03642	0.03642	CC	Green2
GO:0035101	FACT complex	2	1	0.04	0.03642	0.03642	CC	Green2
GO:0098852	lytic vacuole membrane	2	1	0.04	0.03642	1	CC	Green2
GO:0030131	clathrin adaptor complex	17	2	0.31	0.03818	0.03818	CC	Green2
GO:0005770	late endosome	19	2	0.35	0.04687	0.04687	CC	Green2
GO:0005215	transporter activity	1660	102	46.1	1.1e-14	0.00901	MF	Green3
GO:0022857	transmembrane transporter activity	1359	87	37.74	1.5e-13	0.27653	MF	Green3
GO:0015318	inorganic molecular entity transmembrane...	899	67	24.97	1.5e-13	1	MF	Green3
GO:0015075	ion transmembrane transporter activity	850	60	23.61	3e-11	1	MF	Green3
GO:0022838	substrate-specific channel activity	177	22	4.92	4.5e-09	1	MF	Green3
GO:0015267	channel activity	191	22	5.3	1.8e-08	1	MF	Green3
GO:0022803	passive transmembrane transporter activi...	191	22	5.3	1.8e-08	1	MF	Green3
GO:0004222	metalloendopeptidase activity	64	12	1.78	1.6e-07	1.6e-07	MF	Green3
GO:0046873	metal ion transmembrane transporter acti...	242	23	6.72	3.1e-07	1	MF	Green3
GO:0005216	ion channel activity	94	14	2.61	3.1e-07	0.02352	MF	Green3
GO:0004176	ATP-dependent peptidase activity	26	8	0.72	3.4e-07	3.4e-07	MF	Green3
GO:0008509	anion transmembrane transporter activity	314	26	8.72	7.8e-07	1	MF	Green3
GO:0008237	metallopeptidase activity	94	13	2.61	1.9e-06	0.56352	MF	Green3
GO:0008144	drug binding	2325	100	64.57	4.7e-06	1	MF	Green3
GO:0015103	inorganic anion transmembrane transporte...	118	14	3.28	5.1e-06	0.24141	MF	Green3
GO:0022839	ion gated channel activity	76	11	2.11	7.7e-06	1	MF	Green3
GO:0005524	ATP binding	2112	91	58.65	1.3e-05	1.3e-05	MF	Green3
GO:0015291	secondary active transmembrane transport...	282	22	7.83	1.4e-05	1	MF	Green3
GO:0043168	anion binding	3288	128	91.31	2.6e-05	1	MF	Green3
GO:0022836	gated channel activity	90	11	2.5	3.9e-05	1	MF	Green3
GO:0022804	active transmembrane transporter activit...	638	36	17.72	4.9e-05	1	MF	Green3
GO:0008324	cation transmembrane transporter activit...	550	32	15.27	7.3e-05	1	MF	Green3
GO:0035639	purine ribonucleoside triphosphate bindi...	2431	98	67.51	8.1e-05	1	MF	Green3
GO:0005261	cation channel activity	53	8	1.47	9.9e-05	1	MF	Green3
GO:0022890	inorganic cation transmembrane transport...	510	30	14.16	1e-04	1	MF	Green3
GO:0004970	ionotropic glutamate receptor activity	11	4	0.31	0.00017	0.00017	MF	Green3
GO:0005230	extracellular ligand-gated ion channel a...	11	4	0.31	0.00017	1	MF	Green3
GO:0022824	transmitter-gated ion channel activity	11	4	0.31	0.00017	1	MF	Green3
GO:0022835	transmitter-gated channel activity	11	4	0.31	0.00017	1	MF	Green3
GO:0030594	neurotransmitter receptor activity	11	4	0.31	0.00017	1	MF	Green3
GO:0032559	adenyl ribonucleotide binding	2271	91	63.07	0.00019	1	MF	Green3
GO:0030554	adenyl nucleotide binding	2274	91	63.15	2e-04	1	MF	Green3
GO:0008066	glutamate receptor activity	12	4	0.33	0.00024	1	MF	Green3
GO:0008728	GTP diphosphokinase activity	6	3	0.17	4e-04	4e-04	MF	Green3
GO:0009001	serine O-acetyltransferase activity	6	3	0.17	4e-04	4e-04	MF	Green3
GO:0016987	sigma factor activity	6	3	0.17	4e-04	4e-04	MF	Green3
GO:0052592	oxidoreductase activity, acting on CH or...	6	3	0.17	4e-04	1	MF	Green3
GO:0016773	phosphotransferase activity, alcohol gro...	1757	72	48.8	0.00052	0.95266	MF	Green3
GO:0032553	ribonucleotide binding	2640	100	73.32	0.00065	1	MF	Green3
GO:0016772	transferase activity, transferring phosp...	2454	94	68.15	0.00068	0.47198	MF	Green3
GO:0016412	serine O-acyltransferase activity	7	3	0.19	0.00069	1	MF	Green3
GO:0015238	drug transmembrane transporter activity	125	11	3.47	0.00073	0.09873	MF	Green3
GO:0004612	phosphoenolpyruvate carboxykinase (ATP) ...	2	2	0.06	0.00077	0.00077	MF	Green3
GO:0004789	thiamine-phosphate diphosphorylase activ...	2	2	0.06	0.00077	0.00077	MF	Green3
GO:0004793	threonine aldolase activity	2	2	0.06	0.00077	1	MF	Green3
GO:0008732	L-allo-threonine aldolase activity	2	2	0.06	0.00077	0.00077	MF	Green3
GO:0032555	purine ribonucleotide binding	2590	98	71.93	0.00078	1	MF	Green3
GO:0017076	purine nucleotide binding	2595	98	72.07	0.00083	1	MF	Green3
GO:0016301	kinase activity	2189	85	60.79	0.00085	0.28398	MF	Green3
GO:0015085	calcium ion transmembrane transporter ac...	42	6	1.17	0.001	1	MF	Green3
GO:0036094	small molecule binding	3973	140	110.34	0.00102	1	MF	Green3
GO:0005262	calcium channel activity	8	3	0.22	0.00107	0.01069	MF	Green3
GO:0019902	phosphatase binding	8	3	0.22	0.00107	1	MF	Green3
GO:0019903	protein phosphatase binding	8	3	0.22	0.00107	0.00107	MF	Green3
GO:0015095	magnesium ion transmembrane transporter ...	29	5	0.81	0.00111	0.00111	MF	Green3
GO:0005342	organic acid transmembrane transporter a...	175	13	4.86	0.00124	0.10514	MF	Green3
GO:0004712	protein serine/threonine/tyrosine kinase...	30	5	0.83	0.0013	0.00618	MF	Green3
GO:0015166	polyol transmembrane transporter activit...	77	8	2.14	0.00132	1	MF	Green3
GO:0004674	protein serine/threonine kinase activity	930	42	25.83	0.00138	0.01376	MF	Green3
GO:0097367	carbohydrate derivative binding	2707	100	75.18	0.00151	1	MF	Green3
GO:1901618	organic hydroxy compound transmembrane t...	79	8	2.19	0.00155	1	MF	Green3
GO:0015276	ligand-gated ion channel activity	19	4	0.53	0.00164	1	MF	Green3
GO:0022834	ligand-gated channel activity	19	4	0.53	0.00164	1	MF	Green3
GO:0015297	antiporter activity	159	12	4.42	0.00165	0.03146	MF	Green3
GO:0005244	voltage-gated ion channel activity	64	7	1.78	0.00194	1	MF	Green3
GO:0022832	voltage-gated channel activity	64	7	1.78	0.00194	1	MF	Green3
GO:0005372	water transmembrane transporter activity	83	8	2.31	0.00213	1	MF	Green3
GO:0015250	water channel activity	83	8	2.31	0.00213	0.00213	MF	Green3
GO:0008893	guanosine-3',5'-bis(diphosphate) 3'-diph...	10	3	0.28	0.00221	0.00221	MF	Green3
GO:0016794	diphosphoric monoester hydrolase activit...	10	3	0.28	0.00221	1	MF	Green3
GO:0004375	glycine dehydrogenase (decarboxylating) ...	3	2	0.08	0.00227	0.00227	MF	Green3
GO:0015086	cadmium ion transmembrane transporter ac...	3	2	0.08	0.00227	0.05467	MF	Green3
GO:0016594	glycine binding	3	2	0.08	0.00227	0.00227	MF	Green3
GO:0016642	oxidoreductase activity, acting on the C...	3	2	0.08	0.00227	1	MF	Green3
GO:0016824	hydrolase activity, acting on acid halid...	3	2	0.08	0.00227	1	MF	Green3
GO:0019120	hydrolase activity, acting on acid halid...	3	2	0.08	0.00227	1	MF	Green3
GO:0042165	neurotransmitter binding	3	2	0.08	0.00227	1	MF	Green3
GO:0080048	GDP-D-glucose phosphorylase activity	3	2	0.08	0.00227	0.00227	MF	Green3
GO:0016597	amino acid binding	68	7	1.89	0.00275	0.03383	MF	Green3
GO:0043167	ion binding	6288	205	174.63	0.00281	0.73111	MF	Green3
GO:0046943	carboxylic acid transmembrane transporte...	171	12	4.75	0.00302	1	MF	Green3
GO:0004743	pyruvate kinase activity	23	4	0.64	0.00342	0.00342	MF	Green3
GO:0030955	potassium ion binding	23	4	0.64	0.00342	0.00342	MF	Green3
GO:0031420	alkali metal ion binding	23	4	0.64	0.00342	1	MF	Green3
GO:0140096	catalytic activity, acting on a protein	3047	108	84.62	0.00372	1	MF	Green3
GO:0004672	protein kinase activity	1584	62	43.99	0.00374	0.64971	MF	Green3
GO:0016157	sucrose synthase activity	12	3	0.33	0.00389	0.00389	MF	Green3
GO:0015168	glycerol transmembrane transporter activ...	73	7	2.03	0.0041	1	MF	Green3
GO:0015254	glycerol channel activity	73	7	2.03	0.0041	0.0041	MF	Green3
GO:0000036	acyl carrier activity	4	2	0.11	0.00445	0.00445	MF	Green3
GO:0004320	oleoyl-[acyl-carrier-protein] hydrolase ...	4	2	0.11	0.00445	0.00445	MF	Green3
GO:0016295	myristoyl-[acyl-carrier-protein] hydrola...	4	2	0.11	0.00445	0.00445	MF	Green3
GO:0016296	palmitoyl-[acyl-carrier-protein] hydrola...	4	2	0.11	0.00445	0.00445	MF	Green3
GO:0036422	heptaprenyl diphosphate synthase activit...	4	2	0.11	0.00445	0.00445	MF	Green3
GO:0044620	ACP phosphopantetheine attachment site b...	4	2	0.11	0.00445	1	MF	Green3
GO:0051192	prosthetic group binding	4	2	0.11	0.00445	1	MF	Green3
GO:0051741	2-methyl-6-phytyl-1,4-benzoquinone methy...	4	2	0.11	0.00445	0.00445	MF	Green3
GO:0022843	voltage-gated cation channel activity	40	5	1.11	0.00478	1	MF	Green3
GO:0050664	oxidoreductase activity, acting on NAD(P...	13	3	0.36	0.00495	0.00444	MF	Green3
GO:0016616	oxidoreductase activity, acting on the C...	254	15	7.05	0.0051	0.93749	MF	Green3
GO:0015079	potassium ion transmembrane transporter ...	76	7	2.11	0.00513	0.5163	MF	Green3
GO:0015144	carbohydrate transmembrane transporter a...	183	12	5.08	0.0052	1	MF	Green3
GO:0015662	ATPase activity, coupled to transmembran...	41	5	1.14	0.00533	1	MF	Green3
GO:0016160	amylase activity	14	3	0.39	0.00617	1	MF	Green3
GO:0070011	peptidase activity, acting on L-amino ac...	609	28	16.91	0.00659	1	MF	Green3
GO:0010277	chlorophyllide a oxygenase [overall] act...	5	2	0.14	0.00728	0.00728	MF	Green3
GO:0015105	arsenite transmembrane transporter activ...	5	2	0.14	0.00728	0.00728	MF	Green3
GO:0046429	4-hydroxy-3-methylbut-2-en-1-yl diphosph...	5	2	0.14	0.00728	0.00728	MF	Green3
GO:0046524	sucrose-phosphate synthase activity	5	2	0.14	0.00728	0.00728	MF	Green3
GO:0047924	geraniol dehydrogenase activity	5	2	0.14	0.00728	0.00728	MF	Green3
GO:0005267	potassium channel activity	46	5	1.28	0.0087	0.20076	MF	Green3
GO:0000166	nucleotide binding	3668	124	101.87	0.00887	0.94688	MF	Green3
GO:1901265	nucleoside phosphate binding	3668	124	101.87	0.00887	1	MF	Green3
GO:0008514	organic anion transmembrane transporter ...	197	12	5.47	0.00917	1	MF	Green3
GO:0060089	molecular transducer activity	129	9	3.58	0.00995	1	MF	Green3
GO:0038023	signaling receptor activity	108	8	3	0.01048	1	MF	Green3
GO:0016851	magnesium chelatase activity	6	2	0.17	0.01072	0.01072	MF	Green3
GO:0051002	ligase activity, forming nitrogen-metal ...	6	2	0.17	0.01072	1	MF	Green3
GO:0051003	ligase activity, forming nitrogen-metal ...	6	2	0.17	0.01072	1	MF	Green3
GO:0008271	secondary active sulfate transmembrane t...	17	3	0.47	0.01084	0.01084	MF	Green3
GO:0016725	oxidoreductase activity, acting on CH or...	17	3	0.47	0.01084	1	MF	Green3
GO:0004175	endopeptidase activity	410	20	11.39	0.01104	1	MF	Green3
GO:0016740	transferase activity	5227	169	145.16	0.01138	0.99262	MF	Green3
GO:0015116	sulfate transmembrane transporter activi...	18	3	0.5	0.01274	1	MF	Green3
GO:0031406	carboxylic acid binding	135	9	3.75	0.01314	1	MF	Green3
GO:0043177	organic acid binding	135	9	3.75	0.01314	1	MF	Green3
GO:0001758	retinal dehydrogenase activity	7	2	0.19	0.01474	0.01474	MF	Green3
GO:0004645	phosphorylase activity	7	2	0.19	0.01474	1	MF	Green3
GO:0031320	hexitol dehydrogenase activity	7	2	0.19	0.01474	1	MF	Green3
GO:0046029	mannitol dehydrogenase activity	7	2	0.19	0.01474	0.01474	MF	Green3
GO:0016778	diphosphotransferase activity	19	3	0.53	0.01482	1	MF	Green3
GO:0008559	xenobiotic transmembrane transporting AT...	20	3	0.56	0.01708	0.01708	MF	Green3
GO:0042910	xenobiotic transmembrane transporter act...	20	3	0.56	0.01708	1	MF	Green3
GO:0004888	transmembrane signaling receptor activit...	76	6	2.11	0.01897	1	MF	Green3
GO:0001046	core promoter sequence-specific DNA bind...	8	2	0.22	0.01929	0.01929	MF	Green3
GO:0016297	acyl-[acyl-carrier-protein] hydrolase ac...	8	2	0.22	0.01929	1	MF	Green3
GO:0016813	hydrolase activity, acting on carbon-nit...	8	2	0.22	0.01929	0.01929	MF	Green3
GO:0015112	nitrate transmembrane transporter activi...	21	3	0.58	0.01953	0.01953	MF	Green3
GO:1901682	sulfur compound transmembrane transporte...	21	3	0.58	0.01953	1	MF	Green3
GO:0016810	hydrolase activity, acting on carbon-nit...	99	7	2.75	0.02037	1	MF	Green3
GO:0005249	voltage-gated potassium channel activity	38	4	1.06	0.02059	0.02059	MF	Green3
GO:0005310	dicarboxylic acid transmembrane transpor...	38	4	1.06	0.02059	1	MF	Green3
GO:0019203	carbohydrate phosphatase activity	38	4	1.06	0.02059	1	MF	Green3
GO:0004805	trehalose-phosphatase activity	22	3	0.61	0.02215	0.02215	MF	Green3
GO:0016832	aldehyde-lyase activity	22	3	0.61	0.02215	1	MF	Green3
GO:0099516	ion antiporter activity	58	5	1.61	0.02222	1	MF	Green3
GO:0042578	phosphoric ester hydrolase activity	472	21	13.11	0.02367	1	MF	Green3
GO:0009882	blue light photoreceptor activity	9	2	0.25	0.02435	0.02435	MF	Green3
GO:0009927	histidine phosphotransfer kinase activit...	9	2	0.25	0.02435	0.02435	MF	Green3
GO:0016161	beta-amylase activity	9	2	0.25	0.02435	0.02435	MF	Green3
GO:0005509	calcium ion binding	336	16	9.33	0.02618	0.02618	MF	Green3
GO:0000268	peroxisome targeting sequence binding	1	1	0.03	0.02777	1	MF	Green3
GO:0003934	GTP cyclohydrolase I activity	1	1	0.03	0.02777	0.02777	MF	Green3
GO:0004305	ethanolamine kinase activity	1	1	0.03	0.02777	0.02777	MF	Green3
GO:0004398	histidine decarboxylase activity	1	1	0.03	0.02777	0.02777	MF	Green3
GO:0004555	alpha,alpha-trehalase activity	1	1	0.03	0.02777	0.02777	MF	Green3
GO:0005052	peroxisome matrix targeting signal-1 bin...	1	1	0.03	0.02777	0.02777	MF	Green3
GO:0008551	cadmium-exporting ATPase activity	1	1	0.03	0.02777	0.02777	MF	Green3
GO:0008832	dGTPase activity	1	1	0.03	0.02777	0.02777	MF	Green3
GO:0008972	phosphomethylpyrimidine kinase activity	1	1	0.03	0.02777	0.02777	MF	Green3
GO:0010291	carotene beta-ring hydroxylase activity	1	1	0.03	0.02777	0.02777	MF	Green3
GO:0010301	xanthoxin dehydrogenase activity	1	1	0.03	0.02777	0.02777	MF	Green3
GO:0010486	manganese:proton antiporter activity	1	1	0.03	0.02777	0.02777	MF	Green3
GO:0015231	5-formyltetrahydrofolate transmembrane t...	1	1	0.03	0.02777	0.02777	MF	Green3
GO:0015350	methotrexate transmembrane transporter a...	1	1	0.03	0.02777	0.02777	MF	Green3
GO:0015434	cadmium-transporting ATPase activity	1	1	0.03	0.02777	0.02777	MF	Green3
GO:0015633	zinc-transporting ATPase activity	1	1	0.03	0.02777	0.02777	MF	Green3
GO:0015927	trehalase activity	1	1	0.03	0.02777	1	MF	Green3
GO:0016041	glutamate synthase (ferredoxin) activity	1	1	0.03	0.02777	0.02777	MF	Green3
GO:0016166	phytoene dehydrogenase activity	1	1	0.03	0.02777	0.02777	MF	Green3
GO:0016643	oxidoreductase activity, acting on the C...	1	1	0.03	0.02777	1	MF	Green3
GO:0016695	oxidoreductase activity, acting on hydro...	1	1	0.03	0.02777	1	MF	Green3
GO:0016719	carotene 7,8-desaturase activity	1	1	0.03	0.02777	0.02777	MF	Green3
GO:0016793	triphosphoric monoester hydrolase activi...	1	1	0.03	0.02777	1	MF	Green3
GO:0018489	vanillate monooxygenase activity	1	1	0.03	0.02777	0.02777	MF	Green3
GO:0018788	atrazine chlorohydrolase activity	1	1	0.03	0.02777	0.02777	MF	Green3
GO:0019156	isoamylase activity	1	1	0.03	0.02777	0.02777	MF	Green3
GO:0030266	quinate 3-dehydrogenase (NAD+) activity	1	1	0.03	0.02777	0.02777	MF	Green3
GO:0032441	pheophorbide a oxygenase activity	1	1	0.03	0.02777	0.02777	MF	Green3
GO:0036381	pyridoxal 5'-phosphate synthase (glutami...	1	1	0.03	0.02777	0.02777	MF	Green3
GO:0046608	carotenoid isomerase activity	1	1	0.03	0.02777	0.02777	MF	Green3
GO:0046995	oxidoreductase activity, acting on hydro...	1	1	0.03	0.02777	1	MF	Green3
GO:0050174	phenylalanine decarboxylase activity	1	1	0.03	0.02777	0.02777	MF	Green3
GO:0050270	S-adenosylhomocysteine deaminase activit...	1	1	0.03	0.02777	0.02777	MF	Green3
GO:0050281	serine-glyoxylate transaminase activity	1	1	0.03	0.02777	0.02777	MF	Green3
GO:0050454	coenzyme F420 hydrogenase activity	1	1	0.03	0.02777	0.02777	MF	Green3
GO:0052637	delta 3-trans-hexadecenoic acid phosphat...	1	1	0.03	0.02777	0.02777	MF	Green3
GO:0061711	N(6)-L-threonylcarbamoyladenine synthase...	1	1	0.03	0.02777	0.02777	MF	Green3
GO:0090415	7-hydroxymethyl chlorophyll a reductase ...	1	1	0.03	0.02777	0.02777	MF	Green3
GO:0046915	transition metal ion transmembrane trans...	83	6	2.31	0.02791	1	MF	Green3
GO:0015140	malate transmembrane transporter activit...	24	3	0.67	0.02795	0.09624	MF	Green3
GO:0016614	oxidoreductase activity, acting on CH-OH...	339	16	9.41	0.0281	1	MF	Green3
GO:0001047	core promoter binding	10	2	0.28	0.02989	1	MF	Green3
GO:0051139	metal ion:proton antiporter activity	10	2	0.28	0.02989	1	MF	Green3
GO:0008568	microtubule-severing ATPase activity	43	4	1.19	0.03092	0.03092	MF	Green3
GO:0003825	alpha,alpha-trehalose-phosphate synthase...	11	2	0.31	0.03587	0.03587	MF	Green3
GO:0016307	phosphatidylinositol phosphate kinase ac...	11	2	0.31	0.03587	0.15527	MF	Green3
GO:0016703	oxidoreductase activity, acting on singl...	11	2	0.31	0.03587	1	MF	Green3
GO:0009931	calcium-dependent protein serine/threoni...	66	5	1.83	0.03628	0.03628	MF	Green3
GO:0015556	C4-dicarboxylate transmembrane transport...	27	3	0.75	0.03802	1	MF	Green3
GO:0010857	calcium-dependent protein kinase activit...	67	5	1.86	0.03834	1	MF	Green3
GO:0016814	hydrolase activity, acting on carbon-nit...	28	3	0.78	0.04173	1	MF	Green3
GO:0016405	CoA-ligase activity	29	3	0.81	0.04561	1	MF	Green3
GO:0015171	amino acid transmembrane transporter act...	118	7	3.28	0.04645	0.08382	MF	Green3
GO:0008233	peptidase activity	722	28	20.05	0.04794	1	MF	Green3
GO:0004611	phosphoenolpyruvate carboxykinase activi...	13	2	0.36	0.04905	1	MF	Green3
GO:0070567	cytidylyltransferase activity	13	2	0.36	0.04905	1	MF	Green3
GO:0015077	monovalent inorganic cation transmembran...	365	16	10.14	0.04943	1	MF	Green3
GO:0055085	transmembrane transport	1677	102	46.99	3.9e-14	0.01922	BP	Green3
GO:0034220	ion transmembrane transport	924	66	25.89	2.5e-12	0.01348	BP	Green3
GO:0006811	ion transport	1355	81	37.96	6.3e-11	0.06956	BP	Green3
GO:0005984	disaccharide metabolic process	147	20	4.12	5.4e-09	1	BP	Green3
GO:0030001	metal ion transport	492	39	13.78	5.8e-09	1	BP	Green3
GO:0010304	PSII associated light-harvesting complex...	24	9	0.67	8.9e-09	8.9e-09	BP	Green3
GO:0050801	ion homeostasis	276	27	7.73	1.9e-08	1	BP	Green3
GO:0009311	oligosaccharide metabolic process	164	20	4.59	3.6e-08	1	BP	Green3
GO:0010109	regulation of photosynthesis	36	10	1.01	3.6e-08	1	BP	Green3
GO:0098656	anion transmembrane transport	286	27	8.01	4e-08	0.00045	BP	Green3
GO:0042548	regulation of photosynthesis, light reac...	29	9	0.81	6e-08	0.08066	BP	Green3
GO:0043467	regulation of generation of precursor me...	29	9	0.81	6e-08	1	BP	Green3
GO:0006873	cellular ion homeostasis	238	24	6.67	6.6e-08	0.21946	BP	Green3
GO:0055080	cation homeostasis	264	25	7.4	1.2e-07	1	BP	Green3
GO:0055082	cellular chemical homeostasis	247	24	6.92	1.3e-07	1	BP	Green3
GO:0030003	cellular cation homeostasis	229	23	6.42	1.3e-07	0.0017	BP	Green3
GO:0098660	inorganic ion transmembrane transport	537	38	15.05	1.8e-07	1	BP	Green3
GO:0007154	cell communication	1506	76	42.2	3.6e-07	1	BP	Green3
GO:0031667	response to nutrient levels	146	17	4.09	7.4e-07	1	BP	Green3
GO:0010205	photoinhibition	8	5	0.22	8.9e-07	8.9e-07	BP	Green3
GO:0043155	negative regulation of photosynthesis, l...	8	5	0.22	8.9e-07	1	BP	Green3
GO:0009991	response to extracellular stimulus	165	18	4.62	9.3e-07	1	BP	Green3
GO:0006812	cation transport	861	50	24.12	9.3e-07	1	BP	Green3
GO:0005982	starch metabolic process	150	17	4.2	1.1e-06	0.44186	BP	Green3
GO:0006778	porphyrin-containing compound metabolic ...	188	19	5.27	1.5e-06	1	BP	Green3
GO:0051234	establishment of localization	3633	146	101.79	1.5e-06	1	BP	Green3
GO:0033013	tetrapyrrole metabolic process	191	19	5.35	1.9e-06	1	BP	Green3
GO:0010206	photosystem II repair	15	6	0.42	1.9e-06	1.9e-06	BP	Green3
GO:1905156	negative regulation of photosynthesis	9	5	0.25	1.9e-06	1	BP	Green3
GO:0015994	chlorophyll metabolic process	157	17	4.4	2.1e-06	0.19933	BP	Green3
GO:0006810	transport	3567	143	99.94	2.3e-06	0.24368	BP	Green3
GO:0006796	phosphate-containing compound metabolic ...	3646	145	102.15	3e-06	1	BP	Green3
GO:0006629	lipid metabolic process	1431	70	40.09	3.4e-06	0.12154	BP	Green3
GO:0006793	phosphorus metabolic process	3685	146	103.25	3.4e-06	1	BP	Green3
GO:0044283	small molecule biosynthetic process	1217	62	34.1	3.6e-06	1	BP	Green3
GO:0008610	lipid biosynthetic process	930	51	26.06	3.8e-06	0.11609	BP	Green3
GO:0019725	cellular homeostasis	403	29	11.29	3.8e-06	1	BP	Green3
GO:0042594	response to starvation	131	15	3.67	4.1e-06	0.00216	BP	Green3
GO:0006820	anion transport	517	34	14.49	4.1e-06	1	BP	Green3
GO:0048878	chemical homeostasis	383	28	10.73	4.1e-06	1	BP	Green3
GO:0051179	localization	3767	148	105.54	4.6e-06	1	BP	Green3
GO:0009657	plastid organization	305	24	8.55	5.8e-06	0.15567	BP	Green3
GO:0001101	response to acid chemical	678	40	19	8.2e-06	0.21304	BP	Green3
GO:0019252	starch biosynthetic process	122	14	3.42	8.3e-06	8.3e-06	BP	Green3
GO:0043436	oxoacid metabolic process	1927	86	53.99	8.9e-06	1	BP	Green3
GO:0006082	organic acid metabolic process	1930	86	54.07	9.5e-06	1	BP	Green3
GO:1901700	response to oxygen-containing compound	1072	55	30.04	1.1e-05	0.51213	BP	Green3
GO:0044255	cellular lipid metabolic process	1105	56	30.96	1.3e-05	0.10725	BP	Green3
GO:0007165	signal transduction	1356	65	37.99	1.5e-05	0.703	BP	Green3
GO:0042440	pigment metabolic process	282	22	7.9	1.6e-05	1	BP	Green3
GO:0098771	inorganic ion homeostasis	222	19	6.22	1.7e-05	1	BP	Green3
GO:0006787	porphyrin-containing compound catabolic ...	42	8	1.18	1.8e-05	1	BP	Green3
GO:0033015	tetrapyrrole catabolic process	42	8	1.18	1.8e-05	1	BP	Green3
GO:0098662	inorganic cation transmembrane transport	510	32	14.29	2e-05	1	BP	Green3
GO:0070838	divalent metal ion transport	206	18	5.77	2.1e-05	0.09118	BP	Green3
GO:0072511	divalent inorganic cation transport	206	18	5.77	2.1e-05	1	BP	Green3
GO:0023052	signaling	1375	65	38.52	2.3e-05	1	BP	Green3
GO:0044281	small molecule metabolic process	2971	119	83.24	2.3e-05	1	BP	Green3
GO:0050896	response to stimulus	4494	167	125.91	2.4e-05	0.68932	BP	Green3
GO:0015698	inorganic anion transport	135	14	3.78	2.7e-05	0.34208	BP	Green3
GO:0030091	protein repair	24	6	0.67	4.1e-05	1	BP	Green3
GO:0071495	cellular response to endogenous stimulus	508	31	14.23	4.6e-05	1	BP	Green3
GO:0065008	regulation of biological quality	1244	59	34.85	5.1e-05	1	BP	Green3
GO:0098655	cation transmembrane transport	560	33	15.69	5.2e-05	1	BP	Green3
GO:0051186	cofactor metabolic process	1107	54	31.02	5.2e-05	0.35249	BP	Green3
GO:1901698	response to nitrogen compound	181	16	5.07	5.2e-05	1	BP	Green3
GO:0015706	nitrate transport	62	9	1.74	5.4e-05	5.4e-05	BP	Green3
GO:0006468	protein phosphorylation	1421	65	39.81	6.2e-05	0.03654	BP	Green3
GO:0042592	homeostatic process	565	33	15.83	6.2e-05	1	BP	Green3
GO:0031668	cellular response to extracellular stimu...	146	14	4.09	6.3e-05	1	BP	Green3
GO:0071496	cellular response to external stimulus	146	14	4.09	6.3e-05	1	BP	Green3
GO:0031669	cellular response to nutrient levels	129	13	3.61	6.9e-05	1	BP	Green3
GO:0009605	response to external stimulus	878	45	24.6	7.3e-05	1	BP	Green3
GO:0000023	maltose metabolic process	96	11	2.69	7.7e-05	7.7e-05	BP	Green3
GO:0006875	cellular metal ion homeostasis	149	14	4.17	7.9e-05	0.13038	BP	Green3
GO:0055072	iron ion homeostasis	81	10	2.27	8.6e-05	0.26548	BP	Green3
GO:0042221	response to chemical	2117	88	59.31	9.6e-05	1	BP	Green3
GO:0019752	carboxylic acid metabolic process	1855	79	51.97	0.00011	0.05189	BP	Green3
GO:0010106	cellular response to iron ion starvation	40	7	1.12	0.00011	0.00011	BP	Green3
GO:0015996	chlorophyll catabolic process	40	7	1.12	0.00011	0.00011	BP	Green3
GO:0046149	pigment catabolic process	40	7	1.12	0.00011	1	BP	Green3
GO:1901565	organonitrogen compound catabolic proces...	950	47	26.62	0.00012	1	BP	Green3
GO:0055065	metal ion homeostasis	175	15	4.9	0.00013	1	BP	Green3
GO:0098661	inorganic anion transmembrane transport	29	6	0.81	0.00013	1	BP	Green3
GO:0034762	regulation of transmembrane transport	102	11	2.86	0.00013	1	BP	Green3
GO:0034765	regulation of ion transmembrane transpor...	102	11	2.86	0.00013	0.02764	BP	Green3
GO:0006879	cellular iron ion homeostasis	70	9	1.96	0.00014	0.20158	BP	Green3
GO:0042493	response to drug	419	26	11.74	0.00014	1	BP	Green3
GO:0009267	cellular response to starvation	121	12	3.39	0.00015	1	BP	Green3
GO:0071310	cellular response to organic substance	619	34	17.34	0.00016	1	BP	Green3
GO:0007215	glutamate receptor signaling pathway	11	4	0.31	0.00017	1	BP	Green3
GO:0035235	ionotropic glutamate receptor signaling ...	11	4	0.31	0.00017	0.00017	BP	Green3
GO:0010118	stomatal movement	57	8	1.6	0.00018	0.01488	BP	Green3
GO:0016109	tetraterpenoid biosynthetic process	89	10	2.49	0.00019	1	BP	Green3
GO:0016117	carotenoid biosynthetic process	89	10	2.49	0.00019	0.00056	BP	Green3
GO:0032870	cellular response to hormone stimulus	504	29	14.12	0.00022	1	BP	Green3
GO:0010167	response to nitrate	45	7	1.26	0.00023	0.00023	BP	Green3
GO:0009755	hormone-mediated signaling pathway	457	27	12.8	0.00024	0.8556	BP	Green3
GO:0000041	transition metal ion transport	146	13	4.09	0.00024	1	BP	Green3
GO:0016108	tetraterpenoid metabolic process	92	10	2.58	0.00025	1	BP	Green3
GO:0016116	carotenoid metabolic process	92	10	2.58	0.00025	1	BP	Green3
GO:0001505	regulation of neurotransmitter levels	60	8	1.68	0.00026	1	BP	Green3
GO:0042133	neurotransmitter metabolic process	60	8	1.68	0.00026	1	BP	Green3
GO:0032787	monocarboxylic acid metabolic process	1184	54	33.17	0.00029	0.13572	BP	Green3
GO:0006636	unsaturated fatty acid biosynthetic proc...	77	9	2.16	3e-04	3e-04	BP	Green3
GO:0033559	unsaturated fatty acid metabolic process	77	9	2.16	3e-04	1	BP	Green3
GO:0015893	drug transport	130	12	3.64	3e-04	1	BP	Green3
GO:0006855	drug transmembrane transport	112	11	3.14	0.00031	0.00327	BP	Green3
GO:0009668	plastid membrane organization	150	13	4.2	0.00031	1	BP	Green3
GO:0010027	thylakoid membrane organization	150	13	4.2	0.00031	0.00031	BP	Green3
GO:0055076	transition metal ion homeostasis	150	13	4.2	0.00031	1	BP	Green3
GO:0070588	calcium ion transmembrane transport	34	6	0.95	0.00032	0.00032	BP	Green3
GO:0046486	glycerolipid metabolic process	236	17	6.61	0.00037	1	BP	Green3
GO:0044262	cellular carbohydrate metabolic process	650	34	18.21	0.00039	0.13611	BP	Green3
GO:0006544	glycine metabolic process	49	7	1.37	4e-04	0.2239	BP	Green3
GO:0046916	cellular transition metal ion homeostasi...	138	12	3.87	0.00051	1	BP	Green3
GO:0015850	organic hydroxy compound transport	84	9	2.35	0.00057	1	BP	Green3
GO:0016310	phosphorylation	2364	92	66.23	0.00064	0.56052	BP	Green3
GO:0072330	monocarboxylic acid biosynthetic process	617	32	17.29	0.00066	1	BP	Green3
GO:0006633	fatty acid biosynthetic process	249	17	6.98	0.00069	0.517	BP	Green3
GO:0015969	guanosine tetraphosphate metabolic proce...	7	3	0.2	7e-04	7e-04	BP	Green3
GO:0034035	purine ribonucleoside bisphosphate metab...	7	3	0.2	7e-04	1	BP	Green3
GO:0006813	potassium ion transport	88	9	2.47	8e-04	0.05616	BP	Green3
GO:0051716	cellular response to stimulus	2166	85	60.69	0.00082	0.2961	BP	Green3
GO:0006766	vitamin metabolic process	89	9	2.49	0.00087	0.17168	BP	Green3
GO:0071229	cellular response to acid chemical	374	22	10.48	0.00092	1	BP	Green3
GO:0006826	iron ion transport	73	8	2.05	0.00098	0.00046	BP	Green3
GO:0043269	regulation of ion transport	130	11	3.64	0.00109	1	BP	Green3
GO:0046394	carboxylic acid biosynthetic process	997	45	27.93	0.00114	0.49712	BP	Green3
GO:0045017	glycerolipid biosynthetic process	172	13	4.82	0.00115	0.02764	BP	Green3
GO:1903830	magnesium ion transmembrane transport	29	5	0.81	0.00115	0.00115	BP	Green3
GO:0016053	organic acid biosynthetic process	998	45	27.96	0.00117	1	BP	Green3
GO:0044272	sulfur compound biosynthetic process	357	21	10	0.0012	0.2706	BP	Green3
GO:0032879	regulation of localization	196	14	5.49	0.0013	1	BP	Green3
GO:0009765	photosynthesis, light harvesting	44	6	1.23	0.00134	1	BP	Green3
GO:0015693	magnesium ion transport	30	5	0.84	0.00135	1	BP	Green3
GO:0015791	polyol transport	77	8	2.16	0.00139	1	BP	Green3
GO:0009110	vitamin biosynthetic process	60	7	1.68	0.00139	1	BP	Green3
GO:0005985	sucrose metabolic process	31	5	0.87	0.00158	0.00351	BP	Green3
GO:0042136	neurotransmitter biosynthetic process	9	3	0.25	0.00162	1	BP	Green3
GO:0008299	isoprenoid biosynthetic process	368	21	10.31	0.00174	0.09176	BP	Green3
GO:0051049	regulation of transport	159	12	4.45	0.00178	1	BP	Green3
GO:0009719	response to endogenous stimulus	934	42	26.17	0.00178	1	BP	Green3
GO:0009069	serine family amino acid metabolic proce...	203	14	5.69	0.00181	1	BP	Green3
GO:0006631	fatty acid metabolic process	422	23	11.82	0.00195	1	BP	Green3
GO:0007166	cell surface receptor signaling pathway	64	7	1.79	0.00204	1	BP	Green3
GO:0006720	isoprenoid metabolic process	424	23	11.88	0.00207	1	BP	Green3
GO:0015700	arsenite transport	3	2	0.08	0.00231	0.00231	BP	Green3
GO:0043200	response to amino acid	3	2	0.08	0.00231	1	BP	Green3
GO:0070574	cadmium ion transmembrane transport	3	2	0.08	0.00231	0.00231	BP	Green3
GO:0071230	cellular response to amino acid stimulus	3	2	0.08	0.00231	0.00231	BP	Green3
GO:0009637	response to blue light	84	8	2.35	0.00243	0.00819	BP	Green3
GO:0009416	response to light stimulus	561	28	15.72	0.00244	0.83981	BP	Green3
GO:0009250	glucan biosynthetic process	234	15	6.56	0.00258	1	BP	Green3
GO:0046777	protein autophosphorylation	145	11	4.06	0.00261	0.00261	BP	Green3
GO:0019748	secondary metabolic process	618	30	17.32	0.00263	0.28965	BP	Green3
GO:0006857	oligopeptide transport	50	6	1.4	0.00263	0.00263	BP	Green3
GO:0044106	cellular amine metabolic process	105	9	2.94	0.00276	1	BP	Green3
GO:0051187	cofactor catabolic process	190	13	5.32	0.00278	1	BP	Green3
GO:1901701	cellular response to oxygen-containing c...	513	26	14.37	0.0028	1	BP	Green3
GO:0019637	organophosphate metabolic process	1341	55	37.57	0.00289	1	BP	Green3
GO:0010035	response to inorganic substance	515	26	14.43	0.00294	1	BP	Green3
GO:0065007	biological regulation	4815	163	134.91	0.00314	0.65297	BP	Green3
GO:0034637	cellular carbohydrate biosynthetic proce...	362	20	10.14	0.0032	1	BP	Green3
GO:0010155	regulation of proton transport	53	6	1.48	0.00354	0.00354	BP	Green3
GO:0031146	SCF-dependent proteasomal ubiquitin-depe...	12	3	0.34	0.00398	0.00398	BP	Green3
GO:0046471	phosphatidylglycerol metabolic process	55	6	1.54	0.00426	0.02784	BP	Green3
GO:1904062	regulation of cation transmembrane trans...	55	6	1.54	0.00426	1	BP	Green3
GO:0009642	response to light intensity	133	10	3.73	0.00428	0.38002	BP	Green3
GO:0009725	response to hormone	923	40	25.86	0.00429	0.45363	BP	Green3
GO:0015793	glycerol transport	73	7	2.05	0.00431	0.00431	BP	Green3
GO:0010033	response to organic substance	1338	54	37.49	0.00438	1	BP	Green3
GO:0006066	alcohol metabolic process	134	10	3.75	0.00451	1	BP	Green3
GO:0009628	response to abiotic stimulus	1280	52	35.86	0.00452	0.94257	BP	Green3
GO:0006083	acetate metabolic process	4	2	0.11	0.00453	0.05516	BP	Green3
GO:0006545	glycine biosynthetic process	4	2	0.11	0.00453	0.00453	BP	Green3
GO:0015691	cadmium ion transport	4	2	0.11	0.00453	1	BP	Green3
GO:0035445	borate transmembrane transport	4	2	0.11	0.00453	0.00453	BP	Green3
GO:0046713	borate transport	4	2	0.11	0.00453	1	BP	Green3
GO:1901617	organic hydroxy compound biosynthetic pr...	348	19	9.75	0.00455	1	BP	Green3
GO:0071804	cellular potassium ion transport	74	7	2.07	0.00465	1	BP	Green3
GO:0071805	potassium ion transmembrane transport	74	7	2.07	0.00465	0.00465	BP	Green3
GO:0006790	sulfur compound metabolic process	702	32	19.67	0.00495	1	BP	Green3
GO:0046173	polyol biosynthetic process	40	5	1.12	0.00496	1	BP	Green3
GO:0006650	glycerophospholipid metabolic process	204	13	5.72	0.00508	1	BP	Green3
GO:0046148	pigment biosynthetic process	229	14	6.42	0.00536	1	BP	Green3
GO:0009644	response to high light intensity	116	9	3.25	0.00536	0.35256	BP	Green3
GO:0019682	glyceraldehyde-3-phosphate metabolic pro...	278	16	7.79	0.00541	1	BP	Green3
GO:0009694	jasmonic acid metabolic process	77	7	2.16	0.00578	0.24576	BP	Green3
GO:0009314	response to radiation	598	28	16.75	0.00584	1	BP	Green3
GO:0016143	S-glycoside metabolic process	118	9	3.31	0.00599	1	BP	Green3
GO:0019757	glycosinolate metabolic process	118	9	3.31	0.00599	1	BP	Green3
GO:0019760	glucosinolate metabolic process	118	9	3.31	0.00599	0.17891	BP	Green3
GO:1901657	glycosyl compound metabolic process	232	14	6.5	0.00599	1	BP	Green3
GO:0006535	cysteine biosynthetic process from serin...	14	3	0.39	0.00632	0.00632	BP	Green3
GO:0046685	response to arsenic-containing substance	14	3	0.39	0.00632	0.00632	BP	Green3
GO:0009658	chloroplast organization	186	12	5.21	0.00633	0.0188	BP	Green3
GO:0070887	cellular response to chemical stimulus	916	39	25.66	0.00636	1	BP	Green3
GO:0005991	trehalose metabolic process	27	4	0.76	0.00641	1	BP	Green3
GO:0044248	cellular catabolic process	1737	66	48.67	0.00674	1	BP	Green3
GO:0006644	phospholipid metabolic process	414	21	11.6	0.00676	1	BP	Green3
GO:0006721	terpenoid metabolic process	236	14	6.61	0.00693	1	BP	Green3
GO:1901575	organic substance catabolic process	1771	67	49.62	0.00698	1	BP	Green3
GO:0010218	response to far red light	61	6	1.71	0.0071	0.0071	BP	Green3
GO:0008654	phospholipid biosynthetic process	312	17	8.74	0.00719	1	BP	Green3
GO:1903825	organic acid transmembrane transport	166	11	4.65	0.00722	0.13119	BP	Green3
GO:0015672	monovalent inorganic cation transport	417	21	11.68	0.00731	1	BP	Green3
GO:0006656	phosphatidylcholine biosynthetic process	5	2	0.14	0.00741	0.05516	BP	Green3
GO:0009861	jasmonic acid and ethylene-dependent sys...	5	2	0.14	0.00741	0.00741	BP	Green3
GO:0006576	cellular biogenic amine metabolic proces...	101	8	2.83	0.00748	1	BP	Green3
GO:0009734	auxin-activated signaling pathway	81	7	2.27	0.0076	0.01368	BP	Green3
GO:0016144	S-glycoside biosynthetic process	81	7	2.27	0.0076	1	BP	Green3
GO:0019758	glycosinolate biosynthetic process	81	7	2.27	0.0076	1	BP	Green3
GO:0019761	glucosinolate biosynthetic process	81	7	2.27	0.0076	0.0076	BP	Green3
GO:0009056	catabolic process	2030	75	56.88	0.00767	1	BP	Green3
GO:0019684	photosynthesis, light reaction	446	22	12.5	0.00774	0.59458	BP	Green3
GO:0006073	cellular glucan metabolic process	394	20	11.04	0.00803	1	BP	Green3
GO:0071365	cellular response to auxin stimulus	82	7	2.3	0.00811	1	BP	Green3
GO:0044257	cellular protein catabolic process	614	28	17.2	0.00823	1	BP	Green3
GO:0006732	coenzyme metabolic process	586	27	16.42	0.00823	1	BP	Green3
GO:0009867	jasmonic acid mediated signaling pathway	103	8	2.89	0.00839	0.01909	BP	Green3
GO:0071395	cellular response to jasmonic acid stimu...	103	8	2.89	0.00839	1	BP	Green3
GO:1901564	organonitrogen compound metabolic proces...	6546	210	183.41	0.00857	1	BP	Green3
GO:1901615	organic hydroxy compound metabolic proce...	506	24	14.18	0.00883	1	BP	Green3
GO:0019288	isopentenyl diphosphate biosynthetic pro...	171	11	4.79	0.00893	0.00893	BP	Green3
GO:0016114	terpenoid biosynthetic process	195	12	5.46	0.00907	1	BP	Green3
GO:0042742	defense response to bacterium	149	10	4.17	0.00934	0.03204	BP	Green3
GO:0006563	L-serine metabolic process	30	4	0.84	0.00937	0.36405	BP	Green3
GO:0046165	alcohol biosynthetic process	65	6	1.82	0.00962	1	BP	Green3
GO:0009240	isopentenyl diphosphate biosynthetic pro...	173	11	4.85	0.0097	1	BP	Green3
GO:0046490	isopentenyl diphosphate metabolic proces...	173	11	4.85	0.0097	1	BP	Green3
GO:0051188	cofactor biosynthetic process	511	24	14.32	0.00989	1	BP	Green3
GO:0009695	jasmonic acid biosynthetic process	66	6	1.85	0.01033	0.03321	BP	Green3
GO:0005975	carbohydrate metabolic process	1710	64	47.91	0.01041	0.49975	BP	Green3
GO:0019464	glycine decarboxylation via glycine clea...	6	2	0.17	0.01091	0.01091	BP	Green3
GO:0044042	glucan metabolic process	406	20	11.38	0.01094	1	BP	Green3
GO:0016051	carbohydrate biosynthetic process	600	27	16.81	0.01101	1	BP	Green3
GO:0015995	chlorophyll biosynthetic process	108	8	3.03	0.01101	0.02218	BP	Green3
GO:0006863	purine nucleobase transport	17	3	0.48	0.0111	0.0111	BP	Green3
GO:0015851	nucleobase transport	17	3	0.48	0.0111	1	BP	Green3
GO:0006090	pyruvate metabolic process	354	18	9.92	0.01136	1	BP	Green3
GO:0042364	water-soluble vitamin biosynthetic proce...	49	5	1.37	0.01172	1	BP	Green3
GO:0015849	organic acid transport	277	15	7.76	0.01176	1	BP	Green3
GO:1901606	alpha-amino acid catabolic process	110	8	3.08	0.01222	1	BP	Green3
GO:0006081	cellular aldehyde metabolic process	386	19	10.81	0.01301	1	BP	Green3
GO:0042549	photosystem II stabilization	18	3	0.5	0.01304	0.01304	BP	Green3
GO:1902358	sulfate transmembrane transport	18	3	0.5	0.01304	0.01304	BP	Green3
GO:0015979	photosynthesis	667	29	18.69	0.01333	0.542	BP	Green3
GO:0006833	water transport	158	10	4.43	0.01372	0.01372	BP	Green3
GO:0042044	fluid transport	158	10	4.43	0.01372	1	BP	Green3
GO:0009941	chloroplast envelope	491	43	13.24	1e-11	1.3e-10	CC	Green3
GO:0009526	plastid envelope	521	44	14.05	1.9e-11	1	CC	Green3
GO:0016021	integral component of membrane	5820	212	156.96	4e-08	5.4e-07	CC	Green3
GO:0031224	intrinsic component of membrane	5939	213	160.17	1.4e-07	1	CC	Green3
GO:0044434	chloroplast part	1298	67	35.01	1.8e-07	1	CC	Green3
GO:0009507	chloroplast	2371	104	63.94	2e-07	0.0273	CC	Green3
GO:0044435	plastid part	1316	67	35.49	3e-07	1	CC	Green3
GO:0009536	plastid	2570	106	69.31	2.9e-06	0.9465	CC	Green3
GO:0031967	organelle envelope	887	47	23.92	7.5e-06	1	CC	Green3
GO:0031975	envelope	890	47	24	8.2e-06	1	CC	Green3
GO:0044425	membrane part	6407	214	172.79	3.7e-05	0.8165	CC	Green3
GO:0005887	integral component of plasma membrane	155	13	4.18	3e-04	3e-04	CC	Green3
GO:0044459	plasma membrane part	286	17	7.71	0.002	1	CC	Green3
GO:0031226	intrinsic component of plasma membrane	238	15	6.42	0.0021	1	CC	Green3
GO:0009509	chromoplast	3	2	0.08	0.0021	0.0021	CC	Green3
GO:0042170	plastid membrane	111	9	2.99	0.0031	0.1944	CC	Green3
GO:0016328	lateral plasma membrane	4	2	0.11	0.0042	0.0042	CC	Green3
GO:0019005	SCF ubiquitin ligase complex	20	3	0.54	0.0158	0.0158	CC	Green3
GO:0031969	chloroplast membrane	97	7	2.62	0.0159	0.0748	CC	Green3
GO:0016020	membrane	9926	290	267.69	0.0162	0.8502	CC	Green3
GO:0009528	plastid inner membrane	56	5	1.51	0.0173	0.103	CC	Green3
GO:0000325	plant-type vacuole	125	8	3.37	0.02	0.2902	CC	Green3
GO:0005960	glycine cleavage complex	9	2	0.24	0.023	0.023	CC	Green3
GO:0016461	unconventional myosin complex	1	1	0.03	0.027	0.027	CC	Green3
GO:0009705	plant-type vacuole membrane	85	6	2.29	0.0273	0.0273	CC	Green3
GO:0004602	glutathione peroxidase activity	12	5	0.19	6.3e-07	6.3e-07	MF	Green4
GO:0061630	ubiquitin protein ligase activity	121	9	1.88	0.00011	0.00011	MF	Green4
GO:0061659	ubiquitin-like protein ligase activity	121	9	1.88	0.00011	1	MF	Green4
GO:0016667	oxidoreductase activity, acting on a sul...	153	10	2.37	0.00014	0.14163	MF	Green4
GO:0016810	hydrolase activity, acting on carbon-nit...	99	8	1.54	0.00015	1	MF	Green4
GO:0004020	adenylylsulfate kinase activity	9	3	0.14	0.00029	0.00029	MF	Green4
GO:0016765	transferase activity, transferring alkyl...	172	10	2.67	0.00036	0.24236	MF	Green4
GO:0016491	oxidoreductase activity	3288	74	51	0.00042	0.02919	MF	Green4
GO:0045486	naringenin 3-dioxygenase activity	3	2	0.05	0.00071	0.00071	MF	Green4
GO:0047066	phospholipid-hydroperoxide glutathione p...	3	2	0.05	0.00071	0.00071	MF	Green4
GO:0016671	oxidoreductase activity, acting on a sul...	51	5	0.79	0.00114	0.12555	MF	Green4
GO:0031625	ubiquitin protein ligase binding	78	6	1.21	0.00133	0.00133	MF	Green4
GO:0044389	ubiquitin-like protein ligase binding	78	6	1.21	0.00133	1	MF	Green4
GO:0030604	1-deoxy-D-xylulose-5-phosphate reductois...	4	2	0.06	0.00141	0.00141	MF	Green4
GO:0016531	copper chaperone activity	5	2	0.08	0.00232	0.06042	MF	Green4
GO:0016209	antioxidant activity	225	10	3.49	0.00279	0.12888	MF	Green4
GO:0004751	ribose-5-phosphate isomerase activity	6	2	0.09	0.00345	0.00345	MF	Green4
GO:0050291	sphingosine N-acyltransferase activity	6	2	0.09	0.00345	0.00345	MF	Green4
GO:0004364	glutathione transferase activity	68	5	1.05	0.00408	0.00408	MF	Green4
GO:0016530	metallochaperone activity	7	2	0.11	0.00478	1	MF	Green4
GO:0033743	peptide-methionine (R)-S-oxide reductase...	7	2	0.11	0.00478	0.00478	MF	Green4
GO:0070402	NADPH binding	7	2	0.11	0.00478	0.00478	MF	Green4
GO:0046872	metal ion binding	3394	70	52.64	0.00613	0.16705	MF	Green4
GO:0016684	oxidoreductase activity, acting on perox...	176	8	2.73	0.0063	0.04515	MF	Green4
GO:0016813	hydrolase activity, acting on carbon-nit...	8	2	0.12	0.00631	1	MF	Green4
GO:0019899	enzyme binding	258	10	4	0.00722	1	MF	Green4
GO:0043169	cation binding	3427	70	53.15	0.00769	1	MF	Green4
GO:0009927	histidine phosphotransfer kinase activit...	9	2	0.14	0.00803	0.00803	MF	Green4
GO:0004842	ubiquitin-protein transferase activity	267	10	4.14	0.00908	0.89303	MF	Green4
GO:0019787	ubiquitin-like protein transferase activ...	267	10	4.14	0.00908	1	MF	Green4
GO:0004725	protein tyrosine phosphatase activity	28	3	0.43	0.00908	0.00908	MF	Green4
GO:0016410	N-acyltransferase activity	83	5	1.29	0.00942	1	MF	Green4
GO:0015036	disulfide oxidoreductase activity	118	6	1.83	0.01026	1	MF	Green4
GO:0016846	carbon-sulfur lyase activity	55	4	0.85	0.0104	1	MF	Green4
GO:0004462	lactoylglutathione lyase activity	11	2	0.17	0.01202	0.01202	MF	Green4
GO:0046914	transition metal ion binding	1526	35	23.67	0.01283	0.5554	MF	Green4
GO:0000773	phosphatidyl-N-methylethanolamine N-meth...	1	1	0.02	0.01551	0.01551	MF	Green4
GO:0003858	3-hydroxybutyrate dehydrogenase activity	1	1	0.02	0.01551	0.01551	MF	Green4
GO:0004131	cytosine deaminase activity	1	1	0.02	0.01551	0.01551	MF	Green4
GO:0004848	ureidoglycolate hydrolase activity	1	1	0.02	0.01551	0.01551	MF	Green4
GO:0008124	4-alpha-hydroxytetrahydrobiopterin dehyd...	1	1	0.02	0.01551	0.01551	MF	Green4
GO:0008428	ribonuclease inhibitor activity	1	1	0.02	0.01551	0.01551	MF	Green4
GO:0008660	1-aminocyclopropane-1-carboxylate deamin...	1	1	0.02	0.01551	0.01551	MF	Green4
GO:0008864	formyltetrahydrofolate deformylase activ...	1	1	0.02	0.01551	0.01551	MF	Green4
GO:0015419	ATPase-coupled sulfate transmembrane tra...	1	1	0.02	0.01551	0.01551	MF	Green4
GO:0016290	palmitoyl-CoA hydrolase activity	1	1	0.02	0.01551	0.01551	MF	Green4
GO:0016532	superoxide dismutase copper chaperone ac...	1	1	0.02	0.01551	0.01551	MF	Green4
GO:0019148	D-cysteine desulfhydrase activity	1	1	0.02	0.01551	0.01551	MF	Green4
GO:0047443	4-hydroxy-4-methyl-2-oxoglutarate aldola...	1	1	0.02	0.01551	0.01551	MF	Green4
GO:0050619	phytochromobilin:ferredoxin oxidoreducta...	1	1	0.02	0.01551	0.01551	MF	Green4
GO:0071522	ureidoglycine aminohydrolase activity	1	1	0.02	0.01551	0.01551	MF	Green4
GO:0080101	phosphatidyl-N-dimethylethanolamine N-me...	1	1	0.02	0.01551	0.01551	MF	Green4
GO:0004601	peroxidase activity	173	7	2.68	0.01854	0.90062	MF	Green4
GO:0004427	inorganic diphosphatase activity	14	2	0.22	0.01929	0.01929	MF	Green4
GO:0051536	iron-sulfur cluster binding	217	8	3.37	0.02029	0.08122	MF	Green4
GO:0051540	metal cluster binding	217	8	3.37	0.02029	1	MF	Green4
GO:0003824	catalytic activity	13060	219	202.57	0.02097	0.73719	MF	Green4
GO:0003743	translation initiation factor activity	141	6	2.19	0.0228	0.0228	MF	Green4
GO:0008198	ferrous iron binding	16	2	0.25	0.02493	0.02493	MF	Green4
GO:0140104	molecular carrier activity	17	2	0.26	0.02797	1	MF	Green4
GO:0000257	nitrilase activity	2	1	0.03	0.03078	1	MF	Green4
GO:0008802	betaine-aldehyde dehydrogenase activity	2	1	0.03	0.03078	0.03078	MF	Green4
GO:0008892	guanine deaminase activity	2	1	0.03	0.03078	0.03078	MF	Green4
GO:0015019	heparan-alpha-glucosaminide N-acetyltran...	2	1	0.03	0.03078	0.03078	MF	Green4
GO:0016636	oxidoreductase activity, acting on the C...	2	1	0.03	0.03078	1	MF	Green4
GO:0016708	oxidoreductase activity, acting on paire...	2	1	0.03	0.03078	0.03078	MF	Green4
GO:0016815	hydrolase activity, acting on carbon-nit...	2	1	0.03	0.03078	1	MF	Green4
GO:0016920	pyroglutamyl-peptidase activity	2	1	0.03	0.03078	0.03078	MF	Green4
GO:0047427	cyanoalanine nitrilase activity	2	1	0.03	0.03078	0.03078	MF	Green4
GO:0047558	3-cyanoalanine hydratase activity	2	1	0.03	0.03078	0.03078	MF	Green4
GO:0047974	guanosine deaminase activity	2	1	0.03	0.03078	0.03078	MF	Green4
GO:0050017	L-3-cyanoalanine synthase activity	2	1	0.03	0.03078	0.03078	MF	Green4
GO:0050518	2-C-methyl-D-erythritol 4-phosphate cyti...	2	1	0.03	0.03078	0.03078	MF	Green4
GO:0070191	methionine-R-sulfoxide reductase activit...	2	1	0.03	0.03078	0.03078	MF	Green4
GO:0004869	cysteine-type endopeptidase inhibitor ac...	18	2	0.28	0.03115	0.03115	MF	Green4
GO:0016646	oxidoreductase activity, acting on the C...	18	2	0.28	0.03115	1	MF	Green4
GO:0019904	protein domain specific binding	19	2	0.29	0.03446	0.03446	MF	Green4
GO:0051537	2 iron, 2 sulfur cluster binding	48	3	0.74	0.03828	0.03828	MF	Green4
GO:0016627	oxidoreductase activity, acting on the C...	345	10	5.35	0.04354	0.09552	MF	Green4
GO:0003959	NADPH dehydrogenase activity	22	2	0.34	0.04517	0.04517	MF	Green4
GO:0031418	L-ascorbic acid binding	22	2	0.34	0.04517	0.04517	MF	Green4
GO:0043424	protein histidine kinase binding	22	2	0.34	0.04517	0.04517	MF	Green4
GO:0004140	dephospho-CoA kinase activity	3	1	0.05	0.04582	0.04582	MF	Green4
GO:0004359	glutaminase activity	3	1	0.05	0.04582	0.04582	MF	Green4
GO:0004416	hydroxyacylglutathione hydrolase activit...	3	1	0.05	0.04582	0.04582	MF	Green4
GO:0004644	phosphoribosylglycinamide formyltransfer...	3	1	0.05	0.04582	0.04582	MF	Green4
GO:0005542	folic acid binding	3	1	0.05	0.04582	0.04582	MF	Green4
GO:0008442	3-hydroxyisobutyrate dehydrogenase activ...	3	1	0.05	0.04582	0.04582	MF	Green4
GO:0008444	CDP-diacylglycerol-glycerol-3-phosphate ...	3	1	0.05	0.04582	0.04582	MF	Green4
GO:0008486	diphosphoinositol-polyphosphate diphosph...	3	1	0.05	0.04582	0.04582	MF	Green4
GO:0035064	methylated histone binding	3	1	0.05	0.04582	0.04582	MF	Green4
GO:0047063	L-ascorbate-cytochrome-b5 reductase acti...	3	1	0.05	0.04582	0.04582	MF	Green4
GO:0047617	acyl-CoA hydrolase activity	3	1	0.05	0.04582	1	MF	Green4
GO:0051499	D-aminoacyl-tRNA deacylase activity	3	1	0.05	0.04582	0.04582	MF	Green4
GO:0052840	inositol diphosphate tetrakisphosphate d...	3	1	0.05	0.04582	0.04582	MF	Green4
GO:0052843	inositol-1-diphosphate-2,3,4,5,6-pentaki...	3	1	0.05	0.04582	0.04582	MF	Green4
GO:0052844	inositol-3-diphosphate-1,2,4,5,6-pentaki...	3	1	0.05	0.04582	0.04582	MF	Green4
GO:0052845	inositol-5-diphosphate-1,2,3,4,6-pentaki...	3	1	0.05	0.04582	0.04582	MF	Green4
GO:0052846	inositol-1,5-bisdiphosphate-2,3,4,6-tetr...	3	1	0.05	0.04582	0.04582	MF	Green4
GO:0052847	inositol-1,5-bisdiphosphate-2,3,4,6-tetr...	3	1	0.05	0.04582	0.04582	MF	Green4
GO:0052848	inositol-3,5-bisdiphosphate-2,3,4,6-tetr...	3	1	0.05	0.04582	0.04582	MF	Green4
GO:0140034	methylation-dependent protein binding	3	1	0.05	0.04582	1	MF	Green4
GO:0010181	FMN binding	53	3	0.82	0.04903	0.04903	MF	Green4
GO:0006081	cellular aldehyde metabolic process	386	24	6.36	2.9e-08	1	BP	Green4
GO:0008654	phospholipid biosynthetic process	312	20	5.14	2.6e-07	0.31648	BP	Green4
GO:0019682	glyceraldehyde-3-phosphate metabolic pro...	278	18	4.58	9e-07	0.10558	BP	Green4
GO:0000209	protein polyubiquitination	66	9	1.09	1.3e-06	0.00032	BP	Green4
GO:0006790	sulfur compound metabolic process	702	30	11.56	2e-06	1	BP	Green4
GO:0008299	isoprenoid biosynthetic process	368	20	6.06	3.4e-06	0.05167	BP	Green4
GO:0008610	lipid biosynthetic process	930	35	15.32	4.7e-06	0.28993	BP	Green4
GO:0019288	isopentenyl diphosphate biosynthetic pro...	171	13	2.82	5.4e-06	2.4e-05	BP	Green4
GO:0006644	phospholipid metabolic process	414	21	6.82	5.7e-06	0.4785	BP	Green4
GO:0009240	isopentenyl diphosphate biosynthetic pro...	173	13	2.85	6.1e-06	1	BP	Green4
GO:0046490	isopentenyl diphosphate metabolic proces...	173	13	2.85	6.1e-06	1	BP	Green4
GO:0006720	isoprenoid metabolic process	424	20	6.98	2.7e-05	1	BP	Green4
GO:0019252	starch biosynthetic process	122	10	2.01	3.4e-05	3.4e-05	BP	Green4
GO:0009668	plastid membrane organization	150	11	2.47	4e-05	1	BP	Green4
GO:0010027	thylakoid membrane organization	150	11	2.47	4e-05	4e-05	BP	Green4
GO:0070813	hydrogen sulfide metabolic process	5	3	0.08	4.3e-05	1	BP	Green4
GO:0070814	hydrogen sulfide biosynthetic process	5	3	0.08	4.3e-05	4.3e-05	BP	Green4
GO:0009657	plastid organization	305	16	5.02	5e-05	0.04815	BP	Green4
GO:0009404	toxin metabolic process	106	9	1.75	6.4e-05	1	BP	Green4
GO:0044255	cellular lipid metabolic process	1105	36	18.2	7.5e-05	0.28024	BP	Green4
GO:0090407	organophosphate biosynthetic process	908	31	14.95	0.00011	1	BP	Green4
GO:0009902	chloroplast relocation	89	8	1.47	0.00011	0.00032	BP	Green4
GO:0019750	chloroplast localization	89	8	1.47	0.00011	1	BP	Green4
GO:0051644	plastid localization	89	8	1.47	0.00011	1	BP	Green4
GO:0051667	establishment of plastid localization	89	8	1.47	0.00011	1	BP	Green4
GO:0005982	starch metabolic process	150	10	2.47	2e-04	1	BP	Green4
GO:0055114	oxidation-reduction process	2818	70	46.41	0.00023	5e-05	BP	Green4
GO:0009403	toxin biosynthetic process	8	3	0.13	0.00023	1	BP	Green4
GO:0070534	protein K63-linked ubiquitination	9	3	0.15	0.00035	0.00035	BP	Green4
GO:0051186	cofactor metabolic process	1107	34	18.23	0.00036	0.22305	BP	Green4
GO:0006629	lipid metabolic process	1431	41	23.57	0.00037	0.58826	BP	Green4
GO:0051656	establishment of organelle localization	109	8	1.8	0.00045	1	BP	Green4
GO:0000103	sulfate assimilation	40	5	0.66	0.00048	0.00048	BP	Green4
GO:0046173	polyol biosynthetic process	40	5	0.66	0.00048	1	BP	Green4
GO:0030091	protein repair	24	4	0.4	0.00059	0.00034	BP	Green4
GO:0016109	tetraterpenoid biosynthetic process	89	7	1.47	0.00067	1	BP	Green4
GO:0016117	carotenoid biosynthetic process	89	7	1.47	0.00067	0.00067	BP	Green4
GO:0019637	organophosphate metabolic process	1341	38	22.08	0.00076	1	BP	Green4
GO:0019499	cyanide metabolic process	3	2	0.05	8e-04	1	BP	Green4
GO:0019500	cyanide catabolic process	3	2	0.05	8e-04	8e-04	BP	Green4
GO:0051410	detoxification of nitrogen compound	3	2	0.05	8e-04	8e-04	BP	Green4
GO:0080036	regulation of cytokinin-activated signal...	3	2	0.05	8e-04	8e-04	BP	Green4
GO:0016108	tetraterpenoid metabolic process	92	7	1.52	0.00081	1	BP	Green4
GO:0016116	carotenoid metabolic process	92	7	1.52	0.00081	1	BP	Green4
GO:0016226	iron-sulfur cluster assembly	124	8	2.04	0.00105	0.00105	BP	Green4
GO:0031163	metallo-sulfur cluster assembly	124	8	2.04	0.00105	1	BP	Green4
GO:0061024	membrane organization	289	13	4.76	0.00107	1	BP	Green4
GO:0009636	response to toxic substance	408	16	6.72	0.00127	1	BP	Green4
GO:0016114	terpenoid biosynthetic process	195	10	3.21	0.00151	1	BP	Green4
GO:0006979	response to oxidative stress	377	15	6.21	0.00155	0.00754	BP	Green4
GO:0019478	D-amino acid catabolic process	4	2	0.07	0.00159	0.04845	BP	Green4
GO:0071484	cellular response to light intensity	4	2	0.07	0.00159	0.00159	BP	Green4
GO:0009250	glucan biosynthetic process	234	11	3.85	0.0018	1	BP	Green4
GO:0098754	detoxification	311	13	5.12	0.00205	1	BP	Green4
GO:0010207	photosystem II assembly	109	7	1.8	0.00219	0.00219	BP	Green4
GO:0010264	myo-inositol hexakisphosphate biosynthet...	34	4	0.56	0.00227	0.00227	BP	Green4
GO:0033517	myo-inositol hexakisphosphate metabolic ...	34	4	0.56	0.00227	1	BP	Green4
GO:0006090	pyruvate metabolic process	354	14	5.83	0.00233	1	BP	Green4
GO:0032958	inositol phosphate biosynthetic process	35	4	0.58	0.00253	1	BP	Green4
GO:0042440	pigment metabolic process	282	12	4.64	0.0026	1	BP	Green4
GO:0006098	pentose-phosphate shunt	152	8	2.5	0.00375	0.02959	BP	Green4
GO:0009658	chloroplast organization	186	9	3.06	0.00379	1	BP	Green4
GO:0032787	monocarboxylic acid metabolic process	1184	32	19.5	0.00409	1	BP	Green4
GO:0051640	organelle localization	189	9	3.11	0.0042	1	BP	Green4
GO:0046165	alcohol biosynthetic process	65	5	1.07	0.00433	1	BP	Green4
GO:1901615	organic hydroxy compound metabolic proce...	506	17	8.33	0.00453	1	BP	Green4
GO:0006739	NADP metabolic process	158	8	2.6	0.00474	1	BP	Green4
GO:0046148	pigment biosynthetic process	229	10	3.77	0.00482	0.65895	BP	Green4
GO:0000023	maltose metabolic process	96	6	1.58	0.00511	0.00511	BP	Green4
GO:0051156	glucose 6-phosphate metabolic process	161	8	2.65	0.0053	1	BP	Green4
GO:0046416	D-amino acid metabolic process	7	2	0.12	0.00538	1	BP	Green4
GO:0009691	cytokinin biosynthetic process	22	3	0.36	0.0054	0.0054	BP	Green4
GO:0009407	toxin catabolic process	98	6	1.61	0.00564	0.00564	BP	Green4
GO:0006721	terpenoid metabolic process	236	10	3.89	0.00593	1	BP	Green4
GO:0006749	glutathione metabolic process	70	5	1.15	0.00593	0.00593	BP	Green4
GO:0034754	cellular hormone metabolic process	71	5	1.17	0.0063	1	BP	Green4
GO:0044272	sulfur compound biosynthetic process	357	13	5.88	0.00653	0.74025	BP	Green4
GO:0019751	polyol metabolic process	72	5	1.19	0.00668	1	BP	Green4
GO:0097428	protein maturation by iron-sulfur cluste...	8	2	0.13	0.00709	0.00709	BP	Green4
GO:0007034	vacuolar transport	106	6	1.75	0.00821	0.34752	BP	Green4
GO:0006661	phosphatidylinositol biosynthetic proces...	76	5	1.25	0.00837	0.00837	BP	Green4
GO:0006732	coenzyme metabolic process	586	18	9.65	0.00871	1	BP	Green4
GO:0046474	glycerophospholipid biosynthetic process	143	7	2.36	0.00959	0.19208	BP	Green4
GO:0019243	methylglyoxal catabolic process to D-lac...	79	5	1.3	0.00981	0.00981	BP	Green4
GO:0061727	methylglyoxal catabolic process to lacta...	79	5	1.3	0.00981	1	BP	Green4
GO:0006301	postreplication repair	51	4	0.84	0.00982	0.00982	BP	Green4
GO:0006534	cysteine metabolic process	145	7	2.39	0.0103	1	BP	Green4
GO:0006089	lactate metabolic process	80	5	1.32	0.01032	1	BP	Green4
GO:0006623	protein targeting to vacuole	80	5	1.32	0.01032	0.01032	BP	Green4
GO:0009438	methylglyoxal metabolic process	80	5	1.32	0.01032	1	BP	Green4
GO:0042182	ketone catabolic process	80	5	1.32	0.01032	1	BP	Green4
GO:0051596	methylglyoxal catabolic process	80	5	1.32	0.01032	1	BP	Green4
GO:0016556	mRNA modification	52	4	0.86	0.01051	0.01051	BP	Green4
GO:0043647	inositol phosphate metabolic process	52	4	0.86	0.01051	1	BP	Green4
GO:0035335	peptidyl-tyrosine dephosphorylation	28	3	0.46	0.01069	0.01069	BP	Green4
GO:0046185	aldehyde catabolic process	81	5	1.33	0.01086	1	BP	Green4
GO:0009052	pentose-phosphate shunt, non-oxidative b...	10	2	0.16	0.01115	0.01115	BP	Green4
GO:0010117	photoprotection	10	2	0.16	0.01115	0.01115	BP	Green4
GO:0042761	very long-chain fatty acid biosynthetic ...	10	2	0.16	0.01115	0.01115	BP	Green4
GO:0006733	oxidoreduction coenzyme metabolic proces...	385	13	6.34	0.01181	0.26624	BP	Green4
GO:0009773	photosynthetic electron transport in pho...	54	4	0.89	0.01197	0.01197	BP	Green4
GO:0042793	plastid transcription	54	4	0.89	0.01197	0.01197	BP	Green4
GO:0009415	response to water	153	7	2.52	0.01355	0.04807	BP	Green4
GO:0072524	pyridine-containing compound metabolic p...	350	12	5.76	0.01366	1	BP	Green4
GO:0072666	establishment of protein localization to...	86	5	1.42	0.01382	1	BP	Green4
GO:0072665	protein localization to vacuole	88	5	1.45	0.01514	1	BP	Green4
GO:0032446	protein modification by small protein co...	356	12	5.86	0.01542	1	BP	Green4
GO:0009269	response to desiccation	12	2	0.2	0.016	0.016	BP	Green4
GO:0006575	cellular modified amino acid metabolic p...	123	6	2.03	0.01625	1	BP	Green4
GO:0019684	photosynthesis, light reaction	446	14	7.35	0.01643	0.9434	BP	Green4
GO:0019447	D-cysteine catabolic process	1	1	0.02	0.01647	0.01647	BP	Green4
GO:0019520	aldonic acid metabolic process	1	1	0.02	0.01647	1	BP	Green4
GO:0019523	L-idonate metabolic process	1	1	0.02	0.01647	1	BP	Green4
GO:0046176	aldonic acid catabolic process	1	1	0.02	0.01647	1	BP	Green4
GO:0046183	L-idonate catabolic process	1	1	0.02	0.01647	0.01647	BP	Green4
GO:0046438	D-cysteine metabolic process	1	1	0.02	0.01647	1	BP	Green4
GO:0070481	nuclear-transcribed mRNA catabolic proce...	1	1	0.02	0.01647	0.01647	BP	Green4
GO:0070966	nuclear-transcribed mRNA catabolic proce...	1	1	0.02	0.01647	0.01647	BP	Green4
GO:0016192	vesicle-mediated transport	582	17	9.58	0.01668	0.08817	BP	Green4
GO:0009690	cytokinin metabolic process	33	3	0.54	0.01676	1	BP	Green4
GO:0031537	regulation of anthocyanin metabolic proc...	13	2	0.21	0.01871	0.01871	BP	Green4
GO:0009069	serine family amino acid metabolic proce...	203	8	3.34	0.01956	1	BP	Green4
GO:0051649	establishment of localization in cell	981	25	16.16	0.02066	1	BP	Green4
GO:0009692	ethylene metabolic process	36	3	0.59	0.02116	1	BP	Green4
GO:0009693	ethylene biosynthetic process	36	3	0.59	0.02116	0.02116	BP	Green4
GO:0043449	cellular alkene metabolic process	36	3	0.59	0.02116	1	BP	Green4
GO:0043450	alkene biosynthetic process	36	3	0.59	0.02116	1	BP	Green4
GO:1900673	olefin metabolic process	36	3	0.59	0.02116	1	BP	Green4
GO:1900674	olefin biosynthetic process	36	3	0.59	0.02116	1	BP	Green4
GO:0033692	cellular polysaccharide biosynthetic pro...	330	11	5.43	0.0214	1	BP	Green4
GO:0006066	alcohol metabolic process	134	6	2.21	0.02368	0.45575	BP	Green4
GO:0045017	glycerolipid biosynthetic process	172	7	2.83	0.02408	1	BP	Green4
GO:0019344	cysteine biosynthetic process	138	6	2.27	0.02686	0.05396	BP	Green4
GO:0019362	pyridine nucleotide metabolic process	342	11	5.63	0.0269	1	BP	Green4
GO:0046496	nicotinamide nucleotide metabolic proces...	342	11	5.63	0.0269	1	BP	Green4
GO:0042180	cellular ketone metabolic process	141	6	2.32	0.02943	1	BP	Green4
GO:1901659	glycosyl compound biosynthetic process	141	6	2.32	0.02943	1	BP	Green4
GO:0042446	hormone biosynthetic process	348	11	5.73	0.03	1	BP	Green4
GO:1901617	organic hydroxy compound biosynthetic pr...	348	11	5.73	0.03	1	BP	Green4
GO:0098869	cellular oxidant detoxification	221	8	3.64	0.03045	0.03045	BP	Green4
GO:1990748	cellular detoxification	222	8	3.66	0.03116	1	BP	Green4
GO:0097237	cellular response to toxic substance	224	8	3.69	0.0326	1	BP	Green4
GO:0000256	allantoin catabolic process	2	1	0.03	0.03267	0.03267	BP	Green4
GO:0006729	tetrahydrobiopterin biosynthetic process	2	1	0.03	0.03267	0.03267	BP	Green4
GO:0006895	Golgi to endosome transport	2	1	0.03	0.03267	0.03267	BP	Green4
GO:0009093	cysteine catabolic process	2	1	0.03	0.03267	1	BP	Green4
GO:0010024	phytochromobilin biosynthetic process	2	1	0.03	0.03267	0.03267	BP	Green4
GO:0046146	tetrahydrobiopterin metabolic process	2	1	0.03	0.03267	1	BP	Green4
GO:0051202	phytochromobilin metabolic process	2	1	0.03	0.03267	1	BP	Green4
GO:0051483	terpenoid biosynthetic process, mevalona...	2	1	0.03	0.03267	1	BP	Green4
GO:0051484	isopentenyl diphosphate biosynthetic pro...	2	1	0.03	0.03267	0.03267	BP	Green4
GO:0045454	cell redox homeostasis	146	6	2.4	0.03406	0.03406	BP	Green4
GO:0070647	protein modification by small protein co...	447	13	7.36	0.03475	1	BP	Green4
GO:0005984	disaccharide metabolic process	147	6	2.42	0.03504	1	BP	Green4
GO:0071214	cellular response to abiotic stimulus	76	4	1.25	0.03675	1	BP	Green4
GO:0104004	cellular response to environmental stimu...	76	4	1.25	0.03675	1	BP	Green4
GO:0009414	response to water deprivation	150	6	2.47	0.03808	0.54723	BP	Green4
GO:0034637	cellular carbohydrate biosynthetic proce...	362	11	5.96	0.03822	1	BP	Green4
GO:0043161	proteasome-mediated ubiquitin-dependent ...	191	7	3.15	0.03921	0.06642	BP	Green4
GO:0000271	polysaccharide biosynthetic process	410	12	6.75	0.03984	0.72947	BP	Green4
GO:0016567	protein ubiquitination	320	10	5.27	0.03999	1	BP	Green4
GO:0009070	serine family amino acid biosynthetic pr...	152	6	2.5	0.0402	1	BP	Green4
GO:0046488	phosphatidylinositol metabolic process	115	5	1.89	0.04168	1	BP	Green4
GO:0046520	sphingoid biosynthetic process	20	2	0.33	0.04226	0.04226	BP	Green4
GO:0051188	cofactor biosynthetic process	511	14	8.42	0.04445	1	BP	Green4
GO:0016144	S-glycoside biosynthetic process	81	4	1.33	0.04476	1	BP	Green4
GO:0019758	glycosinolate biosynthetic process	81	4	1.33	0.04476	1	BP	Green4
GO:0019761	glucosinolate biosynthetic process	81	4	1.33	0.04476	0.04476	BP	Green4
GO:0016143	S-glycoside metabolic process	118	5	1.94	0.0457	1	BP	Green4
GO:0019757	glycosinolate metabolic process	118	5	1.94	0.0457	1	BP	Green4
GO:0019760	glucosinolate metabolic process	118	5	1.94	0.0457	0.45653	BP	Green4
GO:0051641	cellular localization	1112	26	18.31	0.0459	1	BP	Green4
GO:0042559	pteridine-containing compound biosynthet...	21	2	0.35	0.04622	1	BP	Green4
GO:0046519	sphingoid metabolic process	21	2	0.35	0.04622	1	BP	Green4
GO:0019752	carboxylic acid metabolic process	1855	40	30.55	0.04693	1	BP	Green4
GO:0000255	allantoin metabolic process	3	1	0.05	0.0486	1	BP	Green4
GO:0008614	pyridoxine metabolic process	3	1	0.05	0.0486	0.0486	BP	Green4
GO:0032447	protein urmylation	3	1	0.05	0.0486	0.0486	BP	Green4
GO:0080005	photosystem stoichiometry adjustment	3	1	0.05	0.0486	0.0486	BP	Green4
GO:0000096	sulfur amino acid metabolic process	243	8	4	0.04865	0.3892	BP	Green4
GO:0005737	cytoplasm	7506	162	129.84	8.1e-05	0.00024	CC	Green4
GO:0005622	intracellular	10005	199	173.07	0.00088	0.01212	CC	Green4
GO:0009507	chloroplast	2371	58	41.01	0.00356	0.00144	CC	Green4
GO:0043231	intracellular membrane-bounded organelle	6999	144	121.07	0.00361	0.43148	CC	Green4
GO:0043227	membrane-bounded organelle	7068	145	122.26	0.0039	1	CC	Green4
GO:0009536	plastid	2570	61	44.46	0.00544	0.81245	CC	Green4
GO:0044424	intracellular part	9554	186	165.27	0.00715	0.85833	CC	Green4
GO:0044444	cytoplasmic part	6417	130	111	0.01243	0.75735	CC	Green4
GO:1903600	glutaminase complex	1	1	0.02	0.0173	0.0173	CC	Green4
GO:0000229	cytoplasmic chromosome	13	2	0.22	0.02051	1	CC	Green4
GO:0009508	plastid chromosome	13	2	0.22	0.02051	0.02051	CC	Green4
GO:0030123	AP-3 adaptor complex	2	1	0.03	0.0343	0.0343	CC	Green4
GO:0033009	nucleomorph	2	1	0.03	0.0343	0.0343	CC	Green4
GO:0012505	endomembrane system	1393	33	24.1	0.04012	0.49903	CC	Green4
GO:0042646	plastid nucleoid	19	2	0.33	0.04202	1	CC	Green4
GO:0005783	endoplasmic reticulum	532	15	9.2	0.04416	0.12622	CC	Green4
GO:0140096	catalytic activity, acting on a protein	3047	99	58.76	4.9e-08	1	MF	Green5
GO:0003824	catalytic activity	13060	292	251.84	1.6e-06	0.09654	MF	Green5
GO:0004674	protein serine/threonine kinase activity	930	40	17.93	1.8e-06	0.00016	MF	Green5
GO:0004672	protein kinase activity	1584	55	30.54	1.4e-05	0.45181	MF	Green5
GO:0005516	calmodulin binding	118	11	2.28	1.8e-05	1.8e-05	MF	Green5
GO:0016773	phosphotransferase activity, alcohol gro...	1757	57	33.88	6.6e-05	1	MF	Green5
GO:0004888	transmembrane signaling receptor activit...	76	8	1.47	0.00011	1	MF	Green5
GO:0008144	drug binding	2325	69	44.83	0.00016	1	MF	Green5
GO:0004683	calmodulin-dependent protein kinase acti...	82	8	1.58	0.00018	0.00039	MF	Green5
GO:0017025	TBP-class protein binding	16	4	0.31	0.00021	0.00021	MF	Green5
GO:0038023	signaling receptor activity	108	9	2.08	0.00024	1	MF	Green5
GO:0016409	palmitoyltransferase activity	30	5	0.58	0.00025	1	MF	Green5
GO:0016301	kinase activity	2189	65	42.21	0.00026	0.84213	MF	Green5
GO:0000035	acyl binding	2	2	0.04	0.00037	0.00037	MF	Green5
GO:0003881	CDP-diacylglycerol-inositol 3-phosphatid...	2	2	0.04	0.00037	0.00037	MF	Green5
GO:0009918	sterol delta7 reductase activity	2	2	0.04	0.00037	0.00037	MF	Green5
GO:0019199	transmembrane receptor protein kinase ac...	54	6	1.04	0.00058	0.06022	MF	Green5
GO:0019842	vitamin binding	176	11	3.39	0.00064	1	MF	Green5
GO:0031418	L-ascorbic acid binding	22	4	0.42	0.00076	0.00076	MF	Green5
GO:0060089	molecular transducer activity	129	9	2.49	9e-04	1	MF	Green5
GO:0016772	transferase activity, transferring phosp...	2454	68	47.32	0.00122	1	MF	Green5
GO:0009931	calcium-dependent protein serine/threoni...	66	6	1.27	0.00169	0.00169	MF	Green5
GO:0004069	L-aspartate:2-oxoglutarate aminotransfer...	13	3	0.25	0.00176	0.00176	MF	Green5
GO:0036402	proteasome-activating ATPase activity	13	3	0.25	0.00176	0.00176	MF	Green5
GO:0005215	transporter activity	1660	49	32.01	0.00181	0.52737	MF	Green5
GO:0010857	calcium-dependent protein kinase activit...	67	6	1.29	0.00183	1	MF	Green5
GO:0016856	racemase and epimerase activity, acting ...	4	2	0.08	0.00217	1	MF	Green5
GO:0043168	anion binding	3288	85	63.4	0.00223	1	MF	Green5
GO:0005524	ATP binding	2112	59	40.73	0.00223	0.00223	MF	Green5
GO:0004190	aspartic-type endopeptidase activity	71	6	1.37	0.00246	0.00246	MF	Green5
GO:0070001	aspartic-type peptidase activity	71	6	1.37	0.00246	1	MF	Green5
GO:0097367	carbohydrate derivative binding	2707	72	52.2	0.00254	1	MF	Green5
GO:0022857	transmembrane transporter activity	1359	41	26.21	0.00294	1	MF	Green5
GO:0016627	oxidoreductase activity, acting on the C...	345	15	6.65	0.00301	1	MF	Green5
GO:0050662	coenzyme binding	601	22	11.59	0.00323	0.78384	MF	Green5
GO:0070546	L-phenylalanine aminotransferase activit...	16	3	0.31	0.0033	1	MF	Green5
GO:0080130	L-phenylalanine:2-oxoglutarate aminotran...	16	3	0.31	0.0033	0.0033	MF	Green5
GO:0022839	ion gated channel activity	76	6	1.47	0.00347	1	MF	Green5
GO:0017169	CDP-alcohol phosphatidyltransferase acti...	5	2	0.1	0.00357	1	MF	Green5
GO:0004714	transmembrane receptor protein tyrosine ...	33	4	0.64	0.00358	0.00358	MF	Green5
GO:0008793	aromatic-amino-acid:2-oxoglutarate amino...	17	3	0.33	0.00396	1	MF	Green5
GO:0036094	small molecule binding	3973	98	76.61	0.00414	1	MF	Green5
GO:0032559	adenyl ribonucleotide binding	2271	61	43.79	0.00455	1	MF	Green5
GO:0030554	adenyl nucleotide binding	2274	61	43.85	0.00468	1	MF	Green5
GO:0032553	ribonucleotide binding	2640	69	50.91	0.00483	1	MF	Green5
GO:0004169	dolichyl-phosphate-mannose-protein manno...	6	2	0.12	0.00528	0.00528	MF	Green5
GO:0004571	mannosyl-oligosaccharide 1,2-alpha-manno...	6	2	0.12	0.00528	0.00528	MF	Green5
GO:0004656	procollagen-proline 4-dioxygenase activi...	6	2	0.12	0.00528	0.00528	MF	Green5
GO:0015924	mannosyl-oligosaccharide mannosidase act...	6	2	0.12	0.00528	1	MF	Green5
GO:0016863	intramolecular oxidoreductase activity, ...	6	2	0.12	0.00528	1	MF	Green5
GO:0019798	procollagen-proline dioxygenase activity	6	2	0.12	0.00528	1	MF	Green5
GO:0031543	peptidyl-proline dioxygenase activity	6	2	0.12	0.00528	1	MF	Green5
GO:0031545	peptidyl-proline 4-dioxygenase activity	6	2	0.12	0.00528	1	MF	Green5
GO:0008134	transcription factor binding	37	4	0.71	0.00544	1	MF	Green5
GO:0035639	purine ribonucleoside triphosphate bindi...	2431	64	46.88	0.00572	1	MF	Green5
GO:0048029	monosaccharide binding	38	4	0.73	0.00599	1	MF	Green5
GO:0005385	zinc ion transmembrane transporter activ...	39	4	0.75	0.00657	0.00657	MF	Green5
GO:0005244	voltage-gated ion channel activity	64	5	1.23	0.0078	1	MF	Green5
GO:0022832	voltage-gated channel activity	64	5	1.23	0.0078	1	MF	Green5
GO:0072509	divalent inorganic cation transmembrane ...	41	4	0.79	0.00785	1	MF	Green5
GO:0022836	gated channel activity	90	6	1.74	0.00791	1	MF	Green5
GO:0015171	amino acid transmembrane transporter act...	118	7	2.28	0.00795	0.02287	MF	Green5
GO:0005355	glucose transmembrane transporter activi...	43	4	0.83	0.00928	0.00928	MF	Green5
GO:0015149	hexose transmembrane transporter activit...	43	4	0.83	0.00928	1	MF	Green5
GO:0019706	protein-cysteine S-palmitoyltransferase ...	23	3	0.44	0.00946	0.00946	MF	Green5
GO:0019707	protein-cysteine S-acyltransferase activ...	23	3	0.44	0.00946	1	MF	Green5
GO:0003857	3-hydroxyacyl-CoA dehydrogenase activity	8	2	0.15	0.00962	0.00962	MF	Green5
GO:0004721	phosphoprotein phosphatase activity	217	10	4.18	0.00968	0.08797	MF	Green5
GO:0005216	ion channel activity	94	6	1.81	0.0097	1	MF	Green5
GO:0030246	carbohydrate binding	185	9	3.57	0.00991	0.15125	MF	Green5
GO:0032555	purine ribonucleotide binding	2590	66	49.94	0.01024	1	MF	Green5
GO:0016791	phosphatase activity	396	15	7.64	0.01033	0.87002	MF	Green5
GO:0042578	phosphoric ester hydrolase activity	472	17	9.1	0.01053	1	MF	Green5
GO:0017076	purine nucleotide binding	2595	66	50.04	0.01067	1	MF	Green5
GO:0015145	monosaccharide transmembrane transporter...	45	4	0.87	0.01088	1	MF	Green5
GO:0015932	nucleobase-containing compound transmemb...	45	4	0.87	0.01088	1	MF	Green5
GO:0016628	oxidoreductase activity, acting on the C...	255	11	4.92	0.01091	0.33714	MF	Green5
GO:0008375	acetylglucosaminyltransferase activity	71	5	1.37	0.01195	0.58856	MF	Green5
GO:0005338	nucleotide-sugar transmembrane transport...	9	2	0.17	0.01221	0.14391	MF	Green5
GO:0030170	pyridoxal phosphate binding	131	7	2.53	0.01364	0.01364	MF	Green5
GO:0070279	vitamin B6 binding	131	7	2.53	0.01364	1	MF	Green5
GO:0015075	ion transmembrane transporter activity	850	26	16.39	0.01412	1	MF	Green5
GO:0004713	protein tyrosine kinase activity	102	6	1.97	0.01413	1	MF	Green5
GO:0016787	hydrolase activity	3939	93	75.96	0.01735	0.22982	MF	Green5
GO:0005351	carbohydrate:proton symporter activity	52	4	1	0.0178	0.0178	MF	Green5
GO:0005402	carbohydrate:cation symporter activity	52	4	1	0.0178	1	MF	Green5
GO:1901505	carbohydrate derivative transmembrane tr...	52	4	1	0.0178	1	MF	Green5
GO:0003960	NADPH:quinone reductase activity	11	2	0.21	0.01818	0.01818	MF	Green5
GO:0004356	glutamate-ammonia ligase activity	11	2	0.21	0.01818	0.01818	MF	Green5
GO:0016211	ammonia ligase activity	11	2	0.21	0.01818	1	MF	Green5
GO:0016880	acid-ammonia (or amide) ligase activity	11	2	0.21	0.01818	1	MF	Green5
GO:0004095	carnitine O-palmitoyltransferase activit...	1	1	0.02	0.01928	0.01928	MF	Green5
GO:0004490	methylglutaconyl-CoA hydratase activity	1	1	0.02	0.01928	0.01928	MF	Green5
GO:0004607	phosphatidylcholine-sterol O-acyltransfe...	1	1	0.02	0.01928	0.01928	MF	Green5
GO:0005458	GDP-mannose transmembrane transporter ac...	1	1	0.02	0.01928	0.01928	MF	Green5
GO:0008809	carnitine racemase activity	1	1	0.02	0.01928	0.01928	MF	Green5
GO:0016034	maleylacetoacetate isomerase activity	1	1	0.02	0.01928	0.01928	MF	Green5
GO:0016406	carnitine O-acyltransferase activity	1	1	0.02	0.01928	1	MF	Green5
GO:0016416	O-palmitoyltransferase activity	1	1	0.02	0.01928	1	MF	Green5
GO:0033989	3alpha,7alpha,12alpha-trihydroxy-5beta-c...	1	1	0.02	0.01928	0.01928	MF	Green5
GO:0036080	purine nucleotide-sugar transmembrane tr...	1	1	0.02	0.01928	1	MF	Green5
GO:0047705	bilirubin oxidase activity	1	1	0.02	0.01928	0.01928	MF	Green5
GO:0047886	farnesol dehydrogenase activity	1	1	0.02	0.01928	0.01928	MF	Green5
GO:0050072	m7G(5')pppN diphosphatase activity	1	1	0.02	0.01928	0.01928	MF	Green5
GO:0050625	2-hydroxy-1,4-benzoquinone reductase act...	1	1	0.02	0.01928	0.01928	MF	Green5
GO:0080023	3R-hydroxyacyl-CoA dehydratase activity	1	1	0.02	0.01928	0.01928	MF	Green5
GO:0080095	phosphatidylethanolamine-sterol O-acyltr...	1	1	0.02	0.01928	0.01928	MF	Green5
GO:0080096	phosphatidate-sterol O-acyltransferase a...	1	1	0.02	0.01928	0.01928	MF	Green5
GO:0000166	nucleotide binding	3668	87	70.73	0.01941	0.58079	MF	Green5
GO:1901265	nucleoside phosphate binding	3668	87	70.73	0.01941	1	MF	Green5
GO:0046873	metal ion transmembrane transporter acti...	242	10	4.67	0.01943	1	MF	Green5
GO:0043167	ion binding	6288	140	121.25	0.02138	1	MF	Green5
GO:0005247	voltage-gated chloride channel activity	12	2	0.23	0.02154	0.02154	MF	Green5
GO:0005254	chloride channel activity	12	2	0.23	0.02154	1	MF	Green5
GO:0052890	oxidoreductase activity, acting on the C...	12	2	0.23	0.02154	0.02154	MF	Green5
[truncated: 16,011 more rows]

## Sheet: RootGCN
GO.ID	Term	Annotated	Significant	Expected	classic.fisher	weight.fisher	GO.type	Module
GO:0016740	transferase activity	5227	110	80.25	8.8e-05	0.1689	MF	Root0
GO:0004827	proline-tRNA ligase activity	3	2	0.05	7e-04	7e-04	MF	Root0
GO:0003824	catalytic activity	13060	222	200.51	0.0033	0.4769	MF	Root0
GO:0008175	tRNA methyltransferase activity	20	3	0.31	0.0034	0.0047	MF	Root0
GO:0008649	rRNA methyltransferase activity	20	3	0.31	0.0034	0.0034	MF	Root0
GO:0140102	catalytic activity, acting on a rRNA	20	3	0.31	0.0034	1	MF	Root0
GO:0046030	inositol trisphosphate phosphatase activ...	6	2	0.09	0.0034	0.0034	MF	Root0
GO:0008173	RNA methyltransferase activity	43	4	0.66	0.0042	1	MF	Root0
GO:0004766	spermidine synthase activity	7	2	0.11	0.0047	0.0047	MF	Root0
GO:0016616	oxidoreductase activity, acting on the C...	254	10	3.9	0.0061	1	MF	Root0
GO:0045431	flavonol synthase activity	10	2	0.15	0.0097	0.0097	MF	Root0
GO:0000309	nicotinamide-nucleotide adenylyltransfer...	1	1	0.02	0.0154	0.0154	MF	Root0
GO:0004015	adenosylmethionine-8-amino-7-oxononanoat...	1	1	0.02	0.0154	0.0154	MF	Root0
GO:0004141	dethiobiotin synthase activity	1	1	0.02	0.0154	0.0154	MF	Root0
GO:0004399	histidinol dehydrogenase activity	1	1	0.02	0.0154	0.0154	MF	Root0
GO:0004515	nicotinate-nucleotide adenylyltransferas...	1	1	0.02	0.0154	0.0154	MF	Root0
GO:0010291	carotene beta-ring hydroxylase activity	1	1	0.02	0.0154	0.0154	MF	Root0
GO:0016929	SUMO-specific protease activity	1	1	0.02	0.0154	0.0154	MF	Root0
GO:0019209	kinase activator activity	1	1	0.02	0.0154	1	MF	Root0
GO:0030295	protein kinase activator activity	1	1	0.02	0.0154	0.0154	MF	Root0
GO:0045439	isopenicillin-N epimerase activity	1	1	0.02	0.0154	0.0154	MF	Root0
GO:0046507	UDPsulfoquinovose synthase activity	1	1	0.02	0.0154	0.0154	MF	Root0
GO:0046508	hydrolase activity, acting on carbon-sul...	1	1	0.02	0.0154	1	MF	Root0
GO:0046522	S-methyl-5-thioribose kinase activity	1	1	0.02	0.0154	0.0154	MF	Root0
GO:0050221	prostaglandin-E2 9-reductase activity	1	1	0.02	0.0154	0.0154	MF	Root0
GO:0052856	NADHX epimerase activity	1	1	0.02	0.0154	0.0154	MF	Root0
GO:0052857	NADPHX epimerase activity	1	1	0.02	0.0154	0.0154	MF	Root0
GO:0090471	9,15,9'-tri-cis-zeta-carotene isomerase ...	1	1	0.02	0.0154	0.0154	MF	Root0
GO:0036402	proteasome-activating ATPase activity	13	2	0.2	0.0164	0.0164	MF	Root0
GO:0008168	methyltransferase activity	393	12	6.03	0.0188	0.3169	MF	Root0
GO:0019842	vitamin binding	176	7	2.7	0.0192	1	MF	Root0
GO:0016741	transferase activity, transferring one-c...	398	12	6.11	0.0206	1	MF	Root0
GO:0016634	oxidoreductase activity, acting on the C...	16	2	0.25	0.0245	1	MF	Root0
GO:0017025	TBP-class protein binding	16	2	0.25	0.0245	0.0245	MF	Root0
GO:0008271	secondary active sulfate transmembrane t...	17	2	0.26	0.0274	0.0274	MF	Root0
GO:0016780	phosphotransferase activity, for other s...	17	2	0.26	0.0274	1	MF	Root0
GO:0008757	S-adenosylmethionine-dependent methyltra...	234	8	3.59	0.0285	0.5783	MF	Root0
GO:0003955	NAD(P)H dehydrogenase (quinone) activity	2	1	0.03	0.0305	0.0305	MF	Root0
GO:0004048	anthranilate phosphoribosyltransferase a...	2	1	0.03	0.0305	0.0305	MF	Root0
GO:0004109	coproporphyrinogen oxidase activity	2	1	0.03	0.0305	0.0305	MF	Root0
GO:0004400	histidinol-phosphate transaminase activi...	2	1	0.03	0.0305	0.0305	MF	Root0
GO:0004421	hydroxymethylglutaryl-CoA synthase activ...	2	1	0.03	0.0305	0.0305	MF	Root0
GO:0004788	thiamine diphosphokinase activity	2	1	0.03	0.0305	0.0305	MF	Root0
GO:0004852	uroporphyrinogen-III synthase activity	2	1	0.03	0.0305	0.0305	MF	Root0
GO:0008963	phospho-N-acetylmuramoyl-pentapeptide-tr...	2	1	0.03	0.0305	0.0305	MF	Root0
GO:0030975	thiamine binding	2	1	0.03	0.0305	0.0305	MF	Root0
GO:0033741	adenylyl-sulfate reductase (glutathione)...	2	1	0.03	0.0305	0.0305	MF	Root0
GO:0043995	histone acetyltransferase activity (H4-K...	2	1	0.03	0.0305	0.0305	MF	Root0
GO:0043996	histone acetyltransferase activity (H4-K...	2	1	0.03	0.0305	0.0305	MF	Root0
GO:0045300	acyl-[acyl-carrier-protein] desaturase a...	2	1	0.03	0.0305	0.0305	MF	Root0
GO:0046972	histone acetyltransferase activity (H4-K...	2	1	0.03	0.0305	0.0305	MF	Root0
GO:0047513	1,2-alpha-L-fucosidase activity	2	1	0.03	0.0305	0.0305	MF	Root0
GO:0080146	L-cysteine desulfhydrase activity	2	1	0.03	0.0305	0.0305	MF	Root0
GO:0015116	sulfate transmembrane transporter activi...	18	2	0.28	0.0306	1	MF	Root0
GO:0016646	oxidoreductase activity, acting on the C...	18	2	0.28	0.0306	1	MF	Root0
GO:0052745	inositol phosphate phosphatase activity	19	2	0.29	0.0338	1	MF	Root0
GO:0015171	amino acid transmembrane transporter act...	118	5	1.81	0.0355	0.1374	MF	Root0
GO:0008146	sulfotransferase activity	20	2	0.31	0.0372	0.0372	MF	Root0
GO:0016614	oxidoreductase activity, acting on CH-OH...	339	10	5.2	0.0372	1	MF	Root0
GO:1901682	sulfur compound transmembrane transporte...	21	2	0.32	0.0407	1	MF	Root0
GO:0004047	aminomethyltransferase activity	3	1	0.05	0.0454	0.0454	MF	Root0
GO:0004301	epoxide hydrolase activity	3	1	0.05	0.0454	0.0454	MF	Root0
GO:0004489	methylenetetrahydrofolate reductase (NAD...	3	1	0.05	0.0454	0.0454	MF	Root0
GO:0008531	riboflavin kinase activity	3	1	0.05	0.0454	0.0454	MF	Root0
GO:0008703	5-amino-6-(5-phosphoribosylamino)uracil ...	3	1	0.05	0.0454	0.0454	MF	Root0
GO:0008830	dTDP-4-dehydrorhamnose 3,5-epimerase act...	3	1	0.05	0.0454	0.0454	MF	Root0
GO:0008831	dTDP-4-dehydrorhamnose reductase activit...	3	1	0.05	0.0454	0.0454	MF	Root0
GO:0009019	tRNA (guanine-N1-)-methyltransferase act...	3	1	0.05	0.0454	0.0454	MF	Root0
GO:0010487	thermospermine synthase activity	3	1	0.05	0.0454	0.0454	MF	Root0
GO:0010489	UDP-4-keto-6-deoxy-glucose-3,5-epimerase...	3	1	0.05	0.0454	0.0454	MF	Root0
GO:0010490	UDP-4-keto-rhamnose-4-keto-reductase act...	3	1	0.05	0.0454	0.0454	MF	Root0
GO:0016206	catechol O-methyltransferase activity	3	1	0.05	0.0454	0.0454	MF	Root0
GO:0017050	D-erythro-sphingosine kinase activity	3	1	0.05	0.0454	0.0454	MF	Root0
GO:0033188	sphingomyelin synthase activity	3	1	0.05	0.0454	0.0454	MF	Root0
GO:0036009	protein-glutamine N-methyltransferase ac...	3	1	0.05	0.0454	1	MF	Root0
GO:0046537	2,3-bisphosphoglycerate-independent phos...	3	1	0.05	0.0454	0.0454	MF	Root0
GO:0046554	malate dehydrogenase (NADP+) activity	3	1	0.05	0.0454	0.0454	MF	Root0
GO:0047205	quinate O-hydroxycinnamoyltransferase ac...	3	1	0.05	0.0454	0.0454	MF	Root0
GO:0047641	aldose-6-phosphate reductase (NADPH) act...	3	1	0.05	0.0454	0.0454	MF	Root0
GO:0080030	methyl indole-3-acetate esterase activit...	3	1	0.05	0.0454	0.0454	MF	Root0
GO:1990259	histone-glutamine methyltransferase acti...	3	1	0.05	0.0454	0.0454	MF	Root0
GO:0009072	aromatic amino acid family metabolic pro...	181	10	2.75	0.00046	0.38014	BP	Root0
GO:0009073	aromatic amino acid family biosynthetic ...	92	7	1.4	5e-04	0.04728	BP	Root0
GO:0006433	prolyl-tRNA aminoacylation	3	2	0.05	0.00068	0.00068	BP	Root0
GO:0006767	water-soluble vitamin metabolic process	51	5	0.77	0.00103	1	BP	Root0
GO:0000154	rRNA modification	35	4	0.53	0.00188	1	BP	Root0
GO:0010044	response to aluminum ion	5	2	0.08	0.00223	0.00223	BP	Root0
GO:0006766	vitamin metabolic process	89	6	1.35	0.00235	0.33458	BP	Root0
GO:0006790	sulfur compound metabolic process	702	21	10.65	0.00251	1	BP	Root0
GO:0044272	sulfur compound biosynthetic process	357	13	5.42	0.00331	1	BP	Root0
GO:0009309	amine biosynthetic process	41	4	0.62	0.00338	1	BP	Root0
GO:0042401	cellular biogenic amine biosynthetic pro...	41	4	0.62	0.00338	1	BP	Root0
GO:0008033	tRNA processing	100	6	1.52	0.0042	0.01217	BP	Root0
GO:0006596	polyamine biosynthetic process	22	3	0.33	0.0043	0.00602	BP	Root0
GO:0031167	rRNA methylation	22	3	0.33	0.0043	0.19165	BP	Root0
GO:0008152	metabolic process	15475	252	234.82	0.00544	0.00309	BP	Root0
GO:0070475	rRNA base methylation	8	2	0.12	0.00605	0.00605	BP	Root0
GO:0042364	water-soluble vitamin biosynthetic proce...	49	4	0.74	0.00644	1	BP	Root0
GO:0043436	oxoacid metabolic process	1927	42	29.24	0.01056	1	BP	Root0
GO:0006082	organic acid metabolic process	1930	42	29.29	0.01083	1	BP	Root0
GO:0006399	tRNA metabolic process	198	8	3	0.01092	1	BP	Root0
GO:0006520	cellular amino acid metabolic process	702	19	10.65	0.01108	0.46455	BP	Root0
GO:1901800	positive regulation of proteasomal prote...	31	3	0.47	0.01136	0.01595	BP	Root0
GO:0045732	positive regulation of protein catabolic...	32	3	0.49	0.01239	1	BP	Root0
GO:0045862	positive regulation of proteolysis	32	3	0.49	0.01239	1	BP	Root0
GO:0061136	regulation of proteasomal protein catabo...	32	3	0.49	0.01239	1	BP	Root0
GO:1903052	positive regulation of proteolysis invol...	32	3	0.49	0.01239	1	BP	Root0
GO:1903364	positive regulation of cellular protein ...	32	3	0.49	0.01239	1	BP	Root0
GO:0009110	vitamin biosynthetic process	60	4	0.91	0.01302	1	BP	Root0
GO:1903050	regulation of proteolysis involved in ce...	33	3	0.5	0.01348	1	BP	Root0
GO:1903362	regulation of cellular protein catabolic...	33	3	0.5	0.01348	1	BP	Root0
GO:0051554	flavonol metabolic process	12	2	0.18	0.0137	1	BP	Root0
GO:0051555	flavonol biosynthetic process	12	2	0.18	0.0137	0.0137	BP	Root0
GO:0090068	positive regulation of cell cycle proces...	12	2	0.18	0.0137	1	BP	Root0
GO:0006671	phytosphingosine metabolic process	1	1	0.02	0.01517	0.01517	BP	Root0
GO:0010222	stem vascular tissue pattern formation	1	1	0.02	0.01517	0.01517	BP	Root0
GO:0019448	L-cysteine catabolic process	1	1	0.02	0.01517	1	BP	Root0
GO:0019450	L-cysteine catabolic process to pyruvate	1	1	0.02	0.01517	0.01517	BP	Root0
GO:0036228	protein localization to nuclear inner me...	1	1	0.02	0.01517	0.01517	BP	Root0
GO:0042149	cellular response to glucose starvation	1	1	0.02	0.01517	0.01517	BP	Root0
GO:0090435	protein localization to nuclear envelope	1	1	0.02	0.01517	1	BP	Root0
GO:0008652	cellular amino acid biosynthetic process	435	13	6.6	0.01597	0.49043	BP	Root0
GO:0006378	mRNA polyadenylation	13	2	0.2	0.01603	0.01603	BP	Root0
GO:0045898	regulation of RNA polymerase II transcri...	13	2	0.2	0.01603	1	BP	Root0
GO:0045899	positive regulation of RNA polymerase II...	13	2	0.2	0.01603	0.01603	BP	Root0
GO:0051552	flavone metabolic process	13	2	0.2	0.01603	1	BP	Root0
GO:0051553	flavone biosynthetic process	13	2	0.2	0.01603	1	BP	Root0
GO:0044281	small molecule metabolic process	2971	59	45.08	0.01663	1	BP	Root0
GO:1901617	organic hydroxy compound biosynthetic pr...	348	11	5.28	0.01772	1	BP	Root0
GO:0000105	histidine biosynthetic process	14	2	0.21	0.01852	0.01852	BP	Root0
GO:0006547	histidine metabolic process	14	2	0.21	0.01852	1	BP	Root0
GO:0043631	RNA polyadenylation	14	2	0.21	0.01852	1	BP	Root0
GO:0052803	imidazole-containing compound metabolic ...	14	2	0.21	0.01852	1	BP	Root0
GO:0044283	small molecule biosynthetic process	1217	28	18.47	0.01862	1	BP	Root0
GO:0006576	cellular biogenic amine metabolic proces...	101	5	1.53	0.01891	1	BP	Root0
GO:0009683	indoleacetic acid metabolic process	38	3	0.58	0.01973	1	BP	Root0
GO:0009896	positive regulation of catabolic process	39	3	0.59	0.02114	1	BP	Root0
GO:0031331	positive regulation of cellular cataboli...	39	3	0.59	0.02114	1	BP	Root0
GO:0044106	cellular amine metabolic process	105	5	1.59	0.02197	1	BP	Root0
GO:0042176	regulation of protein catabolic process	40	3	0.61	0.0226	1	BP	Root0
GO:1901615	organic hydroxy compound metabolic proce...	506	14	7.68	0.02298	1	BP	Root0
GO:0019752	carboxylic acid metabolic process	1855	39	28.15	0.02299	0.17408	BP	Root0
GO:0031124	mRNA 3'-end processing	16	2	0.24	0.02393	1	BP	Root0
GO:0060260	regulation of transcription initiation f...	16	2	0.24	0.02393	1	BP	Root0
GO:0060261	positive regulation of transcription ini...	16	2	0.24	0.02393	1	BP	Root0
GO:2000142	regulation of DNA-templated transcriptio...	16	2	0.24	0.02393	1	BP	Root0
GO:2000144	positive regulation of DNA-templated tra...	16	2	0.24	0.02393	1	BP	Root0
GO:0009086	methionine biosynthetic process	73	4	1.11	0.02497	0.02497	BP	Root0
GO:0006771	riboflavin metabolic process	17	2	0.26	0.02686	1	BP	Root0
GO:0009231	riboflavin biosynthetic process	17	2	0.26	0.02686	0.02686	BP	Root0
GO:0042727	flavin-containing compound biosynthetic ...	17	2	0.26	0.02686	1	BP	Root0
GO:0003333	amino acid transmembrane transport	112	5	1.7	0.02806	0.05624	BP	Root0
GO:0042726	flavin-containing compound metabolic pro...	18	2	0.27	0.02992	1	BP	Root0
GO:1902358	sulfate transmembrane transport	18	2	0.27	0.02992	0.02992	BP	Root0
GO:0006148	inosine catabolic process	2	1	0.03	0.03012	0.03012	BP	Root0
GO:0006780	uroporphyrinogen III biosynthetic proces...	2	1	0.03	0.03012	0.03012	BP	Root0
GO:0008615	pyridoxine biosynthetic process	2	1	0.03	0.03012	0.03012	BP	Root0
GO:0009093	cysteine catabolic process	2	1	0.03	0.03012	1	BP	Root0
GO:0009647	skotomorphogenesis	2	1	0.03	0.03012	0.03012	BP	Root0
GO:0009760	C4 photosynthesis	2	1	0.03	0.03012	0.03012	BP	Root0
GO:0042817	pyridoxal metabolic process	2	1	0.03	0.03012	0.03012	BP	Root0
GO:0043981	histone H4-K5 acetylation	2	1	0.03	0.03012	0.03012	BP	Root0
GO:0043982	histone H4-K8 acetylation	2	1	0.03	0.03012	0.03012	BP	Root0
GO:0043984	histone H4-K16 acetylation	2	1	0.03	0.03012	0.03012	BP	Root0
GO:0046502	uroporphyrinogen III metabolic process	2	1	0.03	0.03012	1	BP	Root0
GO:0051697	protein delipidation	2	1	0.03	0.03012	0.03012	BP	Root0
GO:0046394	carboxylic acid biosynthetic process	997	23	15.13	0.03055	1	BP	Root0
GO:0043412	macromolecule modification	3132	60	47.53	0.03065	0.08369	BP	Root0
GO:0016053	organic acid biosynthetic process	998	23	15.14	0.03085	1	BP	Root0
GO:0006555	methionine metabolic process	78	4	1.18	0.03088	1	BP	Root0
GO:0016126	sterol biosynthetic process	116	5	1.76	0.03197	0.03197	BP	Root0
GO:0000096	sulfur amino acid metabolic process	243	8	3.69	0.03255	0.34484	BP	Root0
GO:0046482	para-aminobenzoic acid metabolic process	19	2	0.29	0.03311	0.03311	BP	Root0
GO:0051123	RNA polymerase II preinitiation complex ...	19	2	0.29	0.03311	1	BP	Root0
GO:0070897	transcription preinitiation complex asse...	19	2	0.29	0.03311	1	BP	Root0
GO:0016143	S-glycoside metabolic process	118	5	1.79	0.03405	1	BP	Root0
GO:0019757	glycosinolate metabolic process	118	5	1.79	0.03405	1	BP	Root0
GO:0019760	glucosinolate metabolic process	118	5	1.79	0.03405	0.42929	BP	Root0
GO:0006595	polyamine metabolic process	47	3	0.71	0.03434	1	BP	Root0
GO:0016144	S-glycoside biosynthetic process	81	4	1.23	0.03479	1	BP	Root0
GO:0019758	glycosinolate biosynthetic process	81	4	1.23	0.03479	1	BP	Root0
GO:0019761	glucosinolate biosynthetic process	81	4	1.23	0.03479	0.03479	BP	Root0
GO:0006865	amino acid transport	203	7	3.08	0.03569	1	BP	Root0
GO:0031123	RNA 3'-end processing	49	3	0.74	0.03818	1	BP	Root0
GO:0006607	NLS-bearing protein import into nucleus	21	2	0.32	0.03986	0.03986	BP	Root0
GO:0008272	sulfate transport	21	2	0.32	0.03986	1	BP	Root0
GO:0046519	sphingoid metabolic process	21	2	0.32	0.03986	1	BP	Root0
GO:0032259	methylation	598	15	9.07	0.04011	0.05353	BP	Root0
GO:0009225	nucleotide-sugar metabolic process	50	3	0.76	0.04017	1	BP	Root0
GO:0009850	auxin metabolic process	50	3	0.76	0.04017	1	BP	Root0
GO:1901607	alpha-amino acid biosynthetic process	348	10	5.28	0.04043	1	BP	Root0
GO:0016226	iron-sulfur cluster assembly	124	5	1.88	0.04078	0.04078	BP	Root0
GO:0031163	metallo-sulfur cluster assembly	124	5	1.88	0.04078	1	BP	Root0
GO:0035670	plant-type ovary development	86	4	1.3	0.04192	1	BP	Root0
GO:0048481	plant ovule development	86	4	1.3	0.04192	0.04192	BP	Root0
GO:0030488	tRNA methylation	22	2	0.33	0.04342	0.04342	BP	Root0
GO:0000494	box C/D snoRNA 3'-end processing	3	1	0.05	0.04484	0.04484	BP	Root0
GO:0006065	UDP-glucuronate biosynthetic process	3	1	0.05	0.04484	0.04484	BP	Root0
GO:0006282	regulation of DNA repair	3	1	0.05	0.04484	0.04484	BP	Root0
GO:0006768	biotin metabolic process	3	1	0.05	0.04484	1	BP	Root0
GO:0008614	pyridoxine metabolic process	3	1	0.05	0.04484	1	BP	Root0
GO:0009102	biotin biosynthetic process	3	1	0.05	0.04484	0.04484	BP	Root0
GO:0009229	thiamine diphosphate biosynthetic proces...	3	1	0.05	0.04484	0.04484	BP	Root0
GO:0009663	plasmodesma organization	3	1	0.05	0.04484	0.04484	BP	Root0
GO:0010971	positive regulation of G2/M transition o...	3	1	0.05	0.04484	0.04484	BP	Root0
GO:0015800	acidic amino acid transport	3	1	0.05	0.04484	1	BP	Root0
GO:0018364	peptidyl-glutamine methylation	3	1	0.05	0.04484	1	BP	Root0
GO:0019419	sulfate reduction	3	1	0.05	0.04484	0.04484	BP	Root0
GO:0030007	cellular potassium ion homeostasis	3	1	0.05	0.04484	0.04484	BP	Root0
GO:0031848	protection from non-homologous end joini...	3	1	0.05	0.04484	0.04484	BP	Root0
GO:0032456	endocytic recycling	3	1	0.05	0.04484	0.04484	BP	Root0
GO:0033473	indoleacetic acid conjugate metabolic pr...	3	1	0.05	0.04484	0.04484	BP	Root0
GO:0033967	box C/D snoRNA metabolic process	3	1	0.05	0.04484	1	BP	Root0
GO:0034330	cell junction organization	3	1	0.05	0.04484	1	BP	Root0
GO:0034963	box C/D snoRNA processing	3	1	0.05	0.04484	1	BP	Root0
GO:0042357	thiamine diphosphate metabolic process	3	1	0.05	0.04484	1	BP	Root0
GO:0045216	cell-cell junction organization	3	1	0.05	0.04484	1	BP	Root0
GO:0046102	inosine metabolic process	3	1	0.05	0.04484	1	BP	Root0
GO:0046130	purine ribonucleoside catabolic process	3	1	0.05	0.04484	1	BP	Root0
GO:0046443	FAD metabolic process	3	1	0.05	0.04484	0.04484	BP	Root0
GO:0051938	L-glutamate import	3	1	0.05	0.04484	0.04484	BP	Root0
GO:0072387	flavin adenine dinucleotide metabolic pr...	3	1	0.05	0.04484	1	BP	Root0
GO:1902751	positive regulation of cell cycle G2/M p...	3	1	0.05	0.04484	1	BP	Root0
GO:1990258	histone glutamine methylation	3	1	0.05	0.04484	0.04484	BP	Root0
GO:2001020	regulation of response to DNA damage sti...	3	1	0.05	0.04484	1	BP	Root0
GO:1902562	H4 histone acetyltransferase complex	8	2	0.11	0.0051	1	CC	Root0
GO:0009941	chloroplast envelope	491	14	6.81	0.0088	0.021	CC	Root0
GO:0008180	COP9 signalosome	12	2	0.17	0.0115	0.0115	CC	Root0
GO:0005829	cytosol	1471	31	20.41	0.0125	0.0065	CC	Root0
GO:0044613	nuclear pore central transport channel	1	1	0.01	0.0139	0.0139	CC	Root0
GO:0009526	plastid envelope	521	14	7.23	0.0142	1	CC	Root0
GO:0031595	nuclear proteasome complex	16	2	0.22	0.0202	0.0202	CC	Root0
GO:0031597	cytosolic proteasome complex	17	2	0.24	0.0227	0.0227	CC	Root0
GO:0032777	Piccolo NuA4 histone acetyltransferase c...	2	1	0.03	0.0276	0.0276	CC	Root0
GO:0033009	nucleomorph	2	1	0.03	0.0276	0.0276	CC	Root0
GO:0044545	NSL complex	2	1	0.03	0.0276	0.0276	CC	Root0
GO:0071818	BAT3 complex	2	1	0.03	0.0276	0.0276	CC	Root0
GO:0072379	ER membrane insertion complex	2	1	0.03	0.0276	1	CC	Root0
GO:0097361	CIA complex	2	1	0.03	0.0276	0.0276	CC	Root0
GO:0000123	histone acetyltransferase complex	19	2	0.26	0.0281	1	CC	Root0
GO:0005654	nucleoplasm	215	7	2.98	0.0307	0.3385	CC	Root0
GO:0005778	peroxisomal membrane	21	2	0.29	0.0339	0.0339	CC	Root0
GO:0008540	proteasome regulatory particle, base sub...	21	2	0.29	0.0339	0.0339	CC	Root0
GO:0031903	microbody membrane	21	2	0.29	0.0339	1	CC	Root0
GO:0009706	chloroplast inner membrane	52	3	0.72	0.0354	0.0354	CC	Root0
GO:0080008	Cul4-RING E3 ubiquitin ligase complex	55	3	0.76	0.0408	0.0408	CC	Root0
GO:0000221	vacuolar proton-transporting V-type ATPa...	3	1	0.04	0.0411	0.0411	CC	Root0
GO:0005846	nuclear cap binding complex	3	1	0.04	0.0411	0.0411	CC	Root0
GO:0009528	plastid inner membrane	56	3	0.78	0.0427	1	CC	Root0
GO:0044435	plastid part	1316	26	18.26	0.0429	1	CC	Root0
GO:0044438	microbody part	24	2	0.33	0.0433	1	CC	Root0
GO:0044439	peroxisomal part	24	2	0.33	0.0433	1	CC	Root0
GO:0044451	nucleoplasm part	185	6	2.57	0.0445	1	CC	Root0
GO:0035639	purine ribonucleoside triphosphate bindi...	2431	248	136.43	2.8e-22	1	MF	Root1
GO:0008144	drug binding	2325	236	130.48	8e-21	1	MF	Root1
GO:0005524	ATP binding	2112	219	118.53	2.3e-20	2.3e-20	MF	Root1
GO:0032555	purine ribonucleotide binding	2590	249	145.35	6.9e-19	1	MF	Root1
GO:0017076	purine nucleotide binding	2595	249	145.63	8.8e-19	1	MF	Root1
GO:0032553	ribonucleotide binding	2640	250	148.16	4e-18	1	MF	Root1
GO:0097367	carbohydrate derivative binding	2707	251	151.92	5e-17	1	MF	Root1
GO:0032559	adenyl ribonucleotide binding	2271	220	127.45	6.2e-17	0.68123	MF	Root1
GO:0030554	adenyl nucleotide binding	2274	220	127.62	7.2e-17	1	MF	Root1
GO:0043168	anion binding	3288	290	184.52	7.3e-17	0.99907	MF	Root1
GO:0036094	small molecule binding	3973	335	222.97	8.3e-17	0.13928	MF	Root1
GO:0008017	microtubule binding	77	28	4.32	3.7e-16	3e-14	MF	Root1
GO:0015631	tubulin binding	81	28	4.55	1.7e-15	1	MF	Root1
GO:0000166	nucleotide binding	3668	309	205.85	3e-15	0.78611	MF	Root1
GO:1901265	nucleoside phosphate binding	3668	309	205.85	3e-15	1	MF	Root1
GO:0003824	catalytic activity	13060	844	732.93	5.1e-15	0.24951	MF	Root1
GO:0003777	microtubule motor activity	56	20	3.14	9.2e-12	6.3e-08	MF	Root1
GO:0008092	cytoskeletal protein binding	174	35	9.76	3.3e-11	1	MF	Root1
GO:0016740	transferase activity	5227	386	293.34	1.2e-10	0.62499	MF	Root1
GO:0004553	hydrolase activity, hydrolyzing O-glycos...	456	61	25.59	2.4e-10	0.01856	MF	Root1
GO:0016301	kinase activity	2189	188	122.85	8.9e-10	0.04341	MF	Root1
GO:0003774	motor activity	72	20	4.04	1.5e-09	1	MF	Root1
GO:0016773	phosphotransferase activity, alcohol gro...	1757	154	98.6	1.1e-08	0.98094	MF	Root1
GO:0016772	transferase activity, transferring phosp...	2454	200	137.72	1.7e-08	1	MF	Root1
GO:0015926	glucosidase activity	87	20	4.88	5.3e-08	1	MF	Root1
GO:0016798	hydrolase activity, acting on glycosyl b...	580	65	32.55	7.8e-08	0.73128	MF	Root1
GO:0004672	protein kinase activity	1584	136	88.89	2.9e-07	0.00086	MF	Root1
GO:0008422	beta-glucosidase activity	60	15	3.37	7.7e-07	0.00133	MF	Root1
GO:0016818	hydrolase activity, acting on acid anhyd...	1036	94	58.14	2.4e-06	0.10543	MF	Root1
GO:0043167	ion binding	6288	422	352.88	2.9e-06	1	MF	Root1
GO:0003678	DNA helicase activity	30	10	1.68	3.2e-06	4.6e-07	MF	Root1
GO:0016817	hydrolase activity, acting on acid anhyd...	1043	94	58.53	3.2e-06	1	MF	Root1
GO:0016462	pyrophosphatase activity	1034	93	58.03	4e-06	1	MF	Root1
GO:0005200	structural constituent of cytoskeleton	53	13	2.97	5.2e-06	5.2e-06	MF	Root1
GO:0016417	S-acyltransferase activity	33	10	1.85	8.4e-06	1	MF	Root1
GO:0017111	nucleoside-triphosphatase activity	990	87	55.56	2e-05	0.48904	MF	Root1
GO:0008574	ATP-dependent microtubule motor activity...	12	6	0.67	2.1e-05	2.1e-05	MF	Root1
GO:1990939	ATP-dependent microtubule motor activity	12	6	0.67	2.1e-05	1	MF	Root1
GO:0010329	auxin efflux transmembrane transporter a...	23	8	1.29	2.2e-05	2.2e-05	MF	Root1
GO:0080161	auxin transmembrane transporter activity	23	8	1.29	2.2e-05	1	MF	Root1
GO:0140097	catalytic activity, acting on DNA	127	20	7.13	2.6e-05	1	MF	Root1
GO:0140096	catalytic activity, acting on a protein	3047	220	171	2.7e-05	1	MF	Root1
GO:0015562	efflux transmembrane transporter activit...	24	8	1.35	3.1e-05	1	MF	Root1
GO:0016787	hydrolase activity	3939	274	221.06	3.4e-05	0.87617	MF	Root1
GO:0016628	oxidoreductase activity, acting on the C...	255	31	14.31	4.3e-05	0.79825	MF	Root1
GO:0004748	ribonucleoside-diphosphate reductase act...	5	4	0.28	4.7e-05	4.7e-05	MF	Root1
GO:0016728	oxidoreductase activity, acting on CH or...	5	4	0.28	4.7e-05	1	MF	Root1
GO:0061731	ribonucleoside-diphosphate reductase act...	5	4	0.28	4.7e-05	1	MF	Root1
GO:0016879	ligase activity, forming carbon-nitrogen...	94	16	5.28	6.3e-05	1	MF	Root1
GO:0004148	dihydrolipoyl dehydrogenase activity	6	4	0.34	0.00014	0.00014	MF	Root1
GO:0004743	pyruvate kinase activity	23	7	1.29	0.00019	0.00019	MF	Root1
GO:0030955	potassium ion binding	23	7	1.29	0.00019	0.00019	MF	Root1
GO:0031420	alkali metal ion binding	23	7	1.29	0.00019	1	MF	Root1
GO:0050321	tau-protein kinase activity	12	5	0.67	0.00031	0.00031	MF	Root1
GO:0016627	oxidoreductase activity, acting on the C...	345	35	19.36	0.00053	1	MF	Root1
GO:0032440	2-alkenal reductase [NAD(P)] activity	183	22	10.27	0.00062	0.00062	MF	Root1
GO:0000254	C-4 methylsterol oxidase activity	4	3	0.22	0.00068	0.00068	MF	Root1
GO:0008184	glycogen phosphorylase activity	4	3	0.22	0.00068	0.00068	MF	Root1
GO:0035173	histone kinase activity	4	3	0.22	0.00068	1	MF	Root1
GO:0035174	histone serine kinase activity	4	3	0.22	0.00068	0.00314	MF	Root1
GO:0042973	glucan endo-1,3-beta-D-glucosidase activ...	28	7	1.57	0.00072	0.00072	MF	Root1
GO:0003872	6-phosphofructokinase activity	14	5	0.79	0.00072	0.00072	MF	Root1
GO:0050662	coenzyme binding	601	53	33.73	0.00076	0.25316	MF	Root1
GO:0097159	organic cyclic compound binding	6521	414	365.96	0.00088	0.23626	MF	Root1
GO:0004674	protein serine/threonine kinase activity	930	75	52.19	0.00097	0.0161	MF	Root1
GO:0016409	palmitoyltransferase activity	30	7	1.68	0.00112	1	MF	Root1
GO:1901363	heterocyclic compound binding	6515	412	365.62	0.00127	0.21861	MF	Root1
GO:0019706	protein-cysteine S-palmitoyltransferase ...	23	6	1.29	0.00136	0.00136	MF	Root1
GO:0019707	protein-cysteine S-acyltransferase activ...	23	6	1.29	0.00136	1	MF	Root1
GO:0008443	phosphofructokinase activity	16	5	0.9	0.00143	1	MF	Root1
GO:0071917	triose-phosphate transmembrane transport...	5	3	0.28	0.00162	0.00162	MF	Root1
GO:0008810	cellulase activity	33	7	1.85	0.00203	0.00203	MF	Root1
GO:0004650	polygalacturonase activity	25	6	1.4	0.00217	0.00217	MF	Root1
GO:0004318	enoyl-[acyl-carrier-protein] reductase (...	6	3	0.34	0.0031	0.0031	MF	Root1
GO:0004019	adenylosuccinate synthase activity	2	2	0.11	0.00315	0.00315	MF	Root1
GO:0004347	glucose-6-phosphate isomerase activity	2	2	0.11	0.00315	0.00315	MF	Root1
GO:0004799	thymidylate synthase activity	2	2	0.11	0.00315	0.00315	MF	Root1
GO:0009784	transmembrane receptor histidine kinase ...	2	2	0.11	0.00315	1	MF	Root1
GO:0009885	transmembrane histidine kinase cytokinin...	2	2	0.11	0.00315	0.00315	MF	Root1
GO:0015485	cholesterol binding	2	2	0.11	0.00315	0.00315	MF	Root1
GO:0019955	cytokine binding	2	2	0.11	0.00315	0.00315	MF	Root1
GO:0042083	5,10-methylenetetrahydrofolate-dependent...	2	2	0.11	0.00315	1	MF	Root1
GO:0050577	GDP-L-fucose synthase activity	2	2	0.11	0.00315	0.00315	MF	Root1
GO:0051011	microtubule minus-end binding	12	4	0.67	0.0034	0.0034	MF	Root1
GO:0008559	xenobiotic transmembrane transporting AT...	20	5	1.12	0.00421	0.00421	MF	Root1
GO:0042910	xenobiotic transmembrane transporter act...	20	5	1.12	0.00421	1	MF	Root1
GO:0016757	transferase activity, transferring glyco...	833	65	46.75	0.00442	0.00216	MF	Root1
GO:0004645	phosphorylase activity	7	3	0.39	0.0052	1	MF	Root1
GO:0005199	structural constituent of cell wall	7	3	0.39	0.0052	0.0052	MF	Root1
GO:0042393	histone binding	40	7	2.24	0.0063	0.0063	MF	Root1
GO:0045330	aspartyl esterase activity	40	7	2.24	0.0063	0.0063	MF	Root1
GO:0001883	purine nucleoside binding	333	30	18.69	0.00733	1	MF	Root1
GO:0032550	purine ribonucleoside binding	333	30	18.69	0.00733	0.40216	MF	Root1
GO:0001882	nucleoside binding	349	31	19.59	0.00791	0.05556	MF	Root1
GO:0019200	carbohydrate kinase activity	42	7	2.36	0.00827	1	MF	Root1
GO:0005525	GTP binding	324	29	18.18	0.00902	0.00902	MF	Root1
GO:0032561	guanyl ribonucleotide binding	324	29	18.18	0.00902	1	MF	Root1
GO:0004013	adenosylhomocysteinase activity	3	2	0.17	0.00909	0.00909	MF	Root1
GO:0004134	4-alpha-glucanotransferase activity	3	2	0.17	0.00909	0.00909	MF	Root1
GO:0004618	phosphoglycerate kinase activity	3	2	0.17	0.00909	0.00909	MF	Root1
GO:0005275	amine transmembrane transporter activity	3	2	0.17	0.00909	1	MF	Root1
GO:0005496	steroid binding	3	2	0.17	0.00909	1	MF	Root1
GO:0010354	homogentisate prenyltransferase activity	3	2	0.17	0.00909	1	MF	Root1
GO:0015200	methylammonium transmembrane transporter...	3	2	0.17	0.00909	0.00909	MF	Root1
GO:0016631	enoyl-[acyl-carrier-protein] reductase a...	3	2	0.17	0.00909	0.00909	MF	Root1
GO:0016802	trialkylsulfonium hydrolase activity	3	2	0.17	0.00909	1	MF	Root1
GO:0016842	amidine-lyase activity	3	2	0.17	0.00909	1	MF	Root1
GO:0032934	sterol binding	3	2	0.17	0.00909	1	MF	Root1
GO:0050614	delta24-sterol reductase activity	3	2	0.17	0.00909	0.00909	MF	Root1
GO:0016413	O-acetyltransferase activity	64	9	3.59	0.00911	0.00911	MF	Root1
GO:0019001	guanyl nucleotide binding	326	29	18.3	0.00978	1	MF	Root1
GO:0016887	ATPase activity	665	52	37.32	0.00982	0.00027	MF	Root1
GO:0003924	GTPase activity	229	22	12.85	0.0099	0.0099	MF	Root1
GO:0016903	oxidoreductase activity, acting on the a...	100	12	5.61	0.01014	1	MF	Root1
GO:0016836	hydro-lyase activity	101	12	5.67	0.01094	0.9773	MF	Root1
GO:0090599	alpha-glucosidase activity	25	5	1.4	0.01145	1	MF	Root1
GO:0016853	isomerase activity	331	29	18.58	0.01189	0.33473	MF	Root1
GO:0016668	oxidoreductase activity, acting on a sul...	17	4	0.95	0.01305	1	MF	Root1
GO:0016725	oxidoreductase activity, acting on CH or...	17	4	0.95	0.01305	1	MF	Root1
GO:0032549	ribonucleoside binding	348	30	19.53	0.01315	1	MF	Root1
GO:0030170	pyridoxal phosphate binding	131	14	7.35	0.01533	0.01533	MF	Root1
GO:0070279	vitamin B6 binding	131	14	7.35	0.01533	1	MF	Root1
GO:0004097	catechol oxidase activity	10	3	0.56	0.01571	0.087	MF	Root1
GO:0004659	prenyltransferase activity	27	5	1.52	0.01586	1	MF	Root1
GO:0003887	DNA-directed DNA polymerase activity	18	4	1.01	0.01604	0.01604	MF	Root1
GO:0016616	oxidoreductase activity, acting on the C...	254	23	14.25	0.01639	1	MF	Root1
GO:0008375	acetylglucosaminyltransferase activity	71	9	3.98	0.01743	0.05944	MF	Root1
GO:0003883	CTP synthase activity	4	2	0.22	0.0175	0.0175	MF	Root1
GO:0003896	DNA primase activity	4	2	0.22	0.0175	0.0175	MF	Root1
GO:0004133	glycogen debranching enzyme activity	4	2	0.22	0.0175	1	MF	Root1
GO:0004407	histone deacetylase activity	4	2	0.22	0.0175	1	MF	Root1
GO:0004834	tryptophan synthase activity	4	2	0.22	0.0175	0.0175	MF	Root1
GO:0009884	cytokinin receptor activity	4	2	0.22	0.0175	1	MF	Root1
GO:0010328	auxin influx transmembrane transporter a...	4	2	0.22	0.0175	0.0175	MF	Root1
GO:0017136	NAD-dependent histone deacetylase activi...	4	2	0.22	0.0175	1	MF	Root1
GO:0031078	histone deacetylase activity (H3-K14 spe...	4	2	0.22	0.0175	1	MF	Root1
GO:0031593	polyubiquitin modification-dependent pro...	4	2	0.22	0.0175	0.0175	MF	Root1
GO:0032041	NAD-dependent histone deacetylase activi...	4	2	0.22	0.0175	0.0175	MF	Root1
GO:0033558	protein deacetylase activity	4	2	0.22	0.0175	1	MF	Root1
GO:0034979	NAD-dependent protein deacetylase activi...	4	2	0.22	0.0175	1	MF	Root1
GO:0051287	NAD binding	109	12	6.12	0.01918	0.01918	MF	Root1
GO:0017048	Rho GTPase binding	19	4	1.07	0.01944	1	MF	Root1
GO:0052745	inositol phosphate phosphatase activity	19	4	1.07	0.01944	1	MF	Root1
GO:0005515	protein binding	1616	109	90.69	0.02422	0.52435	MF	Root1
GO:0016407	acetyltransferase activity	140	14	7.86	0.02576	1	MF	Root1
GO:0008094	DNA-dependent ATPase activity	41	6	2.3	0.02577	0.55343	MF	Root1
GO:0004003	ATP-dependent DNA helicase activity	12	3	0.67	0.02649	0.10484	MF	Root1
GO:0016157	sucrose synthase activity	12	3	0.67	0.02649	0.02649	MF	Root1
GO:0051753	mannan synthase activity	12	3	0.67	0.02649	0.02649	MF	Root1
GO:0016614	oxidoreductase activity, acting on CH-OH...	339	28	19.02	0.02665	0.79441	MF	Root1
GO:0004575	sucrose alpha-glucosidase activity	21	4	1.18	0.02747	0.02747	MF	Root1
GO:0034061	DNA polymerase activity	21	4	1.18	0.02747	1	MF	Root1
GO:0004713	protein tyrosine kinase activity	102	11	5.72	0.0278	0.55288	MF	Root1
GO:0003855	3-dehydroquinate dehydratase activity	5	2	0.28	0.02809	0.02809	MF	Root1
GO:0004075	biotin carboxylase activity	5	2	0.28	0.02809	0.02809	MF	Root1
GO:0004146	dihydrofolate reductase activity	5	2	0.28	0.02809	0.02809	MF	Root1
GO:0004560	alpha-L-fucosidase activity	5	2	0.28	0.02809	0.15897	MF	Root1
GO:0004742	dihydrolipoyllysine-residue acetyltransf...	5	2	0.28	0.02809	0.02809	MF	Root1
GO:0004764	shikimate 3-dehydrogenase (NADP+) activi...	5	2	0.28	0.02809	0.02809	MF	Root1
GO:0005034	osmosensor activity	5	2	0.28	0.02809	0.02809	MF	Root1
GO:0015355	secondary active monocarboxylate transme...	5	2	0.28	0.02809	1	MF	Root1
GO:0015928	fucosidase activity	5	2	0.28	0.02809	1	MF	Root1
GO:0016418	S-acetyltransferase activity	5	2	0.28	0.02809	1	MF	Root1
GO:0030523	dihydrolipoamide S-acyltransferase activ...	5	2	0.28	0.02809	1	MF	Root1
GO:0050616	secologanin synthase activity	5	2	0.28	0.02809	0.02809	MF	Root1
GO:0016835	carbon-oxygen lyase activity	211	19	11.84	0.0287	1	MF	Root1
GO:0019199	transmembrane receptor protein kinase ac...	54	7	3.03	0.03049	1	MF	Root1
GO:0030246	carbohydrate binding	185	17	10.38	0.03137	0.01938	MF	Root1
GO:0016837	carbon-oxygen lyase activity, acting on ...	32	5	1.8	0.03145	1	MF	Root1
GO:0030570	pectate lyase activity	32	5	1.8	0.03145	0.03145	MF	Root1
GO:0003682	chromatin binding	43	6	2.41	0.03181	0.03181	MF	Root1
GO:0016620	oxidoreductase activity, acting on the a...	79	9	4.43	0.03251	0.24965	MF	Root1
GO:0008447	L-ascorbate oxidase activity	13	3	0.73	0.03303	0.03303	MF	Root1
GO:0019187	beta-1,4-mannosyltransferase activity	13	3	0.73	0.03303	1	MF	Root1
GO:0016760	cellulose synthase (UDP-forming) activit...	33	5	1.85	0.03541	0.03541	MF	Root1
GO:0016746	transferase activity, transferring acyl ...	578	43	32.44	0.03643	0.59416	MF	Root1
GO:0019206	nucleoside kinase activity	23	4	1.29	0.03722	1	MF	Root1
GO:0000287	magnesium ion binding	218	19	12.23	0.0382	0.0382	MF	Root1
GO:0016759	cellulose synthase activity	34	5	1.91	0.03967	1	MF	Root1
GO:0004427	inorganic diphosphatase activity	14	3	0.79	0.04032	0.04032	MF	Root1
GO:0005089	Rho guanyl-nucleotide exchange factor ac...	14	3	0.79	0.04032	0.04032	MF	Root1
GO:0016774	phosphotransferase activity, carboxyl gr...	14	3	0.79	0.04032	1	MF	Root1
GO:0003688	DNA replication origin binding	6	2	0.34	0.04058	0.04058	MF	Root1
GO:0009678	hydrogen-translocating pyrophosphatase a...	6	2	0.34	0.04058	0.04058	MF	Root1
GO:0019213	deacetylase activity	6	2	0.34	0.04058	1	MF	Root1
GO:0047911	galacturan 1,4-alpha-galacturonidase act...	6	2	0.34	0.04058	0.04058	MF	Root1
GO:0052832	inositol monophosphate 3-phosphatase act...	6	2	0.34	0.04058	0.04058	MF	Root1
GO:0052833	inositol monophosphate 4-phosphatase act...	6	2	0.34	0.04058	0.04058	MF	Root1
GO:0030599	pectinesterase activity	58	7	3.25	0.04278	0.04278	MF	Root1
GO:0004709	MAP kinase kinase kinase activity	47	6	2.64	0.04648	0.04648	MF	Root1
GO:0046910	pectinesterase inhibitor activity	47	6	2.64	0.04648	0.04648	MF	Root1
GO:0016747	transferase activity, transferring acyl ...	465	35	26.1	0.04775	0.98206	MF	Root1
GO:0016742	hydroxymethyl-, formyl- and related tran...	15	3	0.84	0.04836	1	MF	Root1
GO:0004564	beta-fructofuranosidase activity	25	4	1.4	0.0487	1	MF	Root1
GO:0016861	intramolecular oxidoreductase activity, ...	25	4	1.4	0.0487	1	MF	Root1
GO:0007017	microtubule-based process	248	67	14.41	3.9e-27	0.00136	BP	Root1
GO:0006260	DNA replication	202	54	11.74	7.3e-22	6.2e-05	BP	Root1
GO:0051301	cell division	213	55	12.38	1.8e-21	0.01195	BP	Root1
GO:0005975	carbohydrate metabolic process	1710	196	99.36	2.8e-21	3.5e-12	BP	Root1
GO:0007049	cell cycle	526	90	30.56	1.1e-20	0.03842	BP	Root1
GO:0016569	covalent chromatin modification	263	60	15.28	2.3e-20	0.00015	BP	Root1
GO:1903047	mitotic cell cycle process	166	47	9.65	2.5e-20	1	BP	Root1
GO:0007010	cytoskeleton organization	341	69	19.81	3.9e-20	1.2e-05	BP	Root1
GO:0000910	cytokinesis	99	36	5.75	6.9e-20	6.1e-05	BP	Root1
GO:0000278	mitotic cell cycle	288	61	16.73	5.8e-19	0.00015	BP	Root1
GO:0022402	cell cycle process	363	69	21.09	1.4e-18	0.00101	BP	Root1
GO:0006261	DNA-dependent DNA replication	156	43	9.06	3.2e-18	9e-08	BP	Root1
GO:0000226	microtubule cytoskeleton organization	138	40	8.02	6.9e-18	2.1e-07	BP	Root1
GO:0006305	DNA alkylation	65	27	3.78	5.5e-17	1	BP	Root1
GO:0006306	DNA methylation	65	27	3.78	5.5e-17	1e-13	BP	Root1
GO:0051276	chromosome organization	590	89	34.28	7.6e-17	0.8179	BP	Root1
GO:0006304	DNA modification	66	27	3.84	8.7e-17	1	BP	Root1
GO:0044728	DNA methylation or demethylation	66	27	3.84	8.7e-17	1	BP	Root1
GO:0016570	histone modification	225	50	13.07	1.1e-16	0.02477	BP	Root1
GO:0040007	growth	452	74	26.26	4.1e-16	0.28567	BP	Root1
GO:0006325	chromatin organization	440	72	25.57	1.1e-15	0.04196	BP	Root1
GO:0048509	regulation of meristem development	145	38	8.43	1.8e-15	0.29277	BP	Root1
GO:0000911	cytokinesis by cell plate formation	79	28	4.59	1.9e-15	1.3e-12	BP	Root1
GO:0048589	developmental growth	358	63	20.8	2.1e-15	0.57811	BP	Root1
GO:0016052	carbohydrate catabolic process	466	74	27.08	2.2e-15	1	BP	Root1
GO:0032506	cytokinetic process	86	29	5	2.8e-15	1	BP	Root1
GO:1902410	mitotic cytokinetic process	86	29	5	2.8e-15	1	BP	Root1
GO:0016043	cellular component organization	2860	262	166.19	3.8e-15	0.08289	BP	Root1
GO:0048638	regulation of developmental growth	179	42	10.4	4.2e-15	0.08825	BP	Root1
GO:0010075	regulation of meristem growth	120	34	6.97	4.4e-15	1.6e-14	BP	Root1
GO:0000281	mitotic cytokinesis	88	29	5.11	5.6e-15	1	BP	Root1
GO:0061640	cytoskeleton-dependent cytokinesis	88	29	5.11	5.6e-15	1	BP	Root1
GO:0035266	meristem growth	122	34	7.09	7.6e-15	1	BP	Root1
GO:0040008	regulation of growth	188	42	10.92	2.6e-14	1	BP	Root1
GO:0010073	meristem maintenance	161	38	9.36	7e-14	0.11318	BP	Root1
GO:0034968	histone lysine methylation	96	29	5.58	7.3e-14	0.00313	BP	Root1
GO:0006793	phosphorus metabolic process	3685	313	214.13	9.3e-14	1	BP	Root1
GO:0006259	DNA metabolic process	641	87	37.25	9.6e-14	0.91414	BP	Root1
GO:0048507	meristem development	283	52	16.44	1.1e-13	0.20728	BP	Root1
GO:0009888	tissue development	622	85	36.14	1.3e-13	0.38472	BP	Root1
GO:0071840	cellular component organization or bioge...	3231	281	187.75	1.9e-13	0.01641	BP	Root1
GO:0016458	gene silencing	251	48	14.59	2e-13	3.3e-07	BP	Root1
GO:0016571	histone methylation	137	34	7.96	3.1e-13	0.22615	BP	Root1
GO:0051567	histone H3-K9 methylation	52	21	3.02	3.2e-13	1.4e-12	BP	Root1
GO:0061647	histone H3-K9 modification	52	21	3.02	3.2e-13	1	BP	Root1
GO:0016310	phosphorylation	2364	219	137.37	4.7e-13	0.01711	BP	Root1
GO:0050793	regulation of developmental process	465	69	27.02	5.8e-13	1	BP	Root1
GO:0018022	peptidyl-lysine methylation	105	29	6.1	9.3e-13	1	BP	Root1
GO:0006796	phosphate-containing compound metabolic ...	3646	305	211.86	1.6e-12	0.88266	BP	Root1
GO:0006275	regulation of DNA replication	62	22	3.6	2e-12	4.3e-10	BP	Root1
GO:0051052	regulation of DNA metabolic process	95	27	5.52	2.7e-12	1	BP	Root1
GO:1905392	plant organ morphogenesis	327	54	19	3e-12	1	BP	Root1
GO:0008283	cell proliferation	111	29	6.45	4.3e-12	1.6e-12	BP	Root1
GO:0010015	root morphogenesis	209	41	12.14	4.9e-12	0.00404	BP	Root1
GO:0006996	organelle organization	1806	174	104.94	8.4e-12	1	BP	Root1
GO:0071554	cell wall organization or biogenesis	813	97	47.24	8.7e-12	0.00213	BP	Root1
GO:0051726	regulation of cell cycle	233	43	13.54	1.2e-11	2.8e-07	BP	Root1
GO:0006479	protein methylation	155	34	9.01	1.3e-11	1	BP	Root1
GO:0008213	protein alkylation	155	34	9.01	1.3e-11	1	BP	Root1
GO:0045814	negative regulation of gene expression, ...	139	32	8.08	1.3e-11	0.11058	BP	Root1
GO:0022622	root system development	277	47	16.1	3e-11	1	BP	Root1
GO:0048364	root development	277	47	16.1	3e-11	0.33306	BP	Root1
GO:0007018	microtubule-based movement	64	21	3.72	3.5e-11	3.5e-11	BP	Root1
GO:0006342	chromatin silencing	137	31	7.96	4.5e-11	1.5e-09	BP	Root1
GO:0000272	polysaccharide catabolic process	199	38	11.56	6.8e-11	0.00034	BP	Root1
GO:0016572	histone phosphorylation	30	14	1.74	2.8e-10	8.2e-08	BP	Root1
GO:0010564	regulation of cell cycle process	94	24	5.46	5e-10	0.14172	BP	Root1
GO:0040029	regulation of gene expression, epigeneti...	234	40	13.6	7.1e-10	0.01627	BP	Root1
GO:0006270	DNA replication initiation	32	14	1.86	8.1e-10	8.1e-10	BP	Root1
GO:0048856	anatomical structure development	1983	179	115.23	8.4e-10	0.1309	BP	Root1
GO:0032502	developmental process	2015	181	117.09	9.7e-10	0.24421	BP	Root1
GO:0006468	protein phosphorylation	1421	138	82.57	1e-09	2.8e-07	BP	Root1
GO:0099402	plant organ development	666	79	38.7	1.1e-09	1	BP	Root1
GO:0007051	spindle organization	38	15	2.21	1.2e-09	1	BP	Root1
GO:0009653	anatomical structure morphogenesis	779	87	45.27	3e-09	0.18994	BP	Root1
GO:0006732	coenzyme metabolic process	586	71	34.05	3.2e-09	1	BP	Root1
GO:0005976	polysaccharide metabolic process	719	82	41.78	3.3e-09	0.33189	BP	Root1
GO:0048469	cell maturation	145	29	8.43	4e-09	1	BP	Root1
GO:0048764	trichoblast maturation	145	29	8.43	4e-09	1	BP	Root1
GO:0048765	root hair cell differentiation	145	29	8.43	4e-09	0.05472	BP	Root1
GO:0071555	cell wall organization	532	66	30.91	4.5e-09	0.00042	BP	Root1
GO:0080147	root hair cell development	97	23	5.64	5.4e-09	0.3381	BP	Root1
GO:0009108	coenzyme biosynthetic process	355	50	20.63	5.7e-09	0.78856	BP	Root1
GO:0048767	root hair elongation	90	22	5.23	6.3e-09	6.3e-09	BP	Root1
GO:0032501	multicellular organismal process	1867	167	108.49	6.7e-09	0.83504	BP	Root1
GO:0006928	movement of cell or subcellular componen...	91	22	5.29	7.9e-09	1	BP	Root1
GO:1901293	nucleoside phosphate biosynthetic proces...	568	68	33.01	1.1e-08	1	BP	Root1
GO:0019359	nicotinamide nucleotide biosynthetic pro...	199	34	11.56	1.3e-08	1	BP	Root1
GO:0006694	steroid biosynthetic process	190	33	11.04	1.4e-08	7e-05	BP	Root1
GO:0019363	pyridine nucleotide biosynthetic process	200	34	11.62	1.5e-08	1	BP	Root1
GO:0043476	pigment accumulation	58	17	3.37	1.8e-08	1	BP	Root1
GO:0043478	pigment accumulation in response to UV l...	58	17	3.37	1.8e-08	1	BP	Root1
GO:0043479	pigment accumulation in tissues in respo...	58	17	3.37	1.8e-08	1	BP	Root1
GO:0043480	pigment accumulation in tissues	58	17	3.37	1.8e-08	1	BP	Root1
GO:0043481	anthocyanin accumulation in tissues in r...	58	17	3.37	1.8e-08	1.8e-08	BP	Root1
GO:0009165	nucleotide biosynthetic process	564	67	32.77	1.9e-08	0.00057	BP	Root1
GO:0010054	trichoblast differentiation	156	29	9.06	2.3e-08	1	BP	Root1
GO:0043473	pigmentation	59	17	3.43	2.4e-08	1	BP	Root1
GO:0048731	system development	1234	119	71.7	2.4e-08	0.07486	BP	Root1
GO:0045934	negative regulation of nucleobase-contai...	205	34	11.91	2.9e-08	1	BP	Root1
GO:0045229	external encapsulating structure organiz...	558	66	32.42	2.9e-08	1	BP	Root1
GO:0010053	root epidermal cell differentiation	159	29	9.24	3.5e-08	1	BP	Root1
GO:1902679	negative regulation of RNA biosynthetic ...	197	33	11.45	3.6e-08	1	BP	Root1
GO:1903507	negative regulation of nucleic acid-temp...	197	33	11.45	3.6e-08	0.337	BP	Root1
GO:0008202	steroid metabolic process	207	34	12.03	3.7e-08	1	BP	Root1
GO:0006268	DNA unwinding involved in DNA replicatio...	6	6	0.35	3.8e-08	3.8e-08	BP	Root1
GO:0010558	negative regulation of macromolecule bio...	248	38	14.41	4.1e-08	1	BP	Root1
GO:0016126	sterol biosynthetic process	116	24	6.74	4.4e-08	1.3e-07	BP	Root1
GO:0051225	spindle assembly	30	12	1.74	4.6e-08	2.4e-07	BP	Root1
GO:0051253	negative regulation of RNA metabolic pro...	199	33	11.56	4.6e-08	1	BP	Root1
GO:0045892	negative regulation of transcription, DN...	190	32	11.04	5.1e-08	0.95538	BP	Root1
GO:0008361	regulation of cell size	36	13	2.09	5.3e-08	5.3e-08	BP	Root1
GO:0072525	pyridine-containing compound biosyntheti...	210	34	12.2	5.3e-08	1	BP	Root1
GO:0046434	organophosphate catabolic process	220	35	12.78	5.4e-08	1	BP	Root1
GO:0021700	developmental maturation	241	37	14	5.8e-08	1	BP	Root1
GO:2000113	negative regulation of cellular macromol...	241	37	14	5.8e-08	0.0503	BP	Root1
GO:0071695	anatomical structure maturation	231	36	13.42	6e-08	1	BP	Root1
GO:0090627	plant epidermal cell differentiation	163	29	9.47	6.2e-08	1	BP	Root1
GO:0016049	cell growth	316	44	18.36	6.5e-08	0.15549	BP	Root1
GO:0043414	macromolecule methylation	327	45	19	6.6e-08	0.11375	BP	Root1
GO:0044283	small molecule biosynthetic process	1217	116	70.72	6.9e-08	1	BP	Root1
GO:0031327	negative regulation of cellular biosynth...	253	38	14.7	7e-08	1	BP	Root1
GO:0009908	flower development	453	56	26.32	7.6e-08	0.04117	BP	Root1
GO:0009132	nucleoside diphosphate metabolic process	203	33	11.8	7.6e-08	1	BP	Root1
GO:0009890	negative regulation of biosynthetic proc...	254	38	14.76	7.8e-08	1	BP	Root1
GO:0006084	acetyl-CoA metabolic process	71	18	4.13	8.2e-08	1.6e-06	BP	Root1
GO:0009914	hormone transport	79	19	4.59	9e-08	1	BP	Root1
GO:0060918	auxin transport	79	19	4.59	9e-08	1	BP	Root1
GO:0006096	glycolytic process	185	31	10.75	9.2e-08	5.9e-06	BP	Root1
GO:0006757	ATP generation from ADP	185	31	10.75	9.2e-08	1	BP	Root1
GO:0042866	pyruvate biosynthetic process	185	31	10.75	9.2e-08	1	BP	Root1
GO:0046031	ADP metabolic process	185	31	10.75	9.2e-08	1	BP	Root1
GO:0090567	reproductive shoot system development	459	56	26.67	1.2e-07	1	BP	Root1
GO:0009926	auxin polar transport	73	18	4.24	1.3e-07	1.5e-06	BP	Root1
GO:0009135	purine nucleoside diphosphate metabolic ...	189	31	10.98	1.5e-07	1	BP	Root1
GO:0009179	purine ribonucleoside diphosphate metabo...	189	31	10.98	1.5e-07	1	BP	Root1
GO:0009185	ribonucleoside diphosphate metabolic pro...	189	31	10.98	1.5e-07	1	BP	Root1
GO:1901987	regulation of cell cycle phase transitio...	52	15	3.02	1.6e-07	1	BP	Root1
GO:1901990	regulation of mitotic cell cycle phase t...	52	15	3.02	1.6e-07	1	BP	Root1
GO:0034404	nucleobase-containing small molecule bio...	252	37	14.64	1.9e-07	1	BP	Root1
GO:0006165	nucleoside diphosphate phosphorylation	193	31	11.21	2.5e-07	1	BP	Root1
GO:0009166	nucleotide catabolic process	193	31	11.21	2.5e-07	1	BP	Root1
GO:0009825	multidimensional cell growth	61	16	3.54	2.6e-07	2.6e-07	BP	Root1
GO:0007275	multicellular organism development	1697	148	98.61	2.6e-07	0.34033	BP	Root1
GO:1901292	nucleoside phosphate catabolic process	194	31	11.27	2.8e-07	1	BP	Root1
GO:0018205	peptidyl-lysine modification	206	32	11.97	3.4e-07	1	BP	Root1
GO:0044772	mitotic cell cycle phase transition	55	15	3.2	3.5e-07	1	BP	Root1
GO:0010629	negative regulation of gene expression	405	50	23.53	3.9e-07	1	BP	Root1
GO:0044042	glucan metabolic process	406	50	23.59	4.2e-07	1	BP	Root1
GO:0060560	developmental growth involved in morphog...	230	34	13.36	5e-07	1	BP	Root1
GO:0006753	nucleoside phosphate metabolic process	941	92	54.68	5.8e-07	1	BP	Root1
GO:0044770	cell cycle phase transition	57	15	3.31	5.8e-07	1	BP	Root1
GO:0048588	developmental cell growth	153	26	8.89	7.5e-07	0.00947	BP	Root1
GO:0009117	nucleotide metabolic process	935	91	54.33	8.1e-07	0.11097	BP	Root1
GO:0043412	macromolecule modification	3132	242	181.99	8.1e-07	0.28532	BP	Root1
GO:0032259	methylation	598	65	34.75	8.3e-07	0.13864	BP	Root1
GO:0010817	regulation of hormone levels	487	56	28.3	8.3e-07	2.6e-06	BP	Root1
GO:0055086	nucleobase-containing small molecule met...	1057	100	61.42	8.4e-07	1	BP	Root1
GO:0006637	acyl-CoA metabolic process	99	20	5.75	8.6e-07	1	BP	Root1
GO:0035383	thioester metabolic process	99	20	5.75	8.6e-07	1	BP	Root1
GO:0090558	plant epidermis development	335	43	19.47	8.9e-07	0.53306	BP	Root1
GO:1901362	organic cyclic compound biosynthetic pro...	2584	205	150.15	1.2e-06	1	BP	Root1
GO:0048608	reproductive structure development	798	80	46.37	1.2e-06	0.67479	BP	Root1
GO:0061458	reproductive system development	798	80	46.37	1.2e-06	1	BP	Root1
GO:0046939	nucleotide phosphorylation	218	32	12.67	1.2e-06	0.7701	BP	Root1
GO:0048468	cell development	294	39	17.08	1.3e-06	0.89227	BP	Root1
GO:0009251	glucan catabolic process	68	16	3.95	1.3e-06	0.02835	BP	Root1
GO:0010389	regulation of G2/M transition of mitotic...	27	10	1.57	1.4e-06	9.2e-06	BP	Root1
GO:1902749	regulation of cell cycle G2/M phase tran...	27	10	1.57	1.4e-06	1	BP	Root1
GO:0051188	cofactor biosynthetic process	511	57	29.69	1.7e-06	1	BP	Root1
GO:0009411	response to UV	113	21	6.57	1.9e-06	0.29845	BP	Root1
GO:0032508	DNA duplex unwinding	28	10	1.63	2.1e-06	0.03531	BP	Root1
GO:0007389	pattern specification process	182	28	10.58	2.2e-06	1.4e-05	BP	Root1
GO:0051273	beta-glucan metabolic process	172	27	9.99	2.3e-06	1	BP	Root1
GO:0048367	shoot system development	693	71	40.27	2.3e-06	0.89009	BP	Root1
GO:0006073	cellular glucan metabolic process	394	47	22.89	2.3e-06	1	BP	Root1
GO:0022414	reproductive process	1027	96	59.68	2.4e-06	1	BP	Root1
GO:0000003	reproduction	1030	96	59.85	2.7e-06	1	BP	Root1
GO:0006464	cellular protein modification process	2828	219	164.33	2.7e-06	0.88288	BP	Root1
GO:0036211	protein modification process	2828	219	164.33	2.7e-06	1	BP	Root1
GO:0048443	stamen development	116	21	6.74	3e-06	0.00045	BP	Root1
GO:0048466	androecium development	116	21	6.74	3e-06	1	BP	Root1
GO:0032392	DNA geometric change	29	10	1.69	3.1e-06	1	BP	Root1
GO:0016125	sterol metabolic process	177	27	10.29	4e-06	0.68583	BP	Root1
GO:0000280	nuclear division	157	25	9.12	4.1e-06	0.00051	BP	Root1
GO:0048827	phyllome development	403	47	23.42	4.3e-06	0.02594	BP	Root1
GO:0071669	plant-type cell wall organization or bio...	309	39	17.96	4.3e-06	0.00032	BP	Root1
GO:0003006	developmental process involved in reprod...	920	87	53.46	4.5e-06	1	BP	Root1
GO:0010315	auxin efflux	25	9	1.45	6.4e-06	6.4e-06	BP	Root1
GO:0044262	cellular carbohydrate metabolic process	650	66	37.77	7e-06	1	BP	Root1
GO:0009791	post-embryonic development	1015	93	58.98	7.7e-06	0.79306	BP	Root1
GO:0031122	cytoplasmic microtubule organization	20	8	1.16	8.5e-06	0.01248	BP	Root1
GO:0090407	organophosphate biosynthetic process	908	85	52.76	8.6e-06	1	BP	Root1
GO:0006090	pyruvate metabolic process	354	42	20.57	9e-06	0.00939	BP	Root1
GO:0009124	nucleoside monophosphate biosynthetic pr...	366	43	21.27	9e-06	1	BP	Root1
GO:0031047	gene silencing by RNA	154	24	8.95	9.3e-06	1.5e-08	BP	Root1
GO:0030243	cellulose metabolic process	155	24	9.01	1e-05	0.00155	BP	Root1
GO:0000086	G2/M transition of mitotic cell cycle	33	10	1.92	1.1e-05	1	BP	Root1
GO:0044839	cell cycle G2/M phase transition	33	10	1.92	1.1e-05	1	BP	Root1
GO:0010605	negative regulation of macromolecule met...	495	53	28.76	1.3e-05	1	BP	Root1
GO:0009259	ribonucleotide metabolic process	663	66	38.53	1.3e-05	1	BP	Root1
GO:0033865	nucleoside bisphosphate metabolic proces...	118	20	6.86	1.4e-05	1	BP	Root1
GO:0033875	ribonucleoside bisphosphate metabolic pr...	118	20	6.86	1.4e-05	1	BP	Root1
GO:0034032	purine nucleoside bisphosphate metabolic...	118	20	6.86	1.4e-05	1	BP	Root1
GO:0048285	organelle fission	179	26	10.4	1.5e-05	1	BP	Root1
GO:0016051	carbohydrate biosynthetic process	600	61	34.86	1.5e-05	1	BP	Root1
GO:0018193	peptidyl-amino acid modification	551	57	32.02	1.7e-05	1	BP	Root1
GO:1901575	organic substance catabolic process	1771	144	102.91	1.8e-05	1	BP	Root1
GO:0046394	carboxylic acid biosynthetic process	997	90	57.93	1.9e-05	1	BP	Root1
GO:0016053	organic acid biosynthetic process	998	90	57.99	2e-05	1	BP	Root1
GO:0009892	negative regulation of metabolic process	516	54	29.98	2.1e-05	0.11052	BP	Root1
GO:0051172	negative regulation of nitrogen compound...	331	39	19.23	2.2e-05	0.05977	BP	Root1
GO:0030865	cortical cytoskeleton organization	17	7	0.99	2.5e-05	0.04296	BP	Root1
GO:0009263	deoxyribonucleotide biosynthetic process	12	6	0.7	2.6e-05	5.4e-05	BP	Root1
GO:0044238	primary metabolic process	10331	666	600.31	2.7e-05	0.93109	BP	Root1
GO:0065007	biological regulation	4815	338	279.79	2.8e-05	0.64479	BP	Root1
GO:0009057	macromolecule catabolic process	1064	94	61.83	2.9e-05	1	BP	Root1
GO:0006733	oxidoreduction coenzyme metabolic proces...	385	43	22.37	3.1e-05	0.09104	BP	Root1
GO:0009150	purine ribonucleotide metabolic process	576	58	33.47	3.2e-05	1	BP	Root1
GO:0010928	regulation of auxin mediated signaling p...	30	9	1.74	3.4e-05	1	BP	Root1
GO:0140014	mitotic nuclear division	37	10	2.15	3.5e-05	1	BP	Root1
GO:0044281	small molecule metabolic process	2971	221	172.64	3.8e-05	1	BP	Root1
GO:0007346	regulation of mitotic cell cycle	126	20	7.32	3.8e-05	0.55378	BP	Root1
GO:0050789	regulation of biological process	3983	285	231.44	4e-05	0.95884	BP	Root1
GO:0051304	chromosome separation	24	8	1.39	4e-05	0.00335	BP	Root1
GO:0008356	asymmetric cell division	13	6	0.76	4.6e-05	4.6e-05	BP	Root1
GO:0006163	purine nucleotide metabolic process	597	59	34.69	4.7e-05	1	BP	Root1
GO:0032535	regulation of cellular component size	118	19	6.86	4.9e-05	1	BP	Root1
GO:0090066	regulation of anatomical structure size	118	19	6.86	4.9e-05	1	BP	Root1
GO:0000902	cell morphogenesis	307	36	17.84	4.9e-05	0.40294	BP	Root1
GO:0030261	chromosome condensation	5	4	0.29	5.4e-05	0.05796	BP	Root1
GO:0009156	ribonucleoside monophosphate biosyntheti...	358	40	20.8	5.7e-05	0.20971	BP	Root1
GO:0009142	nucleoside triphosphate biosynthetic pro...	334	38	19.41	5.9e-05	1	BP	Root1
GO:0009826	unidimensional cell growth	184	25	10.69	6.6e-05	0.72746	BP	Root1
GO:0031324	negative regulation of cellular metaboli...	349	39	20.28	7.1e-05	1	BP	Root1
GO:0018130	heterocycle biosynthetic process	2202	169	127.95	7.7e-05	1	BP	Root1
GO:0009987	cellular process	13568	844	788.4	8.3e-05	0.5386	BP	Root1
GO:0048437	floral organ development	291	34	16.91	8.4e-05	0.46262	BP	Root1
GO:0044275	cellular carbohydrate catabolic process	84	15	4.88	8.9e-05	1	BP	Root1
GO:0009664	plant-type cell wall organization	233	29	13.54	9e-05	4.1e-06	BP	Root1
GO:0000070	mitotic sister chromatid segregation	27	8	1.57	1e-04	1	BP	Root1
GO:1901137	carbohydrate derivative biosynthetic pro...	837	75	48.64	0.00012	1	BP	Root1
GO:0044247	cellular polysaccharide catabolic proces...	68	13	3.95	0.00013	1	BP	Root1
GO:0048598	embryonic morphogenesis	10	5	0.58	0.00013	1	BP	Root1
GO:0044264	cellular polysaccharide metabolic proces...	502	50	29.17	0.00014	1	BP	Root1
GO:0009260	ribonucleotide biosynthetic process	466	47	27.08	0.00017	1	BP	Root1
GO:0046390	ribose phosphate biosynthetic process	466	47	27.08	0.00017	1	BP	Root1
GO:0009262	deoxyribonucleotide metabolic process	16	6	0.93	0.00018	1	BP	Root1
GO:0048438	floral whorl development	243	29	14.12	0.00019	0.18528	BP	Root1
GO:0009201	ribonucleoside triphosphate biosynthetic...	329	36	19.12	2e-04	1	BP	Root1
GO:0015630	microtubule cytoskeleton	176	45	9.79	2.2e-18	0.1514	CC	Root1
GO:0005874	microtubule	100	32	5.56	1.6e-16	3.2e-13	CC	Root1
GO:0044430	cytoskeletal part	209	46	11.62	4.9e-16	0.50015	CC	Root1
GO:0099080	supramolecular complex	107	32	5.95	1.4e-15	1	CC	Root1
GO:0099081	supramolecular polymer	107	32	5.95	1.4e-15	1	CC	Root1
GO:0099512	supramolecular fiber	107	32	5.95	1.4e-15	1	CC	Root1
GO:0099513	polymeric cytoskeletal fiber	107	32	5.95	1.4e-15	1	CC	Root1
GO:0005856	cytoskeleton	243	47	13.52	4.3e-14	0.56244	CC	Root1
GO:0005875	microtubule associated complex	86	25	4.78	3.7e-12	1	CC	Root1
GO:0005871	kinesin complex	56	20	3.11	7.6e-12	7.6e-12	CC	Root1
GO:0042555	MCM complex	7	7	0.39	1.6e-09	1.6e-09	CC	Root1
GO:0009506	plasmodesma	574	63	31.93	1.8e-07	1.8e-07	CC	Root1
GO:0055044	symplast	574	63	31.93	1.8e-07	1	CC	Root1
GO:0005911	cell-cell junction	576	63	32.04	2e-07	1	CC	Root1
GO:0030054	cell junction	577	63	32.09	2.1e-07	1	CC	Root1
GO:0031224	intrinsic component of membrane	5939	400	330.32	7e-07	0.00297	CC	Root1
GO:0009505	plant-type cell wall	198	29	11.01	1.7e-06	1.7e-06	CC	Root1
GO:0005618	cell wall	574	59	31.93	3.7e-06	0.02387	CC	Root1
GO:0030312	external encapsulating structure	574	59	31.93	3.7e-06	1	CC	Root1
GO:0009524	phragmoplast	19	8	1.06	3.9e-06	3.9e-06	CC	Root1
GO:0016021	integral component of membrane	5820	388	323.7	3.9e-06	3.1e-06	CC	Root1
GO:0000793	condensed chromosome	34	10	1.89	1e-05	0.28863	CC	Root1
GO:0000794	condensed nuclear chromosome	25	8	1.39	4.1e-05	0.15683	CC	Root1
GO:0005971	ribonucleoside-diphosphate reductase com...	5	4	0.28	4.5e-05	4.5e-05	CC	Root1
GO:0000779	condensed chromosome, centromeric region	9	5	0.5	5.5e-05	0.00888	CC	Root1
GO:0071944	cell periphery	2479	180	137.88	6.5e-05	0.57219	CC	Root1
GO:0044425	membrane part	6407	412	356.35	7.1e-05	0.9712	CC	Root1
GO:0005876	spindle microtubule	15	6	0.83	9.4e-05	0.00018	CC	Root1
GO:0005815	microtubule organizing center	22	7	1.22	0.00013	1	CC	Root1
GO:0000796	condensin complex	4	3	0.22	0.00066	0.10793	CC	Root1
GO:0031616	spindle pole centrosome	4	3	0.22	0.00066	0.00066	CC	Root1
GO:0032133	chromosome passenger complex	4	3	0.22	0.00066	0.00066	CC	Root1
GO:0051233	spindle midzone	4	3	0.22	0.00066	0.00066	CC	Root1
GO:0098687	chromosomal region	28	7	1.56	0.00068	1	CC	Root1
GO:0000775	chromosome, centromeric region	14	5	0.78	0.00069	1	CC	Root1
GO:0005813	centrosome	14	5	0.78	0.00069	0.10286	CC	Root1
GO:0005794	Golgi apparatus	721	61	40.1	7e-04	0.00013	CC	Root1
GO:0005819	spindle	29	7	1.61	0.00085	0.52288	CC	Root1
GO:0030894	replisome	9	4	0.5	0.00096	1	CC	Root1
GO:0000922	spindle pole	5	3	0.28	0.00158	1	CC	Root1
GO:0046658	anchored component of plasma membrane	82	12	4.56	0.00185	0.00185	CC	Root1
GO:0000930	gamma-tubulin complex	11	4	0.61	0.00229	0.00506	CC	Root1
GO:1990204	oxidoreductase complex	119	15	6.62	0.00248	1	CC	Root1
GO:0000228	nuclear chromosome	120	15	6.67	0.00269	1	CC	Root1
GO:0000780	condensed nuclear chromosome, centromeri...	6	3	0.33	0.00302	0.00302	CC	Root1
GO:0000799	nuclear condensin complex	2	2	0.11	0.00309	0.00309	CC	Root1
GO:0005658	alpha DNA polymerase:primase complex	2	2	0.11	0.00309	0.00309	CC	Root1
GO:0045254	pyruvate dehydrogenase complex	2	2	0.11	0.00309	0.00309	CC	Root1
GO:0044450	microtubule organizing center part	12	4	0.67	0.00328	1	CC	Root1
GO:0005886	plasma membrane	1919	133	106.73	0.00392	0.01925	CC	Root1
GO:0009501	amyloplast	13	4	0.72	0.00454	0.00454	CC	Root1
GO:0044454	nuclear chromosome part	116	14	6.45	0.00504	1	CC	Root1
GO:0000326	protein storage vacuole	7	3	0.39	0.00507	0.00507	CC	Root1
GO:0005694	chromosome	272	26	15.13	0.00507	0.33314	CC	Root1
GO:0009941	chloroplast envelope	491	41	27.31	0.0062	0.01212	CC	Root1
GO:0009504	cell plate	22	5	1.22	0.00628	0.00628	CC	Root1
GO:0009526	plastid envelope	521	43	28.98	0.0063	1	CC	Root1
GO:0031225	anchored component of membrane	134	15	7.45	0.00759	0.55287	CC	Root1
GO:0005838	proteasome regulatory particle	32	6	1.78	0.00761	1	CC	Root1
GO:0022624	proteasome accessory complex	32	6	1.78	0.00761	1	CC	Root1
GO:0005768	endosome	188	19	10.46	0.00866	0.00266	CC	Root1
GO:0005720	nuclear heterochromatin	3	2	0.17	0.00893	0.00893	CC	Root1
GO:0005835	fatty acid synthase complex	3	2	0.17	0.00893	0.00893	CC	Root1
GO:0005576	extracellular region	777	59	43.22	0.00919	0.01035	CC	Root1
GO:0005960	glycine cleavage complex	9	3	0.5	0.01119	0.01119	CC	Root1
GO:0012505	endomembrane system	1393	97	77.48	0.01179	0.2326	CC	Root1
GO:0000322	storage vacuole	10	3	0.56	0.01533	1	CC	Root1
GO:1990077	primosome complex	4	2	0.22	0.0172	0.0172	CC	Root1
GO:0044427	chromosomal part	230	21	12.79	0.01772	1	CC	Root1
GO:0005657	replication fork	19	4	1.06	0.01886	1	CC	Root1
GO:0005802	trans-Golgi network	177	17	9.84	0.01989	0.01989	CC	Root1
GO:0008541	proteasome regulatory particle, lid subc...	11	3	0.61	0.02022	0.02022	CC	Root1
GO:0048046	apoplast	267	23	14.85	0.02504	0.02504	CC	Root1
GO:0005829	cytosol	1471	99	81.82	0.02564	0.00117	CC	Root1
GO:0000792	heterochromatin	5	2	0.28	0.02761	1	CC	Root1
GO:0000808	origin recognition complex	5	2	0.28	0.02761	0.02761	CC	Root1
GO:0043601	nuclear replisome	5	2	0.28	0.02761	1	CC	Root1
GO:0044459	plasma membrane part	286	24	15.91	0.02947	1	CC	Root1
GO:0031410	cytoplasmic vesicle	247	21	13.74	0.03525	1	CC	Root1
GO:0097708	intracellular vesicle	247	21	13.74	0.03525	1	CC	Root1
GO:0031982	vesicle	249	21	13.85	0.03795	1	CC	Root1
GO:0009986	cell surface	14	3	0.78	0.03941	0.29023	CC	Root1
GO:0031226	intrinsic component of plasma membrane	238	20	13.24	0.04339	1	CC	Root1
GO:0003735	structural constituent of ribosome	822	206	40.96	0	0	MF	Root2
GO:0005198	structural molecule activity	933	213	46.49	0	0.03049	MF	Root2
GO:0003723	RNA binding	927	165	46.19	0	2.6e-22	MF	Root2
GO:0003676	nucleic acid binding	2417	231	120.44	5.4e-24	0.00014	MF	Root2
GO:0008135	translation factor activity, RNA binding	196	37	9.77	2e-12	0.00235	MF	Root2
GO:0019843	rRNA binding	294	44	14.65	6.2e-11	0.00014	MF	Root2
GO:0003743	translation initiation factor activity	141	27	7.03	1.4e-09	1.4e-09	MF	Root2
GO:0140101	catalytic activity, acting on a tRNA	160	26	7.97	9.6e-08	1	MF	Root2
GO:0140098	catalytic activity, acting on RNA	471	51	23.47	1.6e-07	1	MF	Root2
GO:0016853	isomerase activity	331	40	16.49	2.1e-07	0.05385	MF	Root2
GO:0003729	mRNA binding	51	13	2.54	8.8e-07	8.4e-05	MF	Root2
GO:0070181	small ribosomal subunit rRNA binding	13	7	0.65	9.8e-07	9.8e-07	MF	Root2
GO:0019205	nucleobase-containing compound kinase ac...	66	14	3.29	3.6e-06	0.04932	MF	Root2
GO:0008173	RNA methyltransferase activity	43	11	2.14	5.9e-06	1	MF	Root2
GO:0044877	protein-containing complex binding	84	15	4.19	1.5e-05	1	MF	Root2
GO:0016776	phosphotransferase activity, phosphate g...	39	10	1.94	1.5e-05	1	MF	Root2
GO:0005507	copper ion binding	198	25	9.87	1.8e-05	3.4e-05	MF	Root2
GO:0043021	ribonucleoprotein complex binding	57	12	2.84	1.9e-05	0.01371	MF	Root2
GO:0008534	oxidized purine nucleobase lesion DNA N-...	9	5	0.45	3.2e-05	3.2e-05	MF	Root2
GO:0050145	nucleoside monophosphate kinase activity	27	8	1.35	3.5e-05	1	MF	Root2
GO:0000702	oxidized base lesion DNA N-glycosylase a...	10	5	0.5	6.2e-05	1	MF	Root2
GO:0004017	adenylate kinase activity	10	5	0.5	6.2e-05	6.2e-05	MF	Root2
GO:0005253	anion channel activity	24	7	1.2	0.00012	1	MF	Root2
GO:0008308	voltage-gated anion channel activity	24	7	1.2	0.00012	0.00012	MF	Root2
GO:0016743	carboxyl- or carbamoyltransferase activi...	3	3	0.15	0.00012	1	MF	Root2
GO:0016861	intramolecular oxidoreductase activity, ...	25	7	1.25	0.00016	1	MF	Root2
GO:1901363	heterocyclic compound binding	6515	376	324.66	0.00021	0.60844	MF	Root2
GO:0016741	transferase activity, transferring one-c...	398	37	19.83	0.00021	1	MF	Root2
GO:0097159	organic cyclic compound binding	6521	376	324.96	0.00022	0.64964	MF	Root2
GO:0008097	5S rRNA binding	19	6	0.95	0.00023	0.00023	MF	Root2
GO:0008649	rRNA methyltransferase activity	20	6	1	0.00032	0.4286	MF	Root2
GO:0140102	catalytic activity, acting on a rRNA	20	6	1	0.00032	1	MF	Root2
GO:0008170	N-methyltransferase activity	55	10	2.74	0.00034	1	MF	Root2
GO:0003922	GMP synthase (glutamine-hydrolyzing) act...	4	3	0.2	0.00048	0.00048	MF	Root2
GO:0003942	N-acetyl-gamma-glutamyl-phosphate reduct...	4	3	0.2	0.00048	0.00048	MF	Root2
GO:0048027	mRNA 5'-UTR binding	4	3	0.2	0.00048	0.00048	MF	Root2
GO:0019842	vitamin binding	176	20	8.77	5e-04	1	MF	Root2
GO:0003755	peptidyl-prolyl cis-trans isomerase acti...	58	10	2.89	0.00053	0.00053	MF	Root2
GO:0031418	L-ascorbic acid binding	22	6	1.1	0.00056	0.00056	MF	Root2
GO:0043023	ribosomal large subunit binding	9	4	0.45	0.00063	0.00063	MF	Root2
GO:0016859	cis-trans isomerase activity	61	10	3.04	8e-04	1	MF	Root2
GO:0005525	GTP binding	324	30	16.15	0.00085	0.00085	MF	Root2
GO:0032561	guanyl ribonucleotide binding	324	30	16.15	0.00085	1	MF	Root2
GO:0016860	intramolecular oxidoreductase activity	62	10	3.09	0.00091	1	MF	Root2
GO:0019001	guanyl nucleotide binding	326	30	16.25	0.00094	1	MF	Root2
GO:0043022	ribosome binding	42	8	2.09	0.00096	0.00096	MF	Root2
GO:0016783	sulfurtransferase activity	17	5	0.85	0.00114	1	MF	Root2
GO:0004477	methenyltetrahydrofolate cyclohydrolase ...	5	3	0.25	0.00114	0.00114	MF	Root2
GO:0004488	methylenetetrahydrofolate dehydrogenase ...	5	3	0.25	0.00114	0.00114	MF	Root2
GO:0004807	triose-phosphate isomerase activity	5	3	0.25	0.00114	0.00114	MF	Root2
GO:0004831	tyrosine-tRNA ligase activity	5	3	0.25	0.00114	0.00114	MF	Root2
GO:0016433	rRNA (adenine) methyltransferase activit...	5	3	0.25	0.00114	1	MF	Root2
GO:0016992	lipoate synthase activity	5	3	0.25	0.00114	0.00114	MF	Root2
GO:0001054	RNA polymerase I activity	25	6	1.25	0.00118	0.00118	MF	Root2
GO:0008168	methyltransferase activity	393	34	19.58	0.00131	0.01145	MF	Root2
GO:0001883	purine nucleoside binding	333	30	16.59	0.00131	1	MF	Root2
GO:0032550	purine ribonucleoside binding	333	30	16.59	0.00131	1	MF	Root2
GO:0003684	damaged DNA binding	35	7	1.74	0.00147	0.00147	MF	Root2
GO:0050897	cobalt ion binding	35	7	1.74	0.00147	0.00147	MF	Root2
GO:0016646	oxidoreductase activity, acting on the C...	18	5	0.9	0.00151	1	MF	Root2
GO:0016688	L-ascorbate peroxidase activity	11	4	0.55	0.00153	0.00153	MF	Root2
GO:0019904	protein domain specific binding	19	5	0.95	0.00197	0.00197	MF	Root2
GO:0030060	L-malate dehydrogenase activity	12	4	0.6	0.0022	0.0022	MF	Root2
GO:0003689	DNA clamp loader activity	6	3	0.3	0.0022	0.0022	MF	Root2
GO:0004169	dolichyl-phosphate-mannose-protein manno...	6	3	0.3	0.0022	0.0022	MF	Root2
GO:0004656	procollagen-proline 4-dioxygenase activi...	6	3	0.3	0.0022	0.0022	MF	Root2
GO:0004767	sphingomyelin phosphodiesterase activity	6	3	0.3	0.0022	0.0022	MF	Root2
GO:0015288	porin activity	6	3	0.3	0.0022	0.0022	MF	Root2
GO:0017091	AU-rich element binding	6	3	0.3	0.0022	0.0022	MF	Root2
GO:0019798	procollagen-proline dioxygenase activity	6	3	0.3	0.0022	1	MF	Root2
GO:0022829	wide pore channel activity	6	3	0.3	0.0022	1	MF	Root2
GO:0031543	peptidyl-proline dioxygenase activity	6	3	0.3	0.0022	1	MF	Root2
GO:0031545	peptidyl-proline 4-dioxygenase activity	6	3	0.3	0.0022	1	MF	Root2
GO:0033170	protein-DNA loading ATPase activity	6	3	0.3	0.0022	1	MF	Root2
GO:0016779	nucleotidyltransferase activity	241	23	12.01	0.00221	0.38829	MF	Root2
GO:0003862	3-isopropylmalate dehydrogenase activity	2	2	0.1	0.00248	0.00248	MF	Root2
GO:0004070	aspartate carbamoyltransferase activity	2	2	0.1	0.00248	0.00248	MF	Root2
GO:0004641	phosphoribosylformylglycinamidine cyclo-...	2	2	0.1	0.00248	0.00248	MF	Root2
GO:0004662	CAAX-protein geranylgeranyltransferase a...	2	2	0.1	0.00248	0.00248	MF	Root2
GO:0008840	4-hydroxy-tetrahydrodipicolinate synthas...	2	2	0.1	0.00248	0.00248	MF	Root2
GO:0019003	GDP binding	2	2	0.1	0.00248	0.00248	MF	Root2
GO:0042134	rRNA primary transcript binding	2	2	0.1	0.00248	0.00248	MF	Root2
GO:0008175	tRNA methyltransferase activity	20	5	1	0.00252	0.0324	MF	Root2
GO:0032549	ribonucleoside binding	348	30	17.34	0.00257	1	MF	Root2
GO:0001882	nucleoside binding	349	30	17.39	0.00268	1	MF	Root2
GO:0017150	tRNA dihydrouridine synthase activity	7	3	0.35	0.00371	0.00371	MF	Root2
GO:0016836	hydro-lyase activity	101	12	5.03	0.0044	0.96294	MF	Root2
GO:0004812	aminoacyl-tRNA ligase activity	78	10	3.89	0.00524	0.69427	MF	Root2
GO:0016875	ligase activity, forming carbon-oxygen b...	78	10	3.89	0.00524	1	MF	Root2
GO:0003999	adenine phosphoribosyltransferase activi...	8	3	0.4	0.00572	0.00572	MF	Root2
GO:0004045	aminoacyl-tRNA hydrolase activity	8	3	0.4	0.00572	0.00572	MF	Root2
GO:0042054	histone methyltransferase activity	24	5	1.2	0.00585	1	MF	Root2
GO:0070546	L-phenylalanine aminotransferase activit...	16	4	0.8	0.00689	1	MF	Root2
GO:0080130	L-phenylalanine:2-oxoglutarate aminotran...	16	4	0.8	0.00689	0.00689	MF	Root2
GO:0051082	unfolded protein binding	94	11	4.68	0.00701	0.00701	MF	Root2
GO:0004640	phosphoribosylanthranilate isomerase act...	3	2	0.15	0.0072	0.0072	MF	Root2
GO:0004792	thiosulfate sulfurtransferase activity	3	2	0.15	0.0072	0.0072	MF	Root2
GO:0004801	sedoheptulose-7-phosphate:D-glyceraldehy...	3	2	0.15	0.0072	0.0072	MF	Root2
GO:0008839	4-hydroxy-tetrahydrodipicolinate reducta...	3	2	0.15	0.0072	0.0072	MF	Root2
GO:0017077	oxidative phosphorylation uncoupler acti...	3	2	0.15	0.0072	0.0072	MF	Root2
GO:0004372	glycine hydroxymethyltransferase activit...	9	3	0.45	0.00826	0.00826	MF	Root2
GO:0004738	pyruvate dehydrogenase activity	9	3	0.45	0.00826	1	MF	Root2
GO:0004739	pyruvate dehydrogenase (acetyl-transferr...	9	3	0.45	0.00826	0.00826	MF	Root2
GO:0005338	nucleotide-sugar transmembrane transport...	9	3	0.45	0.00826	0.044	MF	Root2
GO:0035242	protein-arginine omega-N asymmetric meth...	9	3	0.45	0.00826	0.00826	MF	Root2
GO:0106130	purine phosphoribosyltransferase activit...	9	3	0.45	0.00826	1	MF	Root2
GO:0019104	DNA N-glycosylase activity	26	5	1.3	0.00834	1	MF	Root2
GO:0008793	aromatic-amino-acid:2-oxoglutarate amino...	17	4	0.85	0.00866	1	MF	Root2
GO:0048029	monosaccharide binding	38	6	1.89	0.01061	1	MF	Root2
GO:0003887	DNA-directed DNA polymerase activity	18	4	0.9	0.01071	0.01071	MF	Root2
GO:0003746	translation elongation factor activity	51	7	2.54	0.01274	0.01274	MF	Root2
GO:0008276	protein methyltransferase activity	40	6	1.99	0.01357	1	MF	Root2
GO:0000179	rRNA (adenine-N6,N6-)-dimethyltransferas...	4	2	0.2	0.01392	0.01392	MF	Root2
GO:0015121	phosphoenolpyruvate:phosphate antiporter...	4	2	0.2	0.01392	0.01392	MF	Root2
GO:0016882	cyclo-ligase activity	4	2	0.2	0.01392	1	MF	Root2
GO:0031177	phosphopantetheine binding	4	2	0.2	0.01392	0.01392	MF	Root2
GO:0089721	phosphoenolpyruvate transmembrane transp...	4	2	0.2	0.01392	1	MF	Root2
GO:1901505	carbohydrate derivative transmembrane tr...	52	7	2.59	0.01411	1	MF	Root2
GO:0008469	histone-arginine N-methyltransferase act...	11	3	0.55	0.01507	0.01507	MF	Root2
GO:0016273	arginine N-methyltransferase activity	11	3	0.55	0.01507	1	MF	Root2
GO:0016274	protein-arginine N-methyltransferase act...	11	3	0.55	0.01507	1	MF	Root2
GO:0008094	DNA-dependent ATPase activity	41	6	2.04	0.01524	0.25122	MF	Root2
GO:0004298	threonine-type endopeptidase activity	30	5	1.49	0.01535	0.01535	MF	Root2
GO:0070003	threonine-type peptidase activity	30	5	1.49	0.01535	1	MF	Root2
GO:0030515	snoRNA binding	20	4	1	0.01567	0.01567	MF	Root2
GO:0004518	nuclease activity	192	17	9.57	0.01573	1	MF	Root2
GO:0031406	carboxylic acid binding	135	13	6.73	0.01733	1	MF	Root2
GO:0043177	organic acid binding	135	13	6.73	0.01733	1	MF	Root2
GO:0003727	single-stranded RNA binding	21	4	1.05	0.01861	0.39947	MF	Root2
GO:0034061	DNA polymerase activity	21	4	1.05	0.01861	1	MF	Root2
GO:0016799	hydrolase activity, hydrolyzing N-glycos...	55	7	2.74	0.01884	0.50974	MF	Root2
GO:0008483	transaminase activity	56	7	2.79	0.02064	0.8038	MF	Root2
GO:0016769	transferase activity, transferring nitro...	56	7	2.79	0.02064	1	MF	Root2
GO:0003924	GTPase activity	229	19	11.41	0.02077	0.02077	MF	Root2
GO:0008143	poly(A) binding	5	2	0.25	0.02243	0.02243	MF	Root2
GO:0015355	secondary active monocarboxylate transme...	5	2	0.25	0.02243	1	MF	Root2
GO:0070717	poly-purine tract binding	5	2	0.25	0.02243	1	MF	Root2
GO:0004069	L-aspartate:2-oxoglutarate aminotransfer...	13	3	0.65	0.02425	0.02425	MF	Root2
GO:0008641	ubiquitin-like modifier activating enzym...	13	3	0.65	0.02425	1	MF	Root2
GO:0008757	S-adenosylmethionine-dependent methyltra...	234	19	11.66	0.02532	0.99974	MF	Root2
GO:0019238	cyclohydrolase activity	14	3	0.7	0.02974	1	MF	Root2
GO:0030170	pyridoxal phosphate binding	131	12	6.53	0.03057	0.03057	MF	Root2
GO:0070279	vitamin B6 binding	131	12	6.53	0.03057	1	MF	Root2
GO:0004449	isocitrate dehydrogenase (NAD+) activity	6	2	0.3	0.03255	0.03255	MF	Root2
GO:0004609	phosphatidylserine decarboxylase activit...	6	2	0.3	0.03255	0.03255	MF	Root2
GO:0004661	protein geranylgeranyltransferase activi...	6	2	0.3	0.03255	1	MF	Root2
GO:0004751	ribose-5-phosphate isomerase activity	6	2	0.3	0.03255	0.03255	MF	Root2
GO:0050291	sphingosine N-acyltransferase activity	6	2	0.3	0.03255	0.03255	MF	Root2
GO:0070180	large ribosomal subunit rRNA binding	6	2	0.3	0.03255	0.03255	MF	Root2
GO:0008121	ubiquinol-cytochrome-c reductase activit...	25	4	1.25	0.03363	0.03363	MF	Root2
GO:0070566	adenylyltransferase activity	25	4	1.25	0.03363	1	MF	Root2
GO:0016645	oxidoreductase activity, acting on the C...	37	5	1.84	0.03534	1	MF	Root2
GO:0016742	hydroxymethyl-, formyl- and related tran...	15	3	0.75	0.03583	1	MF	Root2
GO:0005244	voltage-gated ion channel activity	64	7	3.19	0.03942	1	MF	Root2
GO:0022832	voltage-gated channel activity	64	7	3.19	0.03942	1	MF	Root2
GO:0004089	carbonate dehydratase activity	16	3	0.8	0.04251	0.04251	MF	Root2
GO:0004832	valine-tRNA ligase activity	7	2	0.35	0.04408	0.04408	MF	Root2
GO:0015120	phosphoglycerate transmembrane transport...	7	2	0.35	0.04408	0.04408	MF	Root2
GO:0070402	NADPH binding	7	2	0.35	0.04408	0.04408	MF	Root2
GO:0072341	modified amino acid binding	7	2	0.35	0.04408	1	MF	Root2
GO:0016879	ligase activity, forming carbon-nitrogen...	94	9	4.68	0.04454	1	MF	Root2
GO:0016615	malate dehydrogenase activity	28	4	1.4	0.04845	1	MF	Root2
GO:0016681	oxidoreductase activity, acting on diphe...	28	4	1.4	0.04845	1	MF	Root2
GO:0016866	intramolecular transferase activity	67	7	3.34	0.04865	1	MF	Root2
GO:0016624	oxidoreductase activity, acting on the a...	17	3	0.85	0.04976	1	MF	Root2
GO:0016780	phosphotransferase activity, for other s...	17	3	0.85	0.04976	1	MF	Root2
GO:0000095	S-adenosyl-L-methionine transmembrane tr...	1	1	0.05	0.04983	0.04983	MF	Root2
GO:0000171	ribonuclease MRP activity	1	1	0.05	0.04983	0.04983	MF	Root2
GO:0000247	C-8 sterol isomerase activity	1	1	0.05	0.04983	0.04983	MF	Root2
GO:0001872	(1->3)-beta-D-glucan binding	1	1	0.05	0.04983	0.04983	MF	Root2
GO:0003963	RNA-3'-phosphate cyclase activity	1	1	0.05	0.04983	0.04983	MF	Root2
GO:0003975	UDP-N-acetylglucosamine-dolichyl-phospha...	1	1	0.05	0.04983	0.04983	MF	Root2
GO:0004164	diphthine synthase activity	1	1	0.05	0.04983	0.04983	MF	Root2
GO:0004358	glutamate N-acetyltransferase activity	1	1	0.05	0.04983	0.04983	MF	Root2
GO:0004371	glycerone kinase activity	1	1	0.05	0.04983	0.04983	MF	Root2
GO:0004581	dolichyl-phosphate beta-glucosyltransfer...	1	1	0.05	0.04983	0.04983	MF	Root2
GO:0004585	ornithine carbamoyltransferase activity	1	1	0.05	0.04983	0.04983	MF	Root2
GO:0004668	protein-arginine deiminase activity	1	1	0.05	0.04983	0.04983	MF	Root2
GO:0004735	pyrroline-5-carboxylate reductase activi...	1	1	0.05	0.04983	0.04983	MF	Root2
GO:0008808	cardiolipin synthase activity	1	1	0.05	0.04983	0.04983	MF	Root2
GO:0008837	diaminopimelate epimerase activity	1	1	0.05	0.04983	0.04983	MF	Root2
GO:0008898	S-adenosylmethionine-homocysteine S-meth...	1	1	0.05	0.04983	0.04983	MF	Root2
GO:0008988	rRNA (adenine-N6-)-methyltransferase act...	1	1	0.05	0.04983	1	MF	Root2
GO:0009020	tRNA (guanosine-2'-O-)-methyltransferase...	1	1	0.05	0.04983	0.04983	MF	Root2
GO:0009022	tRNA nucleotidyltransferase activity	1	1	0.05	0.04983	0.04983	MF	Root2
GO:0016018	cyclosporin A binding	1	1	0.05	0.04983	0.04983	MF	Root2
GO:0016426	tRNA (adenine) methyltransferase activit...	1	1	0.05	0.04983	1	MF	Root2
GO:0016429	tRNA (adenine-N1-)-methyltransferase act...	1	1	0.05	0.04983	0.04983	MF	Root2
GO:0016434	rRNA (cytosine) methyltransferase activi...	1	1	0.05	0.04983	1	MF	Root2
GO:0016532	superoxide dismutase copper chaperone ac...	1	1	0.05	0.04983	0.04983	MF	Root2
GO:0019171	3-hydroxyacyl-[acyl-carrier-protein] deh...	1	1	0.05	0.04983	1	MF	Root2
GO:0019784	NEDD8-specific protease activity	1	1	0.05	0.04983	0.04983	MF	Root2
GO:0030731	guanidinoacetate N-methyltransferase act...	1	1	0.05	0.04983	0.04983	MF	Root2
GO:0033204	ribonuclease P RNA binding	1	1	0.05	0.04983	0.04983	MF	Root2
GO:0033550	MAP kinase tyrosine phosphatase activity	1	1	0.05	0.04983	0.04983	MF	Root2
GO:0042292	URM1 activating enzyme activity	1	1	0.05	0.04983	0.04983	MF	Root2
GO:0042826	histone deacetylase binding	1	1	0.05	0.04983	0.04983	MF	Root2
GO:0043047	single-stranded telomeric DNA binding	1	1	0.05	0.04983	1	MF	Root2
GO:0047012	sterol-4-alpha-carboxylate 3-dehydrogena...	1	1	0.05	0.04983	0.04983	MF	Root2
GO:0047150	betaine-homocysteine S-methyltransferase...	1	1	0.05	0.04983	0.04983	MF	Root2
GO:0047450	crotonoyl-[acyl-carrier-protein] hydrata...	1	1	0.05	0.04983	0.04983	MF	Root2
GO:0047632	agmatine deiminase activity	1	1	0.05	0.04983	0.04983	MF	Root2
GO:0047750	cholestenol delta-isomerase activity	1	1	0.05	0.04983	0.04983	MF	Root2
GO:0050254	rhodopsin kinase activity	1	1	0.05	0.04983	0.04983	MF	Root2
GO:0050625	2-hydroxy-1,4-benzoquinone reductase act...	1	1	0.05	0.04983	0.04983	MF	Root2
GO:0050833	pyruvate transmembrane transporter activ...	1	1	0.05	0.04983	0.04983	MF	Root2
GO:0052907	23S rRNA (adenine(1618)-N(6))-methyltran...	1	1	0.05	0.04983	0.04983	MF	Root2
GO:0070733	protein adenylyltransferase activity	1	1	0.05	0.04983	0.04983	MF	Root2
GO:0071424	rRNA (cytosine-N4-)-methyltransferase ac...	1	1	0.05	0.04983	0.04983	MF	Root2
GO:0071566	UFM1 activating enzyme activity	1	1	0.05	0.04983	0.04983	MF	Root2
GO:0098505	G-rich strand telomeric DNA binding	1	1	0.05	0.04983	0.04983	MF	Root2
GO:0098847	sequence-specific single stranded DNA bi...	1	1	0.05	0.04983	1	MF	Root2
GO:0106050	tRNA 2'-O-methyltransferase activity	1	1	0.05	0.04983	1	MF	Root2
GO:1901566	organonitrogen compound biosynthetic pro...	2623	400	137.34	0	1	BP	Root2
GO:0043604	amide biosynthetic process	1257	266	65.82	0	1	BP	Root2
GO:0043603	cellular amide metabolic process	1454	286	76.13	0	1	BP	Root2
GO:0006412	translation	1174	255	61.47	0	0	BP	Root2
GO:0043043	peptide biosynthetic process	1178	255	61.68	0	1	BP	Root2
GO:0006518	peptide metabolic process	1277	262	66.86	0	1	BP	Root2
GO:0034641	cellular nitrogen compound metabolic pro...	5031	547	263.42	0	0.02609	BP	Root2
GO:0010467	gene expression	3202	415	167.65	0	0.10492	BP	Root2
GO:0044271	cellular nitrogen compound biosynthetic ...	3213	411	168.23	0	1	BP	Root2
GO:0022613	ribonucleoprotein complex biogenesis	563	145	29.48	0	1	BP	Root2
GO:0044249	cellular biosynthetic process	5102	503	267.14	0	0.49384	BP	Root2
GO:0042254	ribosome biogenesis	480	128	25.13	0	3.9e-07	BP	Root2
GO:0034645	cellular macromolecule biosynthetic proc...	3100	354	162.31	0	0.36599	BP	Root2
GO:1901576	organic substance biosynthetic process	5524	507	289.23	0	0.48224	BP	Root2
GO:0009059	macromolecule biosynthetic process	3221	356	168.65	0	1	BP	Root2
GO:0006807	nitrogen compound metabolic process	8537	673	446.99	0	0.50476	BP	Root2
GO:1901564	organonitrogen compound metabolic proces...	6546	555	342.74	0	1	BP	Root2
GO:0009058	biosynthetic process	5871	514	307.4	0	0.10322	BP	Root2
GO:0044085	cellular component biogenesis	1572	214	82.31	0	0.52106	BP	Root2
GO:0001510	RNA methylation	140	60	7.33	0	0	BP	Root2
GO:0043414	macromolecule methylation	327	87	17.12	0	0.08005	BP	Root2
GO:0022618	ribonucleoprotein complex assembly	193	67	10.11	0	1	BP	Root2
GO:0071826	ribonucleoprotein complex subunit organi...	197	67	10.31	0	1	BP	Root2
GO:0044267	cellular protein metabolic process	4492	404	235.2	0	1	BP	Root2
GO:0042255	ribosome assembly	108	49	5.65	0	0.09778	BP	Root2
GO:0009451	RNA modification	271	73	14.19	0	0.12345	BP	Root2
GO:0034470	ncRNA processing	396	88	20.73	0	1	BP	Root2
GO:0019538	protein metabolic process	4891	421	256.09	0	0.58449	BP	Root2
GO:0034660	ncRNA metabolic process	501	98	26.23	1.4e-30	0.48092	BP	Root2
GO:0042273	ribosomal large subunit biogenesis	119	47	6.23	2.1e-29	6.1e-06	BP	Root2
GO:0044260	cellular macromolecule metabolic process	6487	508	339.65	2.7e-29	0.76581	BP	Root2
GO:0046483	heterocycle metabolic process	4107	366	215.04	2.8e-29	1	BP	Root2
GO:0044238	primary metabolic process	10331	710	540.92	5.8e-29	0.97732	BP	Root2
GO:0006364	rRNA processing	289	71	15.13	1.1e-28	4.5e-07	BP	Root2
GO:0065003	protein-containing complex assembly	795	124	41.63	1.2e-28	1	BP	Root2
GO:0034622	cellular protein-containing complex asse...	764	121	40	1.4e-28	1	BP	Root2
GO:0016072	rRNA metabolic process	295	71	15.45	4.2e-28	1	BP	Root2
GO:0043933	protein-containing complex subunit organ...	860	128	45.03	1.4e-27	1	BP	Root2
GO:0071840	cellular component organization or bioge...	3231	302	169.17	1.1e-26	0.72978	BP	Root2
GO:0006396	RNA processing	835	124	43.72	1.2e-26	0.81804	BP	Root2
GO:0006139	nucleobase-containing compound metabolic...	3741	335	195.88	1.2e-26	0.26424	BP	Root2
GO:0043170	macromolecule metabolic process	7717	567	404.05	1.8e-26	1	BP	Root2
GO:0032259	methylation	598	101	31.31	3.7e-26	0.44864	BP	Root2
GO:1901360	organic cyclic compound metabolic proces...	4461	377	233.57	1.3e-25	1	BP	Root2
GO:0006725	cellular aromatic compound metabolic pro...	4327	367	226.56	4.5e-25	1	BP	Root2
GO:0022607	cellular component assembly	1047	138	54.82	2e-24	1	BP	Root2
GO:0044237	cellular metabolic process	11269	741	590.03	2.6e-24	0.84883	BP	Root2
GO:0070925	organelle assembly	172	50	9.01	4.3e-24	1	BP	Root2
GO:0071704	organic substance metabolic process	11131	733	582.81	6.6e-24	0.97231	BP	Root2
GO:0009987	cellular process	13568	840	710.41	4.1e-22	0.90351	BP	Root2
GO:0016070	RNA metabolic process	2326	227	121.79	9.7e-22	0.61167	BP	Root2
GO:0002181	cytoplasmic translation	87	34	4.56	1.9e-21	6.7e-12	BP	Root2
GO:0000027	ribosomal large subunit assembly	74	30	3.87	1.3e-19	1.3e-19	BP	Root2
GO:0042274	ribosomal small subunit biogenesis	65	28	3.4	2.9e-19	0.00169	BP	Root2
GO:0090304	nucleic acid metabolic process	2838	247	148.59	3.6e-17	0.70931	BP	Root2
GO:0006520	cellular amino acid metabolic process	702	92	36.76	2.7e-16	0.55177	BP	Root2
GO:0006996	organelle organization	1806	175	94.56	2.9e-16	1	BP	Root2
GO:0006839	mitochondrial transport	134	35	7.02	1.2e-15	0.02579	BP	Root2
GO:0006626	protein targeting to mitochondrion	112	32	5.86	1.2e-15	9.4e-10	BP	Root2
GO:0070585	protein localization to mitochondrion	112	32	5.86	1.2e-15	1	BP	Root2
GO:0072655	establishment of protein localization to...	112	32	5.86	1.2e-15	1	BP	Root2
GO:0016043	cellular component organization	2860	241	149.75	4.7e-15	1	BP	Root2
GO:0008652	cellular amino acid biosynthetic process	435	65	22.78	1.7e-14	0.13051	BP	Root2
GO:0000028	ribosomal small subunit assembly	27	16	1.41	2.1e-14	2.4e-13	BP	Root2
GO:0000460	maturation of 5.8S rRNA	27	16	1.41	2.1e-14	0.00267	BP	Root2
GO:0009165	nucleotide biosynthetic process	564	76	29.53	2.8e-14	4.2e-05	BP	Root2
GO:1901293	nucleoside phosphate biosynthetic proces...	568	76	29.74	4.1e-14	1	BP	Root2
GO:1901605	alpha-amino acid metabolic process	500	69	26.18	1.4e-13	1	BP	Root2
GO:0000469	cleavage involved in rRNA processing	26	15	1.36	2.5e-13	1	BP	Root2
GO:0090407	organophosphate biosynthetic process	908	101	47.54	4.1e-13	1	BP	Root2
GO:0055086	nucleobase-containing small molecule met...	1057	112	55.34	4.9e-13	1	BP	Root2
GO:0007005	mitochondrion organization	162	35	8.48	5.4e-13	1	BP	Root2
GO:1901607	alpha-amino acid biosynthetic process	348	54	18.22	6.5e-13	1	BP	Root2
GO:0009117	nucleotide metabolic process	935	102	48.96	1e-12	0.08315	BP	Root2
GO:0006753	nucleoside phosphate metabolic process	941	102	49.27	1.5e-12	1	BP	Root2
GO:0009218	pyrimidine ribonucleotide metabolic proc...	103	27	5.39	1.9e-12	1	BP	Root2
GO:0009220	pyrimidine ribonucleotide biosynthetic p...	103	27	5.39	1.9e-12	9.6e-14	BP	Root2
GO:0045184	establishment of protein localization	934	101	48.9	2.3e-12	1	BP	Root2
GO:0000466	maturation of 5.8S rRNA from tricistroni...	25	14	1.31	2.8e-12	0.02413	BP	Root2
GO:0015031	protein transport	927	100	48.54	3.4e-12	0.06978	BP	Root2
GO:0000462	maturation of SSU-rRNA from tricistronic...	31	15	1.62	7.5e-12	7.3e-07	BP	Root2
GO:0006886	intracellular protein transport	787	88	41.21	1.1e-11	0.00341	BP	Root2
GO:0009260	ribonucleotide biosynthetic process	466	62	24.4	1.3e-11	1	BP	Root2
GO:0046390	ribose phosphate biosynthetic process	466	62	24.4	1.3e-11	1	BP	Root2
GO:0072594	establishment of protein localization to...	399	56	20.89	1.5e-11	1	BP	Root2
GO:0046907	intracellular transport	901	96	47.18	1.9e-11	0.37352	BP	Root2
GO:0018130	heterocycle biosynthetic process	2202	185	115.29	2.3e-11	1	BP	Root2
GO:0070727	cellular macromolecule localization	878	94	45.97	2.5e-11	1	BP	Root2
GO:0006220	pyrimidine nucleotide metabolic process	131	29	6.86	2.8e-11	1	BP	Root2
GO:0006221	pyrimidine nucleotide biosynthetic proce...	131	29	6.86	2.8e-11	0.66856	BP	Root2
GO:0044281	small molecule metabolic process	2971	233	155.56	3.1e-11	1	BP	Root2
GO:0001731	formation of translation preinitiation c...	29	14	1.52	4e-11	4e-11	BP	Root2
GO:0034613	cellular protein localization	861	92	45.08	4.5e-11	1	BP	Root2
GO:0033365	protein localization to organelle	445	59	23.3	4.6e-11	0.76552	BP	Root2
GO:0006399	tRNA metabolic process	198	36	10.37	5.1e-11	0.01713	BP	Root2
GO:0008104	protein localization	1016	103	53.2	6.4e-11	1	BP	Root2
GO:0030490	maturation of SSU-rRNA	35	15	1.83	6.7e-11	1	BP	Root2
GO:0000478	endonucleolytic cleavage involved in rRN...	17	11	0.89	7.1e-11	0.00129	BP	Root2
GO:0015833	peptide transport	979	100	51.26	8.1e-11	1	BP	Root2
GO:0016571	histone methylation	137	29	7.17	8.9e-11	0.0026	BP	Root2
GO:0051649	establishment of localization in cell	981	100	51.36	9.1e-11	1	BP	Root2
GO:0006479	protein methylation	155	31	8.12	9.3e-11	1	BP	Root2
GO:0008213	protein alkylation	155	31	8.12	9.3e-11	1	BP	Root2
GO:0002183	cytoplasmic translational initiation	31	14	1.62	1.2e-10	1	BP	Root2
GO:0006413	translational initiation	166	32	8.69	1.3e-10	7.7e-05	BP	Root2
GO:0042886	amide transport	990	100	51.84	1.5e-10	1	BP	Root2
GO:0031125	rRNA 3'-end processing	19	11	0.99	3.9e-10	0.00054	BP	Root2
GO:0033036	macromolecule localization	1193	113	62.46	4.4e-10	1	BP	Root2
GO:0072528	pyrimidine-containing compound biosynthe...	146	29	7.64	4.4e-10	1	BP	Root2
GO:0000470	maturation of LSU-rRNA	20	11	1.05	8.3e-10	0.05189	BP	Root2
GO:0019637	organophosphate metabolic process	1341	122	70.21	1e-09	1	BP	Root2
GO:0043628	ncRNA 3'-end processing	30	13	1.57	1.1e-09	1	BP	Root2
GO:0051641	cellular localization	1112	106	58.22	1.1e-09	1	BP	Root2
GO:0072527	pyrimidine-containing compound metabolic...	152	29	7.96	1.2e-09	1	BP	Root2
GO:1901362	organic cyclic compound biosynthetic pro...	2584	202	135.3	1.3e-09	1	BP	Root2
GO:0009259	ribonucleotide metabolic process	663	72	34.71	3.3e-09	1	BP	Root2
GO:0044283	small molecule biosynthetic process	1217	111	63.72	5.4e-09	1	BP	Root2
GO:0016570	histone modification	225	35	11.78	7.1e-09	0.39299	BP	Root2
GO:0006605	protein targeting	447	54	23.4	8.9e-09	1	BP	Root2
GO:0000463	maturation of LSU-rRNA from tricistronic...	19	10	0.99	8.9e-09	4.7e-08	BP	Root2
GO:0072522	purine-containing compound biosynthetic ...	413	51	21.62	1.1e-08	1	BP	Root2
GO:0019438	aromatic compound biosynthetic process	2368	184	123.99	1.4e-08	1	BP	Root2
GO:0019693	ribose phosphate metabolic process	796	80	41.68	1.5e-08	1	BP	Root2
GO:0046394	carboxylic acid biosynthetic process	997	94	52.2	1.8e-08	1	BP	Root2
GO:0016053	organic acid biosynthetic process	998	94	52.25	1.9e-08	1	BP	Root2
GO:0000479	endonucleolytic cleavage of tricistronic...	12	8	0.63	2.3e-08	0.05203	BP	Root2
GO:0034427	nuclear-transcribed mRNA catabolic proce...	12	8	0.63	2.3e-08	2.3e-08	BP	Root2
GO:0034475	U4 snRNA 3'-end processing	12	8	0.63	2.3e-08	2.3e-08	BP	Root2
GO:0046939	nucleotide phosphorylation	218	33	11.41	3.8e-08	2e-04	BP	Root2
GO:0034654	nucleobase-containing compound biosynthe...	1908	153	99.9	4.1e-08	1	BP	Root2
GO:0071028	nuclear mRNA surveillance	13	8	0.68	5.6e-08	1.5e-06	BP	Root2
GO:0009640	photomorphogenesis	132	24	6.91	8.3e-08	8.3e-08	BP	Root2
GO:0043248	proteasome assembly	132	24	6.91	8.3e-08	0.05357	BP	Root2
GO:0006164	purine nucleotide biosynthetic process	393	47	20.58	1.1e-07	9.2e-05	BP	Root2
GO:0071027	nuclear RNA surveillance	14	8	0.73	1.2e-07	1	BP	Root2
GO:0031123	RNA 3'-end processing	49	14	2.57	1.3e-07	1	BP	Root2
GO:0051188	cofactor biosynthetic process	511	56	26.76	1.4e-07	1	BP	Root2
GO:0006417	regulation of translation	118	22	6.18	1.8e-07	0.90248	BP	Root2
GO:0009066	aspartate family amino acid metabolic pr...	118	22	6.18	1.8e-07	1	BP	Root2
GO:0080129	proteasome core complex assembly	92	19	4.82	2.3e-07	2.3e-07	BP	Root2
GO:0016180	snRNA processing	15	8	0.79	2.5e-07	1	BP	Root2
GO:0034472	snRNA 3'-end processing	15	8	0.79	2.5e-07	1	BP	Root2
GO:0071025	RNA surveillance	15	8	0.79	2.5e-07	1	BP	Root2
GO:0009108	coenzyme biosynthetic process	355	43	18.59	2.7e-07	0.69975	BP	Root2
GO:0072521	purine-containing compound metabolic pro...	643	65	33.67	2.8e-07	1	BP	Root2
GO:0034248	regulation of cellular amide metabolic p...	121	22	6.34	2.9e-07	1	BP	Root2
GO:0010557	positive regulation of macromolecule bio...	272	36	14.24	3e-07	1	BP	Root2
GO:0008152	metabolic process	15475	870	810.26	3.1e-07	0.45686	BP	Root2
GO:0090502	RNA phosphodiester bond hydrolysis, endo...	60	15	3.14	3.2e-07	0.34317	BP	Root2
GO:0031328	positive regulation of cellular biosynth...	273	36	14.29	3.2e-07	1	BP	Root2
GO:0016569	covalent chromatin modification	263	35	13.77	3.8e-07	1	BP	Root2
GO:0071705	nitrogen compound transport	1307	110	68.43	4.2e-07	1	BP	Root2
GO:0018022	peptidyl-lysine methylation	105	20	5.5	4.5e-07	0.37949	BP	Root2
GO:0034968	histone lysine methylation	96	19	5.03	4.7e-07	2.3e-07	BP	Root2
GO:0016073	snRNA metabolic process	16	8	0.84	4.9e-07	1	BP	Root2
GO:0010628	positive regulation of gene expression	278	36	14.56	5.1e-07	1	BP	Root2
GO:0045903	positive regulation of translational fid...	8	6	0.42	5.2e-07	5.2e-07	BP	Root2
GO:0006732	coenzyme metabolic process	586	60	30.68	5.3e-07	1	BP	Root2
GO:0009089	lysine biosynthetic process via diaminop...	12	7	0.63	6.6e-07	6.6e-07	BP	Root2
GO:0046451	diaminopimelate metabolic process	12	7	0.63	6.6e-07	1	BP	Root2
GO:0019752	carboxylic acid metabolic process	1855	144	97.13	7.5e-07	1	BP	Root2
GO:0051788	response to misfolded protein	119	21	6.23	8.8e-07	8.8e-07	BP	Root2
GO:0008033	tRNA processing	100	19	5.24	9.1e-07	0.08899	BP	Root2
GO:0009891	positive regulation of biosynthetic proc...	298	37	15.6	1e-06	1	BP	Root2
GO:0006446	regulation of translational initiation	35	11	1.83	1e-06	1e-06	BP	Root2
GO:0009073	aromatic amino acid family biosynthetic ...	92	18	4.82	1.1e-06	0.00041	BP	Root2
GO:0006457	protein folding	289	36	15.13	1.3e-06	5.5e-06	BP	Root2
GO:0009085	lysine biosynthetic process	13	7	0.68	1.4e-06	1	BP	Root2
GO:0000447	endonucleolytic cleavage in ITS1 to sepa...	9	6	0.47	1.5e-06	1.5e-06	BP	Root2
GO:0090501	RNA phosphodiester bond hydrolysis	115	20	6.02	2e-06	0.44208	BP	Root2
GO:0006163	purine nucleotide metabolic process	597	59	31.26	2.1e-06	0.22997	BP	Root2
GO:0071051	polyadenylation-dependent snoRNA 3'-end ...	6	5	0.31	2.2e-06	2.2e-06	BP	Root2
GO:0006913	nucleocytoplasmic transport	225	30	11.78	2.4e-06	0.0011	BP	Root2
GO:0051169	nuclear transport	225	30	11.78	2.4e-06	1	BP	Root2
GO:0043436	oxoacid metabolic process	1927	146	100.9	2.5e-06	1	BP	Root2
GO:0016075	rRNA catabolic process	19	8	0.99	2.5e-06	0.01286	BP	Root2
GO:0006553	lysine metabolic process	14	7	0.73	2.6e-06	1	BP	Root2
GO:0018208	peptidyl-proline modification	70	15	3.67	2.6e-06	1	BP	Root2
GO:0009132	nucleoside diphosphate metabolic process	203	28	10.63	2.7e-06	1	BP	Root2
GO:0006082	organic acid metabolic process	1930	146	101.05	2.7e-06	1	BP	Root2
GO:0009072	aromatic amino acid family metabolic pro...	181	26	9.48	2.8e-06	0.46219	BP	Root2
GO:0034404	nucleobase-containing small molecule bio...	252	32	13.19	3.3e-06	1	BP	Root2
GO:0016074	snoRNA metabolic process	10	6	0.52	3.6e-06	1	BP	Root2
GO:0031126	snoRNA 3'-end processing	10	6	0.52	3.6e-06	1	BP	Root2
GO:0043144	snoRNA processing	10	6	0.52	3.6e-06	1	BP	Root2
GO:0006400	tRNA modification	63	14	3.3	3.6e-06	0.31715	BP	Root2
GO:1901137	carbohydrate derivative biosynthetic pro...	837	75	43.82	3.6e-06	1	BP	Root2
GO:0006090	pyruvate metabolic process	354	40	18.54	4e-06	1	BP	Root2
GO:0006094	gluconeogenesis	121	20	6.34	4.6e-06	4.6e-06	BP	Root2
GO:0043094	cellular metabolic compound salvage	186	26	9.74	4.7e-06	1	BP	Root2
GO:0019319	hexose biosynthetic process	122	20	6.39	5.2e-06	1	BP	Root2
GO:0009127	purine nucleoside monophosphate biosynth...	335	38	17.54	6.4e-06	1	BP	Root2
GO:0009168	purine ribonucleoside monophosphate bios...	335	38	17.54	6.4e-06	1	BP	Root2
GO:0051186	cofactor metabolic process	1107	92	57.96	6.7e-06	0.49033	BP	Root2
GO:0009909	regulation of flower development	156	23	8.17	6.7e-06	6.7e-06	BP	Root2
GO:1901135	carbohydrate derivative metabolic proces...	1437	113	75.24	7.5e-06	1	BP	Root2
GO:0009152	purine ribonucleotide biosynthetic proce...	377	41	19.74	7.9e-06	1	BP	Root2
GO:0009069	serine family amino acid metabolic proce...	203	27	10.63	8e-06	1	BP	Root2
GO:0071702	organic substance transport	1649	126	86.34	8.8e-06	0.93437	BP	Root2
GO:0034661	ncRNA catabolic process	22	8	1.15	9.1e-06	1	BP	Root2
GO:0006165	nucleoside diphosphate phosphorylation	193	26	10.11	9.3e-06	0.06056	BP	Root2
GO:0000097	sulfur amino acid biosynthetic process	205	27	10.73	9.6e-06	1	BP	Root2
GO:0046364	monosaccharide biosynthetic process	127	20	6.65	9.7e-06	1	BP	Root2
GO:0035966	response to topologically incorrect prot...	183	25	9.58	1.1e-05	1	BP	Root2
GO:0009853	photorespiration	139	21	7.28	1.1e-05	1.1e-05	BP	Root2
GO:0000096	sulfur amino acid metabolic process	243	30	12.72	1.2e-05	0.44427	BP	Root2
GO:0006730	one-carbon metabolic process	44	11	2.3	1.2e-05	0.00073	BP	Root2
GO:0009156	ribonucleoside monophosphate biosyntheti...	358	39	18.74	1.3e-05	1	BP	Root2
GO:0006325	chromatin organization	440	45	23.04	1.4e-05	0.71684	BP	Root2
GO:0009135	purine nucleoside diphosphate metabolic ...	189	25	9.9	1.9e-05	1	BP	Root2
GO:0009179	purine ribonucleoside diphosphate metabo...	189	25	9.9	1.9e-05	1	BP	Root2
GO:0009185	ribonucleoside diphosphate metabolic pro...	189	25	9.9	1.9e-05	1	BP	Root2
GO:0009124	nucleoside monophosphate biosynthetic pr...	366	39	19.16	2.1e-05	1	BP	Root2
GO:0044272	sulfur compound biosynthetic process	357	38	18.69	2.7e-05	0.90159	BP	Root2
GO:0006733	oxidoreduction coenzyme metabolic proces...	385	40	20.16	3e-05	0.07106	BP	Root2
GO:0018205	peptidyl-lysine modification	206	26	10.79	3e-05	1	BP	Root2
GO:0009142	nucleoside triphosphate biosynthetic pro...	334	36	17.49	3.4e-05	0.10022	BP	Root2
GO:0019344	cysteine biosynthetic process	138	20	7.23	3.4e-05	2.4e-05	BP	Root2
GO:0006544	glycine metabolic process	49	11	2.57	3.6e-05	0.02716	BP	Root2
GO:1902626	assembly of large subunit precursor of p...	5	4	0.26	3.6e-05	3.6e-05	BP	Root2
GO:0043632	modification-dependent macromolecule cat...	389	40	20.37	3.7e-05	1	BP	Root2
GO:0006096	glycolytic process	185	24	9.69	3.8e-05	3.8e-05	BP	Root2
GO:0006757	ATP generation from ADP	185	24	9.69	3.8e-05	1	BP	Root2
GO:0042866	pyruvate biosynthetic process	185	24	9.69	3.8e-05	1	BP	Root2
GO:0046031	ADP metabolic process	185	24	9.69	3.8e-05	1	BP	Root2
GO:0006790	sulfur compound metabolic process	702	62	36.76	3.9e-05	1	BP	Root2
GO:0000459	exonucleolytic trimming involved in rRNA...	9	5	0.47	4.1e-05	1	BP	Root2
GO:0000467	exonucleolytic trimming to generate matu...	9	5	0.47	4.1e-05	4.1e-05	BP	Root2
GO:0016078	tRNA catabolic process	9	5	0.47	4.1e-05	1	BP	Root2
GO:0071035	nuclear polyadenylation-dependent rRNA c...	9	5	0.47	4.1e-05	4.1e-05	BP	Root2
GO:0071038	nuclear polyadenylation-dependent tRNA c...	9	5	0.47	4.1e-05	4.1e-05	BP	Root2
GO:0045893	positive regulation of transcription, DN...	235	28	12.3	4.3e-05	1.8e-05	BP	Root2
GO:1902680	positive regulation of RNA biosynthetic ...	235	28	12.3	4.3e-05	1	BP	Root2
GO:1903508	positive regulation of nucleic acid-temp...	235	28	12.3	4.3e-05	1	BP	Root2
GO:0009070	serine family amino acid biosynthetic pr...	152	21	7.96	4.5e-05	1	BP	Root2
GO:0033108	mitochondrial respiratory chain complex ...	20	7	1.05	4.5e-05	0.00939	BP	Root2
GO:0009145	purine nucleoside triphosphate biosynthe...	316	34	16.55	5.7e-05	1	BP	Root2
GO:0009206	purine ribonucleoside triphosphate biosy...	316	34	16.55	5.7e-05	1	BP	Root2
GO:2000241	regulation of reproductive process	179	23	9.37	6.3e-05	1	BP	Root2
GO:0006006	glucose metabolic process	228	27	11.94	6.5e-05	1	BP	Root2
GO:0010608	posttranscriptional regulation of gene e...	228	27	11.94	6.5e-05	1	BP	Root2
GO:0090305	nucleic acid phosphodiester bond hydroly...	228	27	11.94	6.5e-05	0.28437	BP	Root2
GO:0051604	protein maturation	168	22	8.8	6.8e-05	0.00035	BP	Root2
GO:0006534	cysteine metabolic process	145	20	7.59	6.9e-05	1	BP	Root2
GO:0009166	nucleotide catabolic process	193	24	10.11	7.5e-05	1	BP	Root2
GO:0048831	regulation of shoot system development	181	23	9.48	7.5e-05	1	BP	Root2
GO:0034655	nucleobase-containing compound catabolic...	334	35	17.49	7.7e-05	1	BP	Root2
GO:0043633	polyadenylation-dependent RNA catabolic ...	10	5	0.52	7.9e-05	1	BP	Root2
GO:0043634	polyadenylation-dependent ncRNA cataboli...	10	5	0.52	7.9e-05	1	BP	Root2
GO:0071029	nuclear ncRNA surveillance	10	5	0.52	7.9e-05	1	BP	Root2
GO:0022626	cytosolic ribosome	372	155	20.89	0	0.01462	CC	Root2
GO:0044445	cytosolic part	410	159	23.03	0	1	CC	Root2
GO:0044391	ribosomal subunit	502	171	28.19	0	1	CC	Root2
GO:0005840	ribosome	839	209	47.12	0	3.3e-06	CC	Root2
GO:1990904	ribonucleoprotein complex	1123	241	63.07	0	1	CC	Root2
GO:0005829	cytosol	1471	260	82.61	0	1.4e-11	CC	Root2
GO:0043228	non-membrane-bounded organelle	1609	270	90.36	0	1	CC	Root2
GO:0043232	intracellular non-membrane-bounded organ...	1609	270	90.36	0	1	CC	Root2
GO:0005737	cytoplasm	7506	670	421.53	0	6.9e-06	CC	Root2
GO:0044444	cytoplasmic part	6417	609	360.38	0	0.90705	CC	Root2
GO:0032991	protein-containing complex	2956	374	166.01	0	1	CC	Root2
GO:0005622	intracellular	10005	783	561.88	0	0.00066	CC	Root2
GO:0044424	intracellular part	9554	760	536.55	0	0.71025	CC	Root2
GO:0044422	organelle part	3981	436	223.57	0	1	CC	Root2
GO:0044446	intracellular organelle part	3981	436	223.57	0	0.71256	CC	Root2
GO:0015934	large ribosomal subunit	302	104	16.96	0	0.0081	CC	Root2
GO:0022625	cytosolic large ribosomal subunit	215	86	12.07	0	0	CC	Root2
GO:0022627	cytosolic small ribosomal subunit	115	63	6.46	0	0	CC	Root2
GO:0043229	intracellular organelle	7742	643	434.79	0	1	CC	Root2
GO:0043226	organelle	7757	643	435.63	0	1	CC	Root2
GO:0015935	small ribosomal subunit	205	67	11.51	0	0.93161	CC	Root2
GO:0005730	nucleolus	275	75	15.44	0	2.4e-30	CC	Root2
GO:0044464	cell part	11520	796	646.96	0	0.95462	CC	Root2
GO:0005623	cell	11629	799	653.08	3e-30	0.5717	CC	Root2
GO:0031974	membrane-enclosed lumen	711	121	39.93	5.6e-29	1	CC	Root2
GO:0043233	organelle lumen	711	121	39.93	5.6e-29	1	CC	Root2
GO:0070013	intracellular organelle lumen	711	121	39.93	5.6e-29	1	CC	Root2
GO:0031981	nuclear lumen	587	97	32.97	2.6e-22	1	CC	Root2
GO:0005739	mitochondrion	1086	135	60.99	4.9e-19	9.5e-06	CC	Root2
GO:0044428	nuclear part	807	111	45.32	5.6e-19	1	CC	Root2
GO:0044429	mitochondrial part	382	70	21.45	7.9e-19	0.05323	CC	Root2
GO:0005740	mitochondrial envelope	300	50	16.85	3.7e-12	0.08206	CC	Root2
GO:0033290	eukaryotic 48S preinitiation complex	29	15	1.63	5.8e-12	5.8e-12	CC	Root2
GO:0070993	translation preinitiation complex	30	15	1.68	1.1e-11	1	CC	Root2
GO:0043227	membrane-bounded organelle	7068	495	396.94	2e-11	1	CC	Root2
GO:0043231	intracellular membrane-bounded organelle	6999	491	393.06	2.1e-11	0.99983	CC	Root2
GO:0098798	mitochondrial protein complex	183	36	10.28	3.3e-11	1	CC	Root2
GO:0031966	mitochondrial membrane	278	45	15.61	1.2e-10	0.3383	CC	Root2
GO:0030684	preribosome	57	18	3.2	1e-09	1	CC	Root2
GO:1905368	peptidase complex	98	23	5.5	3.4e-09	1	CC	Root2
GO:0000502	proteasome complex	91	22	5.11	4.2e-09	1.8e-08	CC	Root2
GO:1905369	endopeptidase complex	91	22	5.11	4.2e-09	1	CC	Root2
GO:0016282	eukaryotic 43S preinitiation complex	26	12	1.46	4.3e-09	4.3e-09	CC	Root2
GO:0005634	nucleus	2188	184	122.88	5.2e-09	0.46001	CC	Root2
GO:0000176	nuclear exosome (RNase complex)	14	9	0.79	8.3e-09	8.3e-09	CC	Root2
GO:1902494	catalytic complex	754	81	42.34	1.2e-08	1	CC	Root2
GO:0005852	eukaryotic translation initiation factor...	28	12	1.57	1.2e-08	6.8e-07	CC	Root2
GO:0000178	exosome (RNase complex)	15	9	0.84	2e-08	1	CC	Root2
GO:1905354	exoribonuclease complex	15	9	0.84	2e-08	1	CC	Root2
GO:0031967	organelle envelope	887	90	49.81	2.8e-08	1	CC	Root2
GO:0031975	envelope	890	90	49.98	3.2e-08	1	CC	Root2
GO:0000177	cytoplasmic exosome (RNase complex)	12	8	0.67	3.9e-08	3.9e-08	CC	Root2
GO:0005741	mitochondrial outer membrane	39	13	2.19	1.1e-07	1e-06	CC	Root2
GO:0005759	mitochondrial matrix	86	19	4.83	2.2e-07	0.01013	CC	Root2
GO:0009570	chloroplast stroma	500	57	28.08	2.7e-07	4e-06	CC	Root2
GO:0009532	plastid stroma	514	58	28.87	3e-07	1	CC	Root2
GO:0031090	organelle membrane	952	90	53.46	6.7e-07	1	CC	Root2
GO:0044455	mitochondrial membrane part	158	26	8.87	7.3e-07	1	CC	Root2
GO:0005743	mitochondrial inner membrane	221	32	12.41	7.9e-07	0.00328	CC	Root2
GO:0019866	organelle inner membrane	279	37	15.67	1e-06	1	CC	Root2
GO:0008180	COP9 signalosome	12	7	0.67	1.1e-06	1.1e-06	CC	Root2
GO:0030686	90S preribosome	22	9	1.24	1.4e-06	0.00015	CC	Root2
GO:0000315	organellar large ribosomal subunit	34	11	1.91	1.4e-06	1	CC	Root2
GO:0031968	organelle outer membrane	71	16	3.99	1.5e-06	1	CC	Root2
GO:0000313	organellar ribosome	48	13	2.7	1.6e-06	1	CC	Root2
GO:0005761	mitochondrial ribosome	42	12	2.36	2.1e-06	1	CC	Root2
GO:0019867	outer membrane	73	16	4.1	2.2e-06	1	CC	Root2
GO:0005762	mitochondrial large ribosomal subunit	31	10	1.74	4.5e-06	4.5e-06	CC	Root2
GO:0098805	whole membrane	542	54	30.44	3e-05	1	CC	Root2
GO:0005753	mitochondrial proton-transporting ATP sy...	24	8	1.35	3.2e-05	9.9e-05	CC	Root2
GO:0032040	small-subunit processome	40	10	2.25	5.4e-05	5.4e-05	CC	Root2
GO:0016604	nuclear body	33	9	1.85	6.1e-05	0.02617	CC	Root2
GO:0098800	inner mitochondrial membrane protein com...	127	19	7.13	8.5e-05	1	CC	Root2
GO:0015030	Cajal body	10	5	0.56	0.00011	0.00011	CC	Root2
GO:0005850	eukaryotic translation initiation factor...	3	3	0.17	0.00018	0.00018	CC	Root2
GO:0043614	multi-eIF complex	3	3	0.17	0.00018	0.00018	CC	Root2
GO:0098588	bounding membrane of organelle	636	58	35.72	0.00018	1	CC	Root2
GO:0030687	preribosome, large subunit precursor	13	5	0.73	0.00049	0.00049	CC	Root2
GO:0034708	methyltransferase complex	9	4	0.51	0.00099	1	CC	Root2
GO:0005742	mitochondrial outer membrane translocase...	15	5	0.84	0.00103	0.00103	CC	Root2
GO:0044452	nucleolar part	58	10	3.26	0.00133	1	CC	Root2
GO:0098799	outer mitochondrial membrane protein com...	16	5	0.9	0.00143	1	CC	Root2
GO:0005794	Golgi apparatus	721	60	40.49	0.00145	9.3e-07	CC	Root2
GO:1990234	transferase complex	369	35	20.72	0.00172	1	CC	Root2
GO:0005736	RNA polymerase I complex	25	6	1.4	0.00218	0.00218	CC	Root2
GO:0000439	transcription factor TFIIH core complex	6	3	0.34	0.00311	0.00311	CC	Root2
GO:0046930	pore complex	6	3	0.34	0.00311	0.00311	CC	Root2
GO:0005953	CAAX-protein geranylgeranyltransferase c...	2	2	0.11	0.00315	0.00315	CC	Root2
GO:0034709	methylosome	2	2	0.11	0.00315	0.00315	CC	Root2
GO:0071541	eukaryotic translation initiation factor...	2	2	0.11	0.00315	0.00315	CC	Root2
GO:0009507	chloroplast	2371	162	133.15	0.00379	0.01482	CC	Root2
GO:0005774	vacuolar membrane	375	34	21.06	0.00409	0.00409	CC	Root2
GO:0044437	vacuolar part	394	35	22.13	0.00498	1	CC	Root2
GO:0005851	eukaryotic translation initiation factor...	7	3	0.39	0.00521	0.00521	CC	Root2
GO:0019773	proteasome core complex, alpha-subunit c...	15	4	0.84	0.0082	0.0082	CC	Root2
GO:0031502	dolichyl-phosphate-mannose-protein manno...	3	2	0.17	0.0091	0.0091	CC	Root2
GO:0034457	Mpp10 complex	3	2	0.17	0.0091	0.0091	CC	Root2
GO:0009536	plastid	2570	170	144.33	0.01056	0.81432	CC	Root2
GO:0080008	Cul4-RING E3 ubiquitin ligase complex	55	8	3.09	0.01119	0.01119	CC	Root2
GO:0012505	endomembrane system	1393	98	78.23	0.01123	0.99256	CC	Root2
GO:0005675	transcription factor TFIIH holo complex	9	3	0.51	0.01149	0.01149	CC	Root2
GO:0032806	carboxy-terminal domain protein kinase c...	9	3	0.51	0.01149	1	CC	Root2
GO:0042720	mitochondrial inner membrane peptidase c...	9	3	0.51	0.01149	0.01149	CC	Root2
GO:0019013	viral nucleocapsid	56	8	3.14	0.01243	0.01243	CC	Root2
GO:0005744	TIM23 mitochondrial import inner membran...	17	4	0.95	0.01307	0.01307	CC	Root2
GO:0055029	nuclear DNA-directed RNA polymerase comp...	92	11	5.17	0.01388	1	CC	Root2
GO:0019028	viral capsid	59	8	3.31	0.01676	1	CC	Root2
GO:0005773	vacuole	702	53	39.42	0.01718	0.20455	CC	Root2
GO:0000428	DNA-directed RNA polymerase complex	95	11	5.34	0.01734	1	CC	Root2
GO:0030880	RNA polymerase complex	95	11	5.34	0.01734	1	CC	Root2
GO:0005853	eukaryotic translation elongation factor...	4	2	0.22	0.01752	0.01752	CC	Root2
GO:0043527	tRNA methyltransferase complex	4	2	0.22	0.01752	0.15905	CC	Root2
GO:0005654	nucleoplasm	215	20	12.07	0.01858	0.23292	CC	Root2
GO:0042646	plastid nucleoid	19	4	1.07	0.01947	1	CC	Root2
GO:0008541	proteasome regulatory particle, lid subc...	11	3	0.62	0.02075	0.02075	CC	Root2
GO:0009295	nucleoid	29	5	1.63	0.02132	0.43801	CC	Root2
GO:1902554	serine/threonine protein kinase complex	20	4	1.12	0.02329	1	CC	Root2
GO:1902911	protein kinase complex	20	4	1.12	0.02329	1	CC	Root2
GO:0005839	proteasome core complex	30	5	1.68	0.02444	0.57867	CC	Root2
GO:0009941	chloroplast envelope	491	38	27.57	0.02827	0.01443	CC	Root2
GO:0044423	virion part	65	8	3.65	0.02849	1	CC	Root2
GO:0019012	virion	66	8	3.71	0.03089	1	CC	Root2
GO:0061695	transferase complex, transferring phosph...	117	12	6.57	0.03144	1	CC	Root2
GO:0044451	nucleoplasm part	185	17	10.39	0.03145	1	CC	Root2
GO:0005838	proteasome regulatory particle	32	5	1.8	0.03151	1	CC	Root2
GO:0022624	proteasome accessory complex	32	5	1.8	0.03151	1	CC	Root2
GO:0005758	mitochondrial intermembrane space	22	4	1.24	0.03219	0.03219	CC	Root2
GO:0031970	organelle envelope lumen	22	4	1.24	0.03219	1	CC	Root2
GO:0035145	exon-exon junction complex	6	2	0.34	0.04063	0.04063	CC	Root2
GO:0042644	chloroplast nucleoid	6	2	0.34	0.04063	0.04063	CC	Root2
GO:0005732	small nucleolar ribonucleoprotein comple...	25	4	1.4	0.04879	0.22522	CC	Root2
GO:0003735	structural constituent of ribosome	822	152	28.69	0	0	MF	Root3
GO:0005198	structural molecule activity	933	153	32.56	0	0.95836	MF	Root3
GO:0003723	RNA binding	927	107	32.35	1.4e-28	5.8e-12	MF	Root3
GO:0003676	nucleic acid binding	2417	164	84.35	7.5e-18	0.00758	MF	Root3
GO:0019843	rRNA binding	294	32	10.26	1.3e-08	0.00139	MF	Root3
GO:0003755	peptidyl-prolyl cis-trans isomerase acti...	58	12	2.02	6.1e-07	6.1e-07	MF	Root3
GO:0016859	cis-trans isomerase activity	61	12	2.13	1.1e-06	1	MF	Root3
GO:0008565	protein transporter activity	90	13	3.14	1.4e-05	0.00015	MF	Root3
GO:0070181	small ribosomal subunit rRNA binding	13	5	0.45	5.2e-05	5.2e-05	MF	Root3
GO:0004596	peptide alpha-N-acetyltransferase activi...	23	6	0.8	0.00011	0.00542	MF	Root3
GO:0008312	7S RNA binding	10	4	0.35	0.00026	0.00026	MF	Root3
GO:0061630	ubiquitin protein ligase activity	121	13	4.22	0.00031	0.00031	MF	Root3
GO:0061659	ubiquitin-like protein ligase activity	121	13	4.22	0.00031	1	MF	Root3
GO:0003729	mRNA binding	51	8	1.78	0.00036	0.00113	MF	Root3
GO:0031625	ubiquitin protein ligase binding	78	10	2.72	0.00037	0.00037	MF	Root3
GO:0044389	ubiquitin-like protein ligase binding	78	10	2.72	0.00037	1	MF	Root3
GO:0046961	proton-transporting ATPase activity, rot...	78	10	2.72	0.00037	0.00037	MF	Root3
GO:0008097	5S rRNA binding	19	5	0.66	0.00039	0.00039	MF	Root3
GO:0001056	RNA polymerase III activity	29	6	1.01	0.00042	0.00042	MF	Root3
GO:0070180	large ribosomal subunit rRNA binding	6	3	0.21	0.00078	0.00078	MF	Root3
GO:0005484	SNAP receptor activity	73	9	2.55	0.00096	0.00096	MF	Root3
GO:0030414	peptidase inhibitor activity	59	8	2.06	0.00097	0.32135	MF	Root3
GO:0061134	peptidase regulator activity	59	8	2.06	0.00097	1	MF	Root3
GO:0000049	tRNA binding	23	5	0.8	0.00102	0.00102	MF	Root3
GO:0002161	aminoacyl-tRNA editing activity	14	4	0.49	0.00111	0.05401	MF	Root3
GO:1990189	peptide-serine-N-acetyltransferase activ...	2	2	0.07	0.00122	0.00122	MF	Root3
GO:1990190	peptide-glutamate-N-acetyltransferase ac...	2	2	0.07	0.00122	0.00122	MF	Root3
GO:0004866	endopeptidase inhibitor activity	48	7	1.68	0.0013	1	MF	Root3
GO:0061135	endopeptidase regulator activity	48	7	1.68	0.0013	1	MF	Root3
GO:0036442	proton-exporting ATPase activity	92	10	3.21	0.00138	1	MF	Root3
GO:0000149	SNARE binding	82	9	2.86	0.0022	0.0022	MF	Root3
GO:0051087	chaperone binding	17	4	0.59	0.00243	0.00243	MF	Root3
GO:0140104	molecular carrier activity	17	4	0.59	0.00243	1	MF	Root3
GO:0004364	glutathione transferase activity	68	8	2.37	0.00246	0.00246	MF	Root3
GO:0016681	oxidoreductase activity, acting on diphe...	28	5	0.98	0.00257	1	MF	Root3
GO:0009055	electron transfer activity	328	22	11.45	0.00276	0.06823	MF	Root3
GO:0016667	oxidoreductase activity, acting on a sul...	153	13	5.34	0.00278	1	MF	Root3
GO:0015036	disulfide oxidoreductase activity	118	11	4.12	0.00281	1	MF	Root3
GO:0003899	DNA-directed 5'-3' RNA polymerase activi...	102	10	3.56	0.00298	0.33486	MF	Root3
GO:0043023	ribosomal large subunit binding	9	3	0.31	0.00304	0.00304	MF	Root3
GO:0016853	isomerase activity	331	22	11.55	0.00308	0.31972	MF	Root3
GO:0005515	protein binding	1616	77	56.4	0.0031	0.39372	MF	Root3
GO:0004867	serine-type endopeptidase inhibitor acti...	30	5	1.05	0.00352	0.00352	MF	Root3
GO:0000774	adenyl-nucleotide exchange factor activi...	3	2	0.1	0.00356	0.00356	MF	Root3
GO:0004644	phosphoribosylglycinamide formyltransfer...	3	2	0.1	0.00356	0.00356	MF	Root3
GO:0035613	RNA stem-loop binding	3	2	0.1	0.00356	1	MF	Root3
GO:0035614	snRNA stem-loop binding	3	2	0.1	0.00356	0.00356	MF	Root3
GO:0051499	D-aminoacyl-tRNA deacylase activity	3	2	0.1	0.00356	0.06848	MF	Root3
GO:0034062	5'-3' RNA polymerase activity	106	10	3.7	0.00394	1	MF	Root3
GO:0097747	RNA polymerase activity	106	10	3.7	0.00394	1	MF	Root3
GO:0044769	ATPase activity, coupled to transmembran...	107	10	3.73	0.00421	1	MF	Root3
GO:0034212	peptide N-acetyltransferase activity	47	6	1.64	0.00561	1	MF	Root3
GO:0051537	2 iron, 2 sulfur cluster binding	48	6	1.68	0.00623	0.00623	MF	Root3
GO:0003846	2-acylglycerol O-acyltransferase activit...	4	2	0.14	0.00696	0.00696	MF	Root3
GO:0004733	pyridoxamine-phosphate oxidase activity	4	2	0.14	0.00696	0.00696	MF	Root3
GO:0008113	peptide-methionine (S)-S-oxide reductase...	4	2	0.14	0.00696	0.00696	MF	Root3
GO:0008327	methyl-CpG binding	4	2	0.14	0.00696	0.00696	MF	Root3
GO:0004602	glutathione peroxidase activity	12	3	0.42	0.00735	0.00735	MF	Root3
GO:0004622	lysophospholipase activity	12	3	0.42	0.00735	0.00735	MF	Root3
GO:0016651	oxidoreductase activity, acting on NAD(P...	337	21	11.76	0.00777	1	MF	Root3
GO:0003954	NADH dehydrogenase activity	234	16	8.17	0.00824	0.16797	MF	Root3
GO:0008137	NADH dehydrogenase (ubiquinone) activity	175	13	6.11	0.00853	0.00853	MF	Root3
GO:0015035	protein disulfide oxidoreductase activit...	101	9	3.52	0.00878	0.00878	MF	Root3
GO:0008135	translation factor activity, RNA binding	196	14	6.84	0.00904	1	MF	Root3
GO:0019899	enzyme binding	258	17	9	0.00936	1	MF	Root3
GO:0008121	ubiquinol-cytochrome-c reductase activit...	25	4	0.87	0.01037	0.01037	MF	Root3
GO:0043021	ribonucleoprotein complex binding	57	6	1.99	0.01417	1	MF	Root3
GO:0017091	AU-rich element binding	6	2	0.21	0.01661	0.01661	MF	Root3
GO:0015078	proton transmembrane transporter activit...	276	17	9.63	0.01726	0.78113	MF	Root3
GO:0050136	NADH dehydrogenase (quinone) activity	193	13	6.74	0.01815	1	MF	Root3
GO:0004124	cysteine synthase activity	7	2	0.24	0.02273	0.02273	MF	Root3
GO:0004664	prephenate dehydratase activity	7	2	0.24	0.02273	0.02273	MF	Root3
GO:0016530	metallochaperone activity	7	2	0.24	0.02273	0.0685	MF	Root3
GO:0047769	arogenate dehydratase activity	7	2	0.24	0.02273	0.02273	MF	Root3
GO:0060590	ATPase regulator activity	7	2	0.24	0.02273	1	MF	Root3
GO:0016655	oxidoreductase activity, acting on NAD(P...	221	14	7.71	0.02344	1	MF	Root3
GO:0140098	catalytic activity, acting on RNA	471	25	16.44	0.02541	1	MF	Root3
GO:0016410	N-acyltransferase activity	83	7	2.9	0.02581	1	MF	Root3
GO:0003743	translation initiation factor activity	141	10	4.92	0.02613	0.02613	MF	Root3
GO:0005527	macrolide binding	19	3	0.66	0.02703	1	MF	Root3
GO:0005528	FK506 binding	19	3	0.66	0.02703	0.02703	MF	Root3
GO:0044877	protein-containing complex binding	84	7	2.93	0.02734	1	MF	Root3
GO:0004550	nucleoside diphosphate kinase activity	8	2	0.28	0.02961	0.02961	MF	Root3
GO:0019788	NEDD8 transferase activity	8	2	0.28	0.02961	0.02961	MF	Root3
GO:0042887	amide transmembrane transporter activity	34	4	1.19	0.02975	1	MF	Root3
GO:0004129	cytochrome-c oxidase activity	20	3	0.7	0.031	0.031	MF	Root3
GO:0008320	protein transmembrane transporter activi...	20	3	0.7	0.031	1	MF	Root3
GO:0015002	heme-copper terminal oxidase activity	20	3	0.7	0.031	1	MF	Root3
GO:0015450	P-P-bond-hydrolysis-driven protein trans...	20	3	0.7	0.031	0.031	MF	Root3
GO:0016675	oxidoreductase activity, acting on a hem...	20	3	0.7	0.031	1	MF	Root3
GO:0016676	oxidoreductase activity, acting on a hem...	20	3	0.7	0.031	1	MF	Root3
GO:0022884	macromolecule transmembrane transporter ...	20	3	0.7	0.031	1	MF	Root3
GO:0003746	translation elongation factor activity	51	5	1.78	0.032	0.032	MF	Root3
GO:0098772	molecular function regulator	320	18	11.17	0.03248	1	MF	Root3
GO:0008080	N-acetyltransferase activity	69	6	2.41	0.03311	1	MF	Root3
GO:0003919	FMN adenylyltransferase activity	1	1	0.03	0.0349	0.0349	MF	Root3
GO:0004076	biotin synthase activity	1	1	0.03	0.0349	0.0349	MF	Root3
GO:0004081	bis(5'-nucleosyl)-tetraphosphatase (asym...	1	1	0.03	0.0349	0.0349	MF	Root3
GO:0008419	RNA lariat debranching enzyme activity	1	1	0.03	0.0349	0.0349	MF	Root3
GO:0008428	ribonuclease inhibitor activity	1	1	0.03	0.0349	0.0349	MF	Root3
GO:0008796	bis(5'-nucleosyl)-tetraphosphatase activ...	1	1	0.03	0.0349	1	MF	Root3
GO:0008864	formyltetrahydrofolate deformylase activ...	1	1	0.03	0.0349	0.0349	MF	Root3
GO:0015391	nucleobase:cation symporter activity	1	1	0.03	0.0349	0.0349	MF	Root3
GO:0019135	deoxyhypusine monooxygenase activity	1	1	0.03	0.0349	0.0349	MF	Root3
GO:0034432	bis(5'-adenosyl)-pentaphosphatase activi...	1	1	0.03	0.0349	0.0349	MF	Root3
GO:0047443	4-hydroxy-4-methyl-2-oxoglutarate aldola...	1	1	0.03	0.0349	0.0349	MF	Root3
GO:0051500	D-tyrosyl-tRNA(Tyr) deacylase activity	1	1	0.03	0.0349	0.0349	MF	Root3
GO:0061711	N(6)-L-threonylcarbamoyladenine synthase...	1	1	0.03	0.0349	0.0349	MF	Root3
GO:0070039	rRNA (guanosine-2'-O-)-methyltransferase...	1	1	0.03	0.0349	0.0349	MF	Root3
GO:0052689	carboxylic ester hydrolase activity	212	13	7.4	0.03544	0.97497	MF	Root3
GO:0010181	FMN binding	53	5	1.85	0.03696	0.03696	MF	Root3
GO:0004128	cytochrome-b5 reductase activity, acting...	9	2	0.31	0.0372	0.0372	MF	Root3
GO:0017089	glycolipid transporter activity	9	2	0.31	0.0372	0.0372	MF	Root3
GO:0051861	glycolipid binding	9	2	0.31	0.0372	0.0372	MF	Root3
GO:0030234	enzyme regulator activity	281	16	9.81	0.03832	1	MF	Root3
GO:0016765	transferase activity, transferring alkyl...	172	11	6	0.0391	1	MF	Root3
GO:0043424	protein histidine kinase binding	22	3	0.77	0.03979	0.03979	MF	Root3
GO:1904680	peptide transmembrane transporter activi...	23	3	0.8	0.0446	1	MF	Root3
GO:0046923	ER retention sequence binding	10	2	0.35	0.04545	0.04545	MF	Root3
GO:0016893	endonuclease activity, active with eithe...	40	4	1.4	0.04987	1	MF	Root3
GO:0006518	peptide metabolic process	1277	178	47.09	0	1	BP	Root3
GO:0006412	translation	1174	167	43.29	0	0	BP	Root3
GO:0043043	peptide biosynthetic process	1178	167	43.44	0	1	BP	Root3
GO:0043603	cellular amide metabolic process	1454	186	53.61	0	1	BP	Root3
GO:0043604	amide biosynthetic process	1257	169	46.35	0	1	BP	Root3
GO:0010467	gene expression	3202	273	118.07	0	0.33983	BP	Root3
GO:0034641	cellular nitrogen compound metabolic pro...	5031	347	185.51	0	1	BP	Root3
GO:1901566	organonitrogen compound biosynthetic pro...	2623	218	96.72	0	1	BP	Root3
GO:0044271	cellular nitrogen compound biosynthetic ...	3213	247	118.48	0	1	BP	Root3
GO:0034645	cellular macromolecule biosynthetic proc...	3100	236	114.31	1.5e-30	1	BP	Root3
GO:0009059	macromolecule biosynthetic process	3221	237	118.77	1.9e-28	1	BP	Root3
GO:0006807	nitrogen compound metabolic process	8537	449	314.79	5.6e-25	0.44834	BP	Root3
GO:0044249	cellular biosynthetic process	5102	306	188.13	1.6e-22	1	BP	Root3
GO:0044267	cellular protein metabolic process	4492	276	165.64	3.1e-21	0.73158	BP	Root3
GO:0019538	protein metabolic process	4891	293	180.35	3.6e-21	0.12391	BP	Root3
GO:0042254	ribosome biogenesis	480	66	17.7	1.6e-20	7.5e-08	BP	Root3
GO:0022613	ribonucleoprotein complex biogenesis	563	72	20.76	1.8e-20	1	BP	Root3
GO:0043170	macromolecule metabolic process	7717	402	284.56	1.1e-19	1	BP	Root3
GO:0044260	cellular macromolecule metabolic process	6487	354	239.2	1.2e-19	1	BP	Root3
GO:1901564	organonitrogen compound metabolic proces...	6546	353	241.38	1.2e-18	1	BP	Root3
GO:1901576	organic substance biosynthetic process	5524	310	203.69	3.7e-18	1	BP	Root3
GO:0009058	biosynthetic process	5871	314	216.49	2.9e-15	0.55233	BP	Root3
GO:0009987	cellular process	13568	589	500.31	5e-15	0.68855	BP	Root3
GO:0002181	cytoplasmic translation	87	23	3.21	5.3e-14	6.1e-17	BP	Root3
GO:0044085	cellular component biogenesis	1572	115	57.97	6.3e-13	1	BP	Root3
GO:0044237	cellular metabolic process	11269	503	415.53	3.3e-12	0.3124	BP	Root3
GO:0071704	organic substance metabolic process	11131	494	410.44	3.4e-11	0.6336	BP	Root3
GO:0015031	protein transport	927	75	34.18	1.2e-10	0.00373	BP	Root3
GO:0045184	establishment of protein localization	934	75	34.44	1.7e-10	1	BP	Root3
GO:0044238	primary metabolic process	10331	461	380.95	4e-10	0.99124	BP	Root3
GO:0008104	protein localization	1016	78	37.46	5.9e-10	1	BP	Root3
GO:0042886	amide transport	990	76	36.51	1e-09	1	BP	Root3
GO:0015833	peptide transport	979	75	36.1	1.4e-09	1	BP	Root3
GO:0009853	photorespiration	139	23	5.13	1.5e-09	6.7e-09	BP	Root3
GO:0033365	protein localization to organelle	445	44	16.41	3e-09	0.00115	BP	Root3
GO:0042274	ribosomal small subunit biogenesis	65	15	2.4	1e-08	0.33387	BP	Root3
GO:0042273	ribosomal large subunit biogenesis	119	20	4.39	1.3e-08	9.4e-11	BP	Root3
GO:0033036	macromolecule localization	1193	83	43.99	1.6e-08	0.55671	BP	Root3
GO:0043094	cellular metabolic compound salvage	186	25	6.86	2.3e-08	1	BP	Root3
GO:0034613	cellular protein localization	861	65	31.75	3.4e-08	1	BP	Root3
GO:0051641	cellular localization	1112	77	41	6.7e-08	1	BP	Root3
GO:0070727	cellular macromolecule localization	878	65	32.38	7e-08	1	BP	Root3
GO:0006457	protein folding	289	31	10.66	1.1e-07	4.1e-06	BP	Root3
GO:0071840	cellular component organization or bioge...	3231	171	119.14	2.6e-07	1	BP	Root3
GO:0046907	intracellular transport	901	64	33.22	3.9e-07	0.3251	BP	Root3
GO:0051649	establishment of localization in cell	981	68	36.17	4e-07	1	BP	Root3
GO:0000413	protein peptidyl-prolyl isomerization	56	12	2.06	7.2e-07	7.2e-07	BP	Root3
GO:0072594	establishment of protein localization to...	399	36	14.71	7.8e-07	0.07032	BP	Root3
GO:0006139	nucleobase-containing compound metabolic...	3741	190	137.95	8.1e-07	1	BP	Root3
GO:0006886	intracellular protein transport	787	57	29.02	9.3e-07	0.00303	BP	Root3
GO:0043248	proteasome assembly	132	18	4.87	1.7e-06	0.05624	BP	Root3
GO:0016070	RNA metabolic process	2326	128	85.77	1.8e-06	1	BP	Root3
GO:0006396	RNA processing	835	58	30.79	2.8e-06	0.96087	BP	Root3
GO:0046483	heterocycle metabolic process	4107	202	151.44	3e-06	1	BP	Root3
GO:0006414	translational elongation	75	13	2.77	3.2e-06	8.7e-06	BP	Root3
GO:0000028	ribosomal small subunit assembly	27	8	1	3.9e-06	3.9e-06	BP	Root3
GO:0080129	proteasome core complex assembly	92	14	3.39	6.7e-06	6.7e-06	BP	Root3
GO:0043933	protein-containing complex subunit organ...	860	58	31.71	6.9e-06	1	BP	Root3
GO:0051788	response to misfolded protein	119	16	4.39	7.7e-06	7.7e-06	BP	Root3
GO:0090304	nucleic acid metabolic process	2838	147	104.65	7.8e-06	1	BP	Root3
GO:0034622	cellular protein-containing complex asse...	764	53	28.17	7.9e-06	1	BP	Root3
GO:0018208	peptidyl-proline modification	70	12	2.58	8.6e-06	1	BP	Root3
GO:0005513	detection of calcium ion	5	4	0.18	8.9e-06	8.9e-06	BP	Root3
GO:0006353	DNA-templated transcription, termination	5	4	0.18	8.9e-06	1	BP	Root3
GO:0065003	protein-containing complex assembly	795	54	29.31	1.2e-05	1	BP	Root3
GO:0022607	cellular component assembly	1047	66	38.61	1.4e-05	1	BP	Root3
GO:0071705	nitrogen compound transport	1307	78	48.19	1.7e-05	1	BP	Root3
GO:0043632	modification-dependent macromolecule cat...	389	32	14.34	2.1e-05	1	BP	Root3
GO:0006605	protein targeting	447	35	16.48	2.5e-05	0.03359	BP	Root3
GO:0051592	response to calcium ion	6	4	0.22	2.6e-05	1	BP	Root3
GO:0061024	membrane organization	289	26	10.66	2.8e-05	1	BP	Root3
GO:0071806	protein transmembrane transport	132	16	4.87	2.9e-05	8.8e-06	BP	Root3
GO:0006725	cellular aromatic compound metabolic pro...	4327	205	159.55	3.1e-05	1	BP	Root3
GO:0022618	ribonucleoprotein complex assembly	193	20	7.12	3.2e-05	0.40355	BP	Root3
GO:1901360	organic cyclic compound metabolic proces...	4461	210	164.49	3.5e-05	1	BP	Root3
GO:0071826	ribonucleoprotein complex subunit organi...	197	20	7.26	4.3e-05	1	BP	Root3
GO:0042255	ribosome assembly	108	14	3.98	4.3e-05	0.22859	BP	Root3
GO:0006354	DNA-templated transcription, elongation	58	10	2.14	4.6e-05	4.9e-05	BP	Root3
GO:0016192	vesicle-mediated transport	582	41	21.46	6e-05	0.01763	BP	Root3
GO:0006511	ubiquitin-dependent protein catabolic pr...	374	30	13.79	6e-05	4.5e-05	BP	Root3
GO:0006626	protein targeting to mitochondrion	112	14	4.13	6.4e-05	0.01842	BP	Root3
GO:0070585	protein localization to mitochondrion	112	14	4.13	6.4e-05	1	BP	Root3
GO:0072655	establishment of protein localization to...	112	14	4.13	6.4e-05	1	BP	Root3
GO:0006364	rRNA processing	289	25	10.66	7.4e-05	0.33859	BP	Root3
GO:0019941	modification-dependent protein catabolic...	379	30	13.98	7.7e-05	1	BP	Root3
GO:0070972	protein localization to endoplasmic reti...	30	7	1.11	8.7e-05	1	BP	Root3
GO:0016072	rRNA metabolic process	295	25	10.88	1e-04	1	BP	Root3
GO:0000462	maturation of SSU-rRNA from tricistronic...	31	7	1.14	0.00011	0.00104	BP	Root3
GO:0006839	mitochondrial transport	134	15	4.94	0.00013	0.38237	BP	Root3
GO:0035966	response to topologically incorrect prot...	183	18	6.75	0.00015	1	BP	Root3
GO:0051604	protein maturation	168	17	6.19	0.00016	0.12673	BP	Root3
GO:0008380	RNA splicing	286	24	10.55	0.00016	0.32349	BP	Root3
GO:0034470	ncRNA processing	396	30	14.6	0.00017	1	BP	Root3
GO:0009593	detection of chemical stimulus	24	6	0.88	0.00019	1	BP	Root3
GO:0006474	N-terminal protein amino acid acetylatio...	25	6	0.92	0.00024	0.03084	BP	Root3
GO:0030490	maturation of SSU-rRNA	35	7	1.29	0.00025	1	BP	Root3
GO:0090151	establishment of protein localization to...	17	5	0.63	0.00029	1	BP	Root3
GO:0007005	mitochondrion organization	162	16	5.97	0.00033	1	BP	Root3
GO:0009451	RNA modification	271	22	9.99	0.00048	0.22956	BP	Root3
GO:0006383	transcription by RNA polymerase III	29	6	1.07	0.00057	0.05632	BP	Root3
GO:0007006	mitochondrial membrane organization	20	5	0.74	0.00066	1	BP	Root3
GO:0045047	protein targeting to ER	20	5	0.74	0.00066	0.13891	BP	Root3
GO:0072599	establishment of protein localization to...	20	5	0.74	0.00066	1	BP	Root3
GO:0019932	second-messenger-mediated signaling	54	8	1.99	0.00076	0.01609	BP	Root3
GO:0010204	defense response signaling pathway, resi...	6	3	0.22	0.00092	0.00092	BP	Root3
GO:0032269	negative regulation of cellular protein ...	113	12	4.17	0.00095	1	BP	Root3
GO:0051248	negative regulation of protein metabolic...	113	12	4.17	0.00095	1	BP	Root3
GO:0006366	transcription by RNA polymerase II	181	16	6.67	0.00112	0.126	BP	Root3
GO:0061025	membrane fusion	85	10	3.13	0.00113	0.01921	BP	Root3
GO:0000398	mRNA splicing, via spliceosome	149	14	5.49	0.00125	0.00602	BP	Root3
GO:0019637	organophosphate metabolic process	1341	71	49.45	0.0013	1	BP	Root3
GO:0002949	tRNA threonylcarbamoyladenosine modifica...	2	2	0.07	0.00136	0.00136	BP	Root3
GO:0006386	termination of RNA polymerase III transc...	2	2	0.07	0.00136	0.00136	BP	Root3
GO:0017198	N-terminal peptidyl-serine acetylation	2	2	0.07	0.00136	0.00136	BP	Root3
GO:0018002	N-terminal peptidyl-glutamic acid acetyl...	2	2	0.07	0.00136	0.00136	BP	Root3
GO:0018200	peptidyl-glutamic acid modification	2	2	0.07	0.00136	1	BP	Root3
GO:0030920	peptidyl-serine acetylation	2	2	0.07	0.00136	1	BP	Root3
GO:0090071	negative regulation of ribosome biogenes...	2	2	0.07	0.00136	0.00136	BP	Root3
GO:0010099	regulation of photomorphogenesis	14	4	0.52	0.00137	0.00137	BP	Root3
GO:0071702	organic substance transport	1649	84	60.81	0.00148	0.99994	BP	Root3
GO:0009110	vitamin biosynthetic process	60	8	2.21	0.00154	1	BP	Root3
GO:1900864	mitochondrial RNA modification	7	3	0.26	0.00156	0.03678	BP	Root3
GO:0006397	mRNA processing	206	17	7.6	0.00169	0.56907	BP	Root3
GO:0070925	organelle assembly	172	15	6.34	0.0018	1	BP	Root3
GO:0090407	organophosphate biosynthetic process	908	51	33.48	0.00189	1	BP	Root3
GO:0034660	ncRNA metabolic process	501	32	18.47	0.00192	1	BP	Root3
GO:0048193	Golgi vesicle transport	283	21	10.44	0.00196	0.00807	BP	Root3
GO:0042364	water-soluble vitamin biosynthetic proce...	49	7	1.81	0.00201	1	BP	Root3
GO:0001510	RNA methylation	140	13	5.16	0.00204	0.02107	BP	Root3
GO:0000377	RNA splicing, via transesterification re...	157	14	5.79	0.00205	1	BP	Root3
GO:0042180	cellular ketone metabolic process	141	13	5.2	0.00218	1	BP	Root3
GO:0016071	mRNA metabolic process	345	24	12.72	0.0023	1	BP	Root3
GO:0000469	cleavage involved in rRNA processing	26	5	0.96	0.00232	1	BP	Root3
GO:0006613	cotranslational protein targeting to mem...	16	4	0.59	0.00234	1	BP	Root3
GO:0006614	SRP-dependent cotranslational protein ta...	16	4	0.59	0.00234	0.00234	BP	Root3
GO:0006473	protein acetylation	64	8	2.36	0.00235	1	BP	Root3
GO:0006081	cellular aldehyde metabolic process	386	26	14.23	0.00242	1	BP	Root3
GO:1902600	proton transmembrane transport	288	21	10.62	0.00242	0.34092	BP	Root3
GO:0034314	Arp2/3 complex-mediated actin nucleation	8	3	0.29	0.00243	0.00243	BP	Root3
GO:0040034	regulation of development, heterochronic	8	3	0.29	0.00243	1	BP	Root3
GO:0048506	regulation of timing of meristematic pha...	8	3	0.29	0.00243	1	BP	Root3
GO:0048510	regulation of timing of transition from ...	8	3	0.29	0.00243	0.00243	BP	Root3
GO:0006767	water-soluble vitamin metabolic process	51	7	1.88	0.00254	1	BP	Root3
GO:0010466	negative regulation of peptidase activit...	51	7	1.88	0.00254	0.3116	BP	Root3
GO:0045861	negative regulation of proteolysis	51	7	1.88	0.00254	1	BP	Root3
GO:0052547	regulation of peptidase activity	51	7	1.88	0.00254	1	BP	Root3
GO:0000375	RNA splicing, via transesterification re...	161	14	5.94	0.00259	1	BP	Root3
GO:0000478	endonucleolytic cleavage involved in rRN...	17	4	0.63	0.00297	0.13908	BP	Root3
GO:0051346	negative regulation of hydrolase activit...	54	7	1.99	0.00353	1	BP	Root3
GO:0042822	pyridoxal phosphate metabolic process	9	3	0.33	0.00355	1	BP	Root3
GO:0042823	pyridoxal phosphate biosynthetic process	9	3	0.33	0.00355	0.02514	BP	Root3
GO:0010951	negative regulation of endopeptidase act...	41	6	1.51	0.00368	0.00368	BP	Root3
GO:0052548	regulation of endopeptidase activity	41	6	1.51	0.00368	1	BP	Root3
GO:1990542	mitochondrial transmembrane transport	41	6	1.51	0.00368	1	BP	Root3
GO:0006122	mitochondrial electron transport, ubiqui...	18	4	0.66	0.00371	0.00371	BP	Root3
GO:2000030	regulation of response to red or far red...	18	4	0.66	0.00371	1	BP	Root3
GO:0070525	tRNA threonylcarbamoyladenosine metaboli...	3	2	0.11	0.00397	1	BP	Root3
GO:0019288	isopentenyl diphosphate biosynthetic pro...	171	14	6.31	0.00447	0.00447	BP	Root3
GO:0007035	vacuolar acidification	19	4	0.7	0.00457	0.00457	BP	Root3
GO:0031125	rRNA 3'-end processing	19	4	0.7	0.00457	1	BP	Root3
GO:0045851	pH reduction	19	4	0.7	0.00457	1	BP	Root3
GO:0051452	intracellular pH reduction	19	4	0.7	0.00457	1	BP	Root3
GO:0000959	mitochondrial RNA metabolic process	10	3	0.37	0.00493	1	BP	Root3
GO:0042816	vitamin B6 metabolic process	10	3	0.37	0.00493	1	BP	Root3
GO:0042819	vitamin B6 biosynthetic process	10	3	0.37	0.00493	1	BP	Root3
GO:0009240	isopentenyl diphosphate biosynthetic pro...	173	14	6.38	0.00495	1	BP	Root3
GO:0046490	isopentenyl diphosphate metabolic proces...	173	14	6.38	0.00495	1	BP	Root3
GO:0006357	regulation of transcription by RNA polym...	122	11	4.5	0.00547	0.01276	BP	Root3
GO:0009612	response to mechanical stimulus	20	4	0.74	0.00554	0.00554	BP	Root3
GO:0010605	negative regulation of macromolecule met...	495	30	18.25	0.00555	1	BP	Root3
GO:0051172	negative regulation of nitrogen compound...	331	22	12.21	0.00585	1	BP	Root3
GO:0008654	phospholipid biosynthetic process	312	21	11.5	0.00608	1	BP	Root3
GO:0090502	RNA phosphodiester bond hydrolysis, endo...	60	7	2.21	0.00637	0.20877	BP	Root3
GO:0044743	protein transmembrane import into intrac...	108	10	3.98	0.00657	1	BP	Root3
GO:0002213	defense response to insect	11	3	0.41	0.0066	0.0066	BP	Root3
GO:0007008	outer mitochondrial membrane organizatio...	11	3	0.41	0.0066	1	BP	Root3
GO:0045040	protein import into mitochondrial outer ...	11	3	0.41	0.0066	0.0066	BP	Root3
GO:0006465	signal peptide processing	21	4	0.77	0.00665	0.00665	BP	Root3
GO:0042181	ketone biosynthetic process	33	5	1.22	0.00677	1	BP	Root3
GO:0042775	mitochondrial ATP synthesis coupled elec...	33	5	1.22	0.00677	1	BP	Root3
GO:1901661	quinone metabolic process	33	5	1.22	0.00677	1	BP	Root3
GO:1901663	quinone biosynthetic process	33	5	1.22	0.00677	1	BP	Root3
GO:0017038	protein import	217	16	8	0.00679	1	BP	Root3
GO:0019478	D-amino acid catabolic process	4	2	0.15	0.00775	0.00775	BP	Root3
GO:0090069	regulation of ribosome biogenesis	4	2	0.15	0.00775	1	BP	Root3
GO:0000387	spliceosomal snRNP assembly	22	4	0.81	0.00789	0.00789	BP	Root3
GO:0006996	organelle organization	1806	86	66.59	0.00809	1	BP	Root3
GO:0009150	purine ribonucleotide metabolic process	576	33	21.24	0.00852	1	BP	Root3
GO:0015988	energy coupled proton transmembrane tran...	80	8	2.95	0.00922	1	BP	Root3
GO:0015991	ATP hydrolysis coupled proton transport	80	8	2.95	0.00922	0.00922	BP	Root3
GO:0090662	ATP hydrolysis coupled transmembrane tra...	80	8	2.95	0.00922	1	BP	Root3
GO:0099131	ATP hydrolysis coupled ion transmembrane...	80	8	2.95	0.00922	1	BP	Root3
GO:0099132	ATP hydrolysis coupled cation transmembr...	80	8	2.95	0.00922	1	BP	Root3
GO:0009892	negative regulation of metabolic process	516	30	19.03	0.00972	1	BP	Root3
GO:0016043	cellular component organization	2860	128	105.46	0.01016	0.7298	BP	Root3
GO:0009407	toxin catabolic process	98	9	3.61	0.01019	0.01019	BP	Root3
GO:0031324	negative regulation of cellular metaboli...	349	22	12.87	0.01055	1	BP	Root3
GO:0006301	postreplication repair	51	6	1.88	0.01082	0.01082	BP	Root3
GO:0030150	protein import into mitochondrial matrix	24	4	0.88	0.01082	0.01082	BP	Root3
GO:0006508	proteolysis	1134	57	41.82	0.01084	0.8161	BP	Root3
GO:0065002	intracellular protein transmembrane tran...	117	10	4.31	0.0113	1	BP	Root3
GO:0007264	small GTPase mediated signal transductio...	173	13	6.38	0.01197	0.01197	BP	Root3
GO:0031365	N-terminal protein amino acid modificati...	101	9	3.72	0.01228	0.13872	BP	Root3
GO:0006906	vesicle fusion	68	7	2.51	0.01244	0.02812	BP	Root3
GO:0009790	embryo development	252	17	9.29	0.01248	0.04154	BP	Root3
GO:0000466	maturation of 5.8S rRNA from tricistroni...	25	4	0.92	0.01251	1	BP	Root3
GO:0007021	tubulin complex assembly	5	2	0.18	0.01261	0.01261	BP	Root3
GO:0034975	protein folding in endoplasmic reticulum	5	2	0.18	0.01261	0.01261	BP	Root3
GO:0043543	protein acylation	138	11	5.09	0.01329	1	BP	Root3
GO:0090174	organelle membrane fusion	69	7	2.54	0.01342	1	BP	Root3
GO:0019722	calcium-mediated signaling	39	5	1.44	0.01372	0.01372	BP	Root3
GO:0006163	purine nucleotide metabolic process	597	33	22.01	0.01392	1	BP	Root3
GO:0006749	glutathione metabolic process	70	7	2.58	0.01445	0.01445	BP	Root3
GO:0006084	acetyl-CoA metabolic process	71	7	2.62	0.01554	0.01554	BP	Root3
GO:0010038	response to metal ion	180	13	6.64	0.0162	1	BP	Root3
GO:0000460	maturation of 5.8S rRNA	27	4	1	0.01638	1	BP	Root3
GO:0006743	ubiquinone metabolic process	27	4	1	0.01638	1	BP	Root3
GO:0006744	ubiquinone biosynthetic process	27	4	1	0.01638	0.05096	BP	Root3
GO:0009404	toxin metabolic process	106	9	3.91	0.01645	1	BP	Root3
GO:0006766	vitamin metabolic process	89	8	3.28	0.01689	1	BP	Root3
GO:0000461	endonucleolytic cleavage to generate mat...	6	2	0.22	0.01845	0.01845	BP	Root3
GO:0032544	plastid translation	6	2	0.22	0.01845	0.01845	BP	Root3
GO:0034473	U1 snRNA 3'-end processing	6	2	0.22	0.01845	0.01845	BP	Root3
GO:0034476	U5 snRNA 3'-end processing	6	2	0.22	0.01845	0.01845	BP	Root3
GO:0044030	regulation of DNA methylation	6	2	0.22	0.01845	0.01845	BP	Root3
GO:0045039	protein import into mitochondrial inner ...	6	2	0.22	0.01845	0.01845	BP	Root3
GO:0071042	nuclear polyadenylation-dependent mRNA c...	6	2	0.22	0.01845	0.01845	BP	Root3
GO:0071047	polyadenylation-dependent mRNA catabolic...	6	2	0.22	0.01845	1	BP	Root3
GO:0080156	mitochondrial mRNA modification	6	2	0.22	0.01845	0.01845	BP	Root3
GO:0006790	sulfur compound metabolic process	702	37	25.89	0.01897	1	BP	Root3
GO:0051234	establishment of localization	3633	156	133.96	0.01901	1	BP	Root3
GO:0045454	cell redox homeostasis	146	11	5.38	0.01947	0.01947	BP	Root3
GO:0051603	proteolysis involved in cellular protein...	590	32	21.76	0.01948	0.99634	BP	Root3
GO:0000122	negative regulation of transcription by ...	16	3	0.59	0.01953	0.01953	BP	Root3
GO:0046184	aldehyde biosynthetic process	16	3	0.59	0.01953	1	BP	Root3
GO:0019693	ribose phosphate metabolic process	796	41	29.35	0.01975	1	BP	Root3
GO:0045333	cellular respiration	225	15	8.3	0.02002	0.33618	BP	Root3
GO:0018130	heterocycle biosynthetic process	2202	99	81.2	0.02088	1	BP	Root3
GO:0015672	monovalent inorganic cation transport	417	24	15.38	0.02149	1	BP	Root3
GO:0009259	ribonucleotide metabolic process	663	35	24.45	0.02161	1	BP	Root3
GO:0006661	phosphatidylinositol biosynthetic proces...	76	7	2.8	0.02186	0.0167	BP	Root3
GO:0006090	pyruvate metabolic process	354	21	13.05	0.02256	1	BP	Root3
GO:0006351	transcription, DNA-templated	1253	60	46.2	0.02264	0.86276	BP	Root3
GO:0009668	plastid membrane organization	150	11	5.53	0.02326	1	BP	Root3
GO:0010027	thylakoid membrane organization	150	11	5.53	0.02326	0.02326	BP	Root3
GO:0043628	ncRNA 3'-end processing	30	4	1.11	0.02346	1	BP	Root3
GO:0046686	response to cadmium ion	113	9	4.17	0.02391	0.02391	BP	Root3
GO:0097659	nucleic acid-templated transcription	1260	60	46.46	0.02498	1	BP	Root3
GO:0036265	RNA (guanine-N7)-methylation	7	2	0.26	0.02521	0.02521	BP	Root3
GO:0046416	D-amino acid metabolic process	7	2	0.26	0.02521	1	BP	Root3
GO:0005840	ribosome	839	160	36.94	0	6.1e-17	CC	Root3
GO:1990904	ribonucleoprotein complex	1123	181	49.44	0	1	CC	Root3
GO:0032991	protein-containing complex	2956	298	130.14	0	1	CC	Root3
GO:0022626	cytosolic ribosome	372	97	16.38	0	4.1e-06	CC	Root3
GO:0044445	cytosolic part	410	97	18.05	0	1	CC	Root3
GO:0043228	non-membrane-bounded organelle	1609	198	70.84	0	1	CC	Root3
GO:0043232	intracellular non-membrane-bounded organ...	1609	198	70.84	0	1	CC	Root3
GO:0005622	intracellular	10005	605	440.49	0	7.2e-05	CC	Root3
GO:0005737	cytoplasm	7506	505	330.46	0	6.1e-06	CC	Root3
GO:0044391	ribosomal subunit	502	102	22.1	0	0.07674	CC	Root3
GO:0044424	intracellular part	9554	582	420.63	0	0.40044	CC	Root3
GO:0044444	cytoplasmic part	6417	450	282.52	0	0.98853	CC	Root3
GO:0015934	large ribosomal subunit	302	74	13.3	0	0.40578	CC	Root3
GO:0022625	cytosolic large ribosomal subunit	215	62	9.47	0	0	CC	Root3
GO:0043229	intracellular organelle	7742	492	340.85	1e-30	1	CC	Root3
GO:0043226	organelle	7757	492	341.51	1.8e-30	1	CC	Root3
GO:0044422	organelle part	3981	302	175.27	2.5e-26	1	CC	Root3
GO:0044446	intracellular organelle part	3981	302	175.27	2.5e-26	1	CC	Root3
GO:0005829	cytosol	1471	152	64.76	2.7e-24	0.02004	CC	Root3
GO:0044464	cell part	11520	620	507.19	8.3e-23	0.90111	CC	Root3
GO:0005623	cell	11629	622	511.99	4.8e-22	0.69851	CC	Root3
GO:0044429	mitochondrial part	382	62	16.82	2.7e-19	1	CC	Root3
GO:0005739	mitochondrion	1086	114	47.81	1.3e-18	3.4e-05	CC	Root3
GO:0005743	mitochondrial inner membrane	221	43	9.73	1.2e-16	1.4e-06	CC	Root3
GO:0098798	mitochondrial protein complex	183	39	8.06	1.3e-16	1	CC	Root3
GO:0005740	mitochondrial envelope	300	50	13.21	3e-16	1	CC	Root3
GO:0031966	mitochondrial membrane	278	47	12.24	1.4e-15	0.23536	CC	Root3
GO:0019866	organelle inner membrane	279	46	12.28	7.3e-15	1	CC	Root3
GO:0031967	organelle envelope	887	86	39.05	3.1e-12	1	CC	Root3
GO:0031975	envelope	890	86	39.18	3.7e-12	1	CC	Root3
GO:0098800	inner mitochondrial membrane protein com...	127	27	5.59	6.8e-12	1	CC	Root3
GO:0022627	cytosolic small ribosomal subunit	115	25	5.06	2.5e-11	2.5e-11	CC	Root3
GO:0044455	mitochondrial membrane part	158	29	6.96	5.2e-11	1	CC	Root3
GO:0000313	organellar ribosome	48	14	2.11	1.1e-08	1	CC	Root3
GO:0070469	respiratory chain	117	21	5.15	3.6e-08	0.06283	CC	Root3
GO:0098803	respiratory chain complex	81	17	3.57	6.7e-08	1	CC	Root3
GO:0005746	mitochondrial respiratory chain	73	16	3.21	8.5e-08	1	CC	Root3
GO:0000315	organellar large ribosomal subunit	34	11	1.5	1.3e-07	1	CC	Root3
GO:0043231	intracellular membrane-bounded organelle	6999	376	308.14	1.5e-07	0.99998	CC	Root3
GO:0043227	membrane-bounded organelle	7068	378	311.18	2.3e-07	1	CC	Root3
GO:0015935	small ribosomal subunit	205	27	9.03	3.6e-07	0.97129	CC	Root3
GO:1902494	catalytic complex	754	62	33.2	1.5e-06	1	CC	Root3
GO:0031414	N-terminal protein acetyltransferase com...	4	4	0.18	3.7e-06	1	CC	Root3
GO:0005762	mitochondrial large ribosomal subunit	31	9	1.36	5e-06	5e-06	CC	Root3
GO:0030964	NADH dehydrogenase complex	60	12	2.64	9.7e-06	1	CC	Root3
GO:0045271	respiratory chain complex I	60	12	2.64	9.7e-06	0.23428	CC	Root3
GO:0005761	mitochondrial ribosome	42	10	1.85	1.1e-05	1	CC	Root3
GO:0031974	membrane-enclosed lumen	711	56	31.3	1.8e-05	1	CC	Root3
GO:0043233	organelle lumen	711	56	31.3	1.8e-05	1	CC	Root3
GO:0070013	intracellular organelle lumen	711	56	31.3	1.8e-05	1	CC	Root3
GO:0005747	mitochondrial respiratory chain complex ...	54	11	2.38	1.9e-05	1.9e-05	CC	Root3
GO:0009547	plastid ribosome	6	4	0.26	5.2e-05	0.04386	CC	Root3
GO:0005685	U1 snRNP	24	7	1.06	5.6e-05	5.6e-05	CC	Root3
GO:0005759	mitochondrial matrix	86	13	3.79	9.4e-05	0.29988	CC	Root3
GO:0044423	virion part	65	11	2.86	0.00011	1	CC	Root3
GO:0034719	SMN-Sm protein complex	7	4	0.31	0.00012	0.00012	CC	Root3
GO:0019012	virion	66	11	2.91	0.00013	1	CC	Root3
GO:0019013	viral nucleocapsid	56	10	2.47	0.00015	0.00015	CC	Root3
GO:0098796	membrane protein complex	738	54	32.49	0.00017	1	CC	Root3
GO:0019028	viral capsid	59	10	2.6	0.00023	1	CC	Root3
GO:0000276	mitochondrial proton-transporting ATP sy...	9	4	0.4	0.00039	0.00039	CC	Root3
GO:0005789	endoplasmic reticulum membrane	225	22	9.91	4e-04	0.00738	CC	Root3
GO:0098827	endoplasmic reticulum subcompartment	226	22	9.95	0.00043	1	CC	Root3
GO:0042175	nuclear outer membrane-endoplasmic retic...	227	22	9.99	0.00045	1	CC	Root3
GO:0005753	mitochondrial proton-transporting ATP sy...	24	6	1.06	0.00049	0.26902	CC	Root3
GO:1990204	oxidoreductase complex	119	14	5.24	0.00074	1	CC	Root3
GO:0031090	organelle membrane	952	63	41.91	0.00078	1	CC	Root3
GO:0044428	nuclear part	807	55	35.53	0.00085	0.58336	CC	Root3
GO:0005687	U4 snRNP	11	4	0.48	0.00096	0.00096	CC	Root3
GO:0048500	signal recognition particle	11	4	0.48	0.00096	0.01763	CC	Root3
GO:0044432	endoplasmic reticulum part	242	22	10.65	0.00107	1	CC	Root3
GO:0031248	protein acetyltransferase complex	39	7	1.72	0.0014	0.15351	CC	Root3
GO:1902493	acetyltransferase complex	39	7	1.72	0.0014	1	CC	Root3
GO:0005666	RNA polymerase III complex	29	6	1.28	0.00142	0.00142	CC	Root3
GO:0005686	U2 snRNP	29	6	1.28	0.00142	0.00142	CC	Root3
GO:0005682	U5 snRNP	20	5	0.88	0.00146	0.00146	CC	Root3
GO:0005787	signal peptidase complex	6	3	0.26	0.00154	0.00154	CC	Root3
GO:0005689	U12-type spliceosomal complex	21	5	0.92	0.00184	0.00184	CC	Root3
GO:0070069	cytochrome complex	21	5	0.92	0.00184	1	CC	Root3
GO:0031415	NatA complex	2	2	0.09	0.00194	0.00194	CC	Root3
GO:0016469	proton-transporting two-sector ATPase co...	146	15	6.43	0.00197	1	CC	Root3
GO:0005758	mitochondrial intermembrane space	22	5	0.97	0.0023	0.0023	CC	Root3
GO:0031970	organelle envelope lumen	22	5	0.97	0.0023	1	CC	Root3
GO:0030532	small nuclear ribonucleoprotein complex	67	9	2.95	0.00257	1	CC	Root3
GO:0097525	spliceosomal snRNP complex	67	9	2.95	0.00257	1	CC	Root3
GO:0034715	pICln-Sm protein complex	7	3	0.31	0.0026	0.0026	CC	Root3
GO:0016272	prefoldin complex	14	4	0.62	0.00262	0.00262	CC	Root3
GO:0000428	DNA-directed RNA polymerase complex	95	11	4.18	0.00301	1	CC	Root3
GO:0030880	RNA polymerase complex	95	11	4.18	0.00301	1	CC	Root3
GO:0120114	Sm-like protein family complex	69	9	3.04	0.00315	1	CC	Root3
GO:0005885	Arp2/3 protein complex	8	3	0.35	0.00403	0.00403	CC	Root3
GO:0097526	spliceosomal tri-snRNP complex	36	6	1.58	0.00449	0.00063	CC	Root3
GO:0071011	precatalytic spliceosome	37	6	1.63	0.00516	0.00516	CC	Root3
GO:0005744	TIM23 mitochondrial import inner membran...	17	4	0.75	0.0056	0.0056	CC	Root3
GO:0033177	proton-transporting two-sector ATPase co...	62	8	2.73	0.00562	1	CC	Root3
GO:0000311	plastid large ribosomal subunit	3	2	0.13	0.00564	0.00564	CC	Root3
GO:0005634	nucleus	2188	120	96.33	0.00576	0.22403	CC	Root3
GO:1990234	transferase complex	369	27	16.25	0.00697	1	CC	Root3
GO:0055029	nuclear DNA-directed RNA polymerase comp...	92	10	4.05	0.00716	1	CC	Root3
GO:0071013	catalytic step 2 spliceosome	52	7	2.29	0.00743	0.00743	CC	Root3
GO:0070847	core mediator complex	10	3	0.44	0.00808	0.00808	CC	Root3
GO:0000220	vacuolar proton-transporting V-type ATPa...	19	4	0.84	0.00851	0.00851	CC	Root3
GO:0005730	nucleolus	275	21	12.11	0.0103	0.0154	CC	Root3
GO:0000243	commitment complex	11	3	0.48	0.01076	0.01076	CC	Root3
GO:0005750	mitochondrial respiratory chain complex ...	11	3	0.48	0.01076	0.01076	CC	Root3
GO:0005751	mitochondrial respiratory chain complex ...	4	2	0.18	0.01095	0.01095	CC	Root3
GO:0005853	eukaryotic translation elongation factor...	4	2	0.18	0.01095	0.01095	CC	Root3
GO:0033185	dolichol-phosphate-mannose synthase comp...	4	2	0.18	0.01095	0.01095	CC	Root3
GO:0045277	respiratory chain complex IV	4	2	0.18	0.01095	1	CC	Root3
GO:0031981	nuclear lumen	587	38	25.84	0.01145	0.76783	CC	Root3
GO:0005783	endoplasmic reticulum	532	35	23.42	0.01184	0.49058	CC	Root3
GO:0061695	transferase complex, transferring phosph...	117	11	5.15	0.01411	1	CC	Root3
GO:0009526	plastid envelope	521	34	22.94	0.0145	1	CC	Root3
GO:0005801	cis-Golgi network	13	3	0.57	0.01746	0.01746	CC	Root3
GO:0009368	endopeptidase Clp complex	13	3	0.57	0.01746	1	CC	Root3
GO:0009840	chloroplastic endopeptidase Clp complex	13	3	0.57	0.01746	0.01746	CC	Root3
GO:0009941	chloroplast envelope	491	32	21.62	0.01764	0.01542	CC	Root3
GO:0072546	ER membrane protein complex	5	2	0.22	0.01771	0.01771	CC	Root3
GO:0009532	plastid stroma	514	33	22.63	0.01962	0.01731	CC	Root3
GO:0045275	respiratory chain complex III	14	3	0.62	0.02151	1	CC	Root3
GO:0005732	small nucleolar ribonucleoprotein comple...	25	4	1.1	0.02256	0.05533	CC	Root3
GO:0032592	integral component of mitochondrial memb...	25	4	1.1	0.02256	1	CC	Root3
GO:0033179	proton-transporting V-type ATPase, V0 do...	25	4	1.1	0.02256	1	CC	Root3
GO:0005786	signal recognition particle, endoplasmic...	6	2	0.26	0.0258	0.0258	CC	Root3
GO:0005742	mitochondrial outer membrane translocase...	15	3	0.66	0.02602	0.02602	CC	Root3
GO:0045259	proton-transporting ATP synthase complex	97	9	4.27	0.02701	1	CC	Root3
GO:0098573	intrinsic component of mitochondrial mem...	27	4	1.19	0.02922	1	CC	Root3
GO:0098799	outer mitochondrial membrane protein com...	16	3	0.7	0.03101	1	CC	Root3
GO:0033176	proton-transporting V-type ATPase comple...	42	5	1.85	0.03617	1	CC	Root3
GO:0000940	condensed chromosome outer kinetochore	1	1	0.04	0.04403	0.04403	CC	Root3
GO:0031416	NatB complex	1	1	0.04	0.04403	0.04403	CC	Root3
GO:0031417	NatC complex	1	1	0.04	0.04403	0.04403	CC	Root3
GO:1903600	glutaminase complex	1	1	0.04	0.04403	0.04403	CC	Root3
GO:1990879	CST complex	1	1	0.04	0.04403	0.04403	CC	Root3
GO:0031501	mannosyltransferase complex	8	2	0.35	0.04543	1	CC	Root3
GO:0031514	motile cilium	8	2	0.35	0.04543	0.04543	CC	Root3
GO:0071010	prespliceosome	31	4	1.36	0.04568	0.02149	CC	Root3
GO:0032559	adenyl ribonucleotide binding	2271	162	72	2.4e-24	0.214	MF	Root4
GO:0030554	adenyl nucleotide binding	2274	162	72.09	2.7e-24	1	MF	Root4
GO:0032555	purine ribonucleotide binding	2590	172	82.11	1.6e-22	1	MF	Root4
GO:0032553	ribonucleotide binding	2640	174	83.69	1.8e-22	1	MF	Root4
GO:0017076	purine nucleotide binding	2595	172	82.27	1.9e-22	1	MF	Root4
GO:0097367	carbohydrate derivative binding	2707	174	85.82	2.8e-21	1	MF	Root4
GO:0005524	ATP binding	2112	146	66.95	1.9e-20	1.9e-20	MF	Root4
GO:0035639	purine ribonucleoside triphosphate bindi...	2431	156	77.07	8.7e-19	1	MF	Root4
GO:0008144	drug binding	2325	151	73.71	1.3e-18	1	MF	Root4
GO:0000166	nucleotide binding	3668	205	116.28	3.3e-18	0.15741	MF	Root4
GO:1901265	nucleoside phosphate binding	3668	205	116.28	3.3e-18	1	MF	Root4
GO:0043168	anion binding	3288	188	104.24	1.7e-17	0.98023	MF	Root4
GO:0036094	small molecule binding	3973	211	125.95	2.9e-16	1	MF	Root4
GO:0017111	nucleoside-triphosphatase activity	990	80	31.38	9.6e-15	0.29805	MF	Root4
GO:0140096	catalytic activity, acting on a protein	3047	169	96.6	2.6e-14	1	MF	Root4
GO:0016462	pyrophosphatase activity	1034	80	32.78	1e-13	1	MF	Root4
GO:0016818	hydrolase activity, acting on acid anhyd...	1036	80	32.84	1.1e-13	1	MF	Root4
GO:0016817	hydrolase activity, acting on acid anhyd...	1043	80	33.07	1.6e-13	1	MF	Root4
GO:0016301	kinase activity	2189	131	69.4	2.7e-13	0.02186	MF	Root4
GO:0016773	phosphotransferase activity, alcohol gro...	1757	112	55.7	4e-13	0.5034	MF	Root4
GO:0016772	transferase activity, transferring phosp...	2454	140	77.8	1.2e-12	0.49419	MF	Root4
GO:0016740	transferase activity	5227	236	165.71	2e-10	0.95759	MF	Root4
GO:0016887	ATPase activity	665	54	21.08	2.5e-10	0.11679	MF	Root4
GO:0042623	ATPase activity, coupled	579	49	18.36	4.4e-10	0.51953	MF	Root4
GO:0043492	ATPase activity, coupled to movement of ...	350	35	11.1	2.1e-09	1	MF	Root4
GO:0004672	protein kinase activity	1584	93	50.22	4.1e-09	0.00429	MF	Root4
GO:0043167	ion binding	6288	266	199.34	6.2e-09	0.39397	MF	Root4
GO:0004842	ubiquitin-protein transferase activity	267	29	8.46	8.2e-09	1.4e-05	MF	Root4
GO:0019787	ubiquitin-like protein transferase activ...	267	29	8.46	8.2e-09	1	MF	Root4
GO:0004683	calmodulin-dependent protein kinase acti...	82	15	2.6	3.9e-08	2.5e-07	MF	Root4
GO:0003843	1,3-beta-D-glucan synthase activity	14	7	0.44	8.8e-08	8.8e-08	MF	Root4
GO:0004674	protein serine/threonine kinase activity	930	60	29.48	1.4e-07	0.00155	MF	Root4
GO:0005516	calmodulin binding	118	17	3.74	1.9e-07	1.9e-07	MF	Root4
GO:0004012	phospholipid-translocating ATPase activi...	18	7	0.57	7.3e-07	7.3e-07	MF	Root4
GO:0009931	calcium-dependent protein serine/threoni...	66	12	2.09	9.5e-07	9.5e-07	MF	Root4
GO:0042626	ATPase activity, coupled to transmembran...	333	29	10.56	9.6e-07	2.6e-09	MF	Root4
GO:0010857	calcium-dependent protein kinase activit...	67	12	2.12	1.1e-06	1	MF	Root4
GO:0016787	hydrolase activity	3939	173	124.87	1.4e-06	0.70891	MF	Root4
GO:0005548	phospholipid transporter activity	22	7	0.7	3.5e-06	1	MF	Root4
GO:0015399	primary active transmembrane transporter...	359	29	11.38	4.3e-06	1	MF	Root4
GO:0015405	P-P-bond-hydrolysis-driven transmembrane...	359	29	11.38	4.3e-06	1	MF	Root4
GO:0034450	ubiquitin-ubiquitin ligase activity	5	4	0.16	4.9e-06	4.9e-06	MF	Root4
GO:0004386	helicase activity	180	18	5.71	1.8e-05	4.1e-05	MF	Root4
GO:1901363	heterocyclic compound binding	6515	255	206.54	1.9e-05	0.19091	MF	Root4
GO:0097159	organic cyclic compound binding	6521	255	206.73	2e-05	0.21716	MF	Root4
GO:0005488	binding	10855	393	344.12	2.3e-05	0.17875	MF	Root4
GO:0019899	enzyme binding	258	22	8.18	2.7e-05	1	MF	Root4
GO:0005509	calcium ion binding	336	26	10.65	2.8e-05	2.8e-05	MF	Root4
GO:0032947	protein-containing complex scaffold acti...	3	3	0.1	3.2e-05	3.2e-05	MF	Root4
GO:0004559	alpha-mannosidase activity	13	5	0.41	3.3e-05	3.2e-05	MF	Root4
GO:0050664	oxidoreductase activity, acting on NAD(P...	13	5	0.41	3.3e-05	0.12021	MF	Root4
GO:0005319	lipid transporter activity	31	7	0.98	4.2e-05	1	MF	Root4
GO:0022804	active transmembrane transporter activit...	638	39	20.23	7.5e-05	1	MF	Root4
GO:0016174	NAD(P)H oxidase activity	9	4	0.29	0.00011	0.00011	MF	Root4
GO:0061630	ubiquitin protein ligase activity	121	13	3.84	0.00012	0.01111	MF	Root4
GO:0061659	ubiquitin-like protein ligase activity	121	13	3.84	0.00012	1	MF	Root4
GO:0016303	1-phosphatidylinositol-3-kinase activity	4	3	0.13	0.00012	0.00012	MF	Root4
GO:0035004	phosphatidylinositol 3-kinase activity	4	3	0.13	0.00012	1	MF	Root4
GO:0043531	ADP binding	144	14	4.57	2e-04	2e-04	MF	Root4
GO:0004725	protein tyrosine phosphatase activity	28	6	0.89	0.00021	0.00021	MF	Root4
GO:0008192	RNA guanylyltransferase activity	5	3	0.16	3e-04	1	MF	Root4
GO:0042578	phosphoric ester hydrolase activity	472	29	14.96	0.00056	1	MF	Root4
GO:0001077	proximal promoter DNA-binding transcript...	6	3	0.19	0.00059	0.00059	MF	Root4
GO:0052742	phosphatidylinositol kinase activity	6	3	0.19	0.00059	1	MF	Root4
GO:0019900	kinase binding	48	7	1.52	0.00074	0.00931	MF	Root4
GO:0008158	hedgehog receptor activity	2	2	0.06	0.001	0.001	MF	Root4
GO:0005515	protein binding	1616	73	51.23	0.0013	0.99995	MF	Root4
GO:0004721	phosphoprotein phosphatase activity	217	16	6.88	0.00157	0.14229	MF	Root4
GO:0015923	mannosidase activity	29	5	0.92	0.00199	1	MF	Root4
GO:0038023	signaling receptor activity	108	10	3.42	0.00228	1	MF	Root4
GO:0043621	protein self-association	9	3	0.29	0.00231	0.00231	MF	Root4
GO:0008270	zinc ion binding	743	38	23.55	0.00267	0.00267	MF	Root4
GO:0003876	AMP deaminase activity	3	2	0.1	0.00295	0.00295	MF	Root4
GO:0004651	polynucleotide 5'-phosphatase activity	3	2	0.1	0.00295	0.00295	MF	Root4
GO:0005049	nuclear export signal receptor activity	3	2	0.1	0.00295	0.00295	MF	Root4
GO:0047623	adenosine-phosphate deaminase activity	3	2	0.1	0.00295	1	MF	Root4
GO:0140142	nucleocytoplasmic carrier activity	3	2	0.1	0.00295	1	MF	Root4
GO:0003824	catalytic activity	13060	445	414.03	0.00303	0.03544	MF	Root4
GO:0016874	ligase activity	483	27	15.31	0.00331	0.0039	MF	Root4
GO:0004222	metalloendopeptidase activity	64	7	2.03	0.00404	0.00404	MF	Root4
GO:0070568	guanylyltransferase activity	11	3	0.35	0.00432	1	MF	Root4
GO:0000982	transcription factor activity, RNA polym...	12	3	0.38	0.00563	1	MF	Root4
GO:0030983	mismatched DNA binding	12	3	0.38	0.00563	0.03107	MF	Root4
GO:0004484	mRNA guanylyltransferase activity	4	2	0.13	0.00577	0.00577	MF	Root4
GO:0030674	protein binding, bridging	4	2	0.13	0.00577	0.00577	MF	Root4
GO:0060090	molecular adaptor activity	4	2	0.13	0.00577	1	MF	Root4
GO:0005215	transporter activity	1660	71	52.63	0.00579	0.76242	MF	Root4
GO:0004532	exoribonuclease activity	37	5	1.17	0.00593	1	MF	Root4
GO:0016896	exoribonuclease activity, producing 5'-p...	37	5	1.17	0.00593	1	MF	Root4
GO:0030246	carbohydrate binding	185	13	5.86	0.00621	0.00541	MF	Root4
GO:0022836	gated channel activity	90	8	2.85	0.00774	1	MF	Root4
GO:0060089	molecular transducer activity	129	10	4.09	0.00803	1	MF	Root4
GO:0016791	phosphatase activity	396	22	12.55	0.00811	0.94218	MF	Root4
GO:0042393	histone binding	40	5	1.27	0.00829	0.00829	MF	Root4
GO:0004176	ATP-dependent peptidase activity	26	4	0.82	0.00859	0.00859	MF	Root4
GO:0002161	aminoacyl-tRNA editing activity	14	3	0.44	0.00889	0.00889	MF	Root4
GO:0008381	mechanosensitive ion channel activity	14	3	0.44	0.00889	0.00889	MF	Root4
GO:0004075	biotin carboxylase activity	5	2	0.16	0.00941	0.00941	MF	Root4
GO:0016308	1-phosphatidylinositol-4-phosphate 5-kin...	5	2	0.16	0.00941	0.00941	MF	Root4
GO:0016723	oxidoreductase activity, oxidizing metal...	5	2	0.16	0.00941	1	MF	Root4
GO:0030586	[methionine synthase] reductase activity	5	2	0.16	0.00941	0.00941	MF	Root4
GO:0098518	polynucleotide phosphatase activity	5	2	0.16	0.00941	1	MF	Root4
GO:0008237	metallopeptidase activity	94	8	2.98	0.00997	1	MF	Root4
GO:0004888	transmembrane signaling receptor activit...	76	7	2.41	0.01029	0.00933	MF	Root4
GO:0051020	GTPase binding	76	7	2.41	0.01029	1	MF	Root4
GO:0019901	protein kinase binding	43	5	1.36	0.01122	0.02742	MF	Root4
GO:0000155	phosphorelay sensor kinase activity	29	4	0.92	0.01266	0.01266	MF	Root4
GO:0016796	exonuclease activity, active with either...	45	5	1.43	0.01353	1	MF	Root4
GO:0008420	RNA polymerase II CTD heptapeptide repea...	6	2	0.19	0.01383	0.01383	MF	Root4
GO:0008728	GTP diphosphokinase activity	6	2	0.19	0.01383	0.01383	MF	Root4
GO:0003724	RNA helicase activity	100	8	3.17	0.01415	0.00058	MF	Root4
GO:0008536	Ran GTPase binding	30	4	0.95	0.01425	0.01425	MF	Root4
GO:0004630	phospholipase D activity	18	3	0.57	0.01814	0.01814	MF	Root4
GO:0008138	protein tyrosine/serine/threonine phosph...	18	3	0.57	0.01814	0.08004	MF	Root4
GO:0004832	valine-tRNA ligase activity	7	2	0.22	0.01895	0.01895	MF	Root4
GO:0015298	solute:cation antiporter activity	49	5	1.55	0.01906	1	MF	Root4
GO:0000175	3'-5'-exoribonuclease activity	33	4	1.05	0.01975	0.31967	MF	Root4
[truncated: 16,654 more rows]
