# Supplementary material for: Co-Expression Networks in Sunflower: Harnessing the Power of Multi-Study Transcriptomic Public Data to Identify and Categorize Candidate Genes for Fungal Resistance
Source: Plants (Basel). 2023 Jul 25;12(15):2767. doi: 10.3390/plants12152767 (PMC10421300; doi:10.3390/plants12152767)
Supplement: Supplementary file 1 [file plants-12-02767-s001.zip › File_S4.BlastP_hits_of_uncharacterized_proteins_from_defense_modules.xlsx]

## Sheet: BlastP_uncharacterized_genes
Name	Description	Module	IMK	BlastP
				Name	% identity	% qcov	e-value	Relevant description
HanXRQChr02g0045301	Probable protein EDS1L	Green5	0.82	AT3G48090	38.99	98	1e-147	Component of R gene-mediated disease resistance in Arabidopsis thaliana with homology to eukaryotic lipases. Mutants show either resistance or highly susceptibility to downy mildew pathogen Hyaloperonospora parasitica. GO terms: defense response to Gram-negative bacterium, plant-type hypersensitive response, response to hypoxia, systemic acquired resistance, salicylic acid mediated signaling path…
HanXRQChr09g0268481	Putative NAC domain	Green5	0.35	AT3G10490	29.17	33	1.36e-13	GO terms: regulation of gene silencing by RNA,response to molecule of bacterial origin
HanXRQChr10g0309091	Probable FUNCTIONS IN: molecular_function unknown	Green5	0.30	AT1G76980	38.42	65	3.08e-25	GO terms: defense response to other organism,response to water deprivation
HanXRQChr10g0294651	Putative WRKY domain%3B Leucine-rich repeat domain%2C L domain-like	Green5	0.30	AT3G56400	43.31	19	6.57e-24	GO terms: response to bacterium,nucleus,camalexin biosynthetic process,systemic acquired resistance, salicylic acid mediated signaling pathway,induced systemic resistance, jasmonic acid mediated signaling pathway,regulation of jasmonic acid mediated signaling pathway,regulation of salicylic acid mediated signaling pathway,regulation of brassinosteroid mediated signaling pathway,defense response t…
HanXRQChr09g0269051	Putative armadillo-type fold	Green5	0.27	AT4G36550	42.44	76	3.78e-39	GO terms: defense response to fungus,regulation of defense response,response to salicylic acid, regulation of immune system process, defense response to bacterium, response to salt stress,response to chitin
HanXRQChr08g0211091	Probable WRKY DNA-binding protein 4	Green5	0.21	AT1G13960	53.80	97	1.77e-146	GO terms: response to ethylene,response to jasmonic acid,regulation of defense response to fungus,negative regulation of defense response to bacterium,response to salicylic acid,response to salt stress
HanXRQChr17g0567721	Probable homeobox-leucine zipper protein family	Green5	0.18	AT2G22800	53.98	100	3.21e-85	GO terms: defense response to other organism
HanXRQChr17g0570131	Uncharacterized conserved protein	Green5	0.17	AT1G70160	80.00	96	0	GO terms: defense response to fungus,defense response to bacterium
HanXRQChr10g0279471	Probable RPM1 interacting protein 4	Green5	0.17	AT3G25070	39.92	97	2.41e-38	GO terms: plant-type hypersensitive response,response to molecule of bacterial origin,negative regulation of plant-type hypersensitive response,defense response to bacterium,immune response
HanXRQChr07g0198711	Uncharacterized protein%2C conserved in plant genome(s)%2C supported by expression data	Green5	0.12	AT5G17650	50.96	55	0.025	GO terms: defense response to bacterium, response to fungus, response to osmotic stress, response to wounding, regulation of defense response
HanXRQChr07g0202921	Putative yippee/Mis18	Green5	0.11	AT2G40110	75.57	100	2.33e-71	GO terms: toxin metabolic process,defense response to bacterium
HanXRQChr01g0005001	Putative F-box domain%3B FBD domain%3B Leucine-rich repeat domain%2C L domain-like	Green5	0.10	AT1G16930	27.42	97	3.87e-35	GO terms: defense response to bacterium
HanXRQChr06g0172751	Probable similar to RCD one 1	Green5	0.09	AT1G32230	39.77	91	5.44e-118	GO terms: defense response to bacterium,jasmonic acid mediated signaling pathway,response to oxidative stress,response to water deprivation,response to osmotic stress,response to salt stress
HanXRQChr17g0562091	Protein of unknown function (DUF3133)	Green5	0.08	AT3G61670	34.71	99	2.76e-126	GO terms: regulation of defense response to fungus
HanXRQChr10g0306731	Putative WRKY domain	Green5	0.07	AT2G38470	49.60	55	2.2e-66	GO terms: systemic acquired resistance,response to water deprivation,camalexin biosynthetic process,cellular heat acclimation,cellular response to heat,positive regulation of autophagy,defense response to fungus,response to heat,defense response to bacterium,response to osmotic stress,response to cold,response to salt stress
HanXRQChr08g0231171	Uncharacterized protein%2C conserved in plant genome(s)%2C supported by expression data	Green5	0.06	AT2G30530	56.54	78	1.77e-92	GO terms: defense response
HanXRQChr01g0009461	Probable metallothionein-like protein 4A	Green5	0.06	AT3G09390	57.45	58	6.32e-07	GO terms: response to water deprivation,defense response
HanXRQChr14g0453521	Putative NB-ARC%3B P-loop containing nucleoside triphosphate hydrolase%3B Leucine-rich repeat domain%2C L domain-like	Green5	0.06	AT3G46530	32.58	76	3.96e-69	GO terms: defense response,plant-type hypersensitive response,defense response to other organism
HanXRQChr01g0023281	Probable IQ-domain 13	Green5	0.05	AT3G59690	49.55	100	5.15e-150	GO terms: defense response to fungus,defense response to bacterium,response to calcium ion
HanXRQChr16g0515151	Uncharacterized conserved protein	Green16	0.71	Solyc10g074580	54.39	92	3e-123	Implicated in resistance to virus
HanXRQChr08g0207811	Putative F-box domain%3B Zinc finger%2C MYND-type%3B Tetratricopeptide-like helical domain	Green16	0.17	AT1G67340	71.77	71	5.99e-169	GO terms: response to chitin,defense response to bacterium,response to wounding,response to ethylene,response to osmotic stress,jasmonic acid mediated signaling pathway,response to salicylic acid
HanXRQChr03g0084081	Putative zinc finger%2C LSD1-type%3B Multihaem cytochrome	Green16	0.12	AT1G32540	83.20	86	9.48e-75	GO terms: defense response to other organism,positive regulation of plant-type hypersensitive response
HanXRQChr13g0403071	Putative bifunctional inhibitor/plant lipid transfer protein/seed storage helical domain	Green16	0.12	AT2G45180	69.77	70	5.61e-38	GO terms: innate immune response activating cell surface receptor signaling pathway,response to salt stress
HanXRQChr02g0038411	Uncharacterized protein%2C conserved in plant genome(s)%2C supported by expression data	Green16	0.07	AT4G15140	53.85	28	6.09e-07	GO terms: defense response to other organism,response to jasmonic acid,regulation of defense response
HanXRQChr10g0303211	Putative SWIB/MDM2 domain%3B Homeodomain-like%3B DEK%2C C-terminal	Green16	0.06	AT1G49520	42.17	98	7.27e-85	GO terms: defense response to other organism,response to wounding,response to osmotic stress,response to jasmonic acid
HanXRQChr05g0133991	Putative DNA-binding domain%3B AP2-like ethylene-responsive transcription factor	Green16	0.06	AT2G28550	43.91	99	4.63e-73	GO terms: negative regulation of innate immune response,
HanXRQChr03g0069381	Putative zinc finger%2C RING/FYVE/PHD-type%3B Kinesin-like protein	Green16	0.05	AT4G39050	80.46	83	4.21e-45	GO terms: regulation of defense response,
HanXRQChr10g0319651	Probable stress responsive alpha-beta barrel domain protein	Green16	0.04	AT1G51360	41.71	79	4e-50	Involved in defense against fungal pathogens. GO terms: response to fungus, response to jasmonic acid, defense response to fungus
HanXRQChr05g0162521	Putative NAC domain	Green18	0.98	Solyc12g056790	42.29	98	1e-125	Positively regulates defense response against biotic stress but negatively regulates abiotic stress response
HanXRQChr09g0265851	Putative alpha/Beta hydrolase fold	Green18	0.78	AT5G14930	35.80	86	1e-73	GO terms: defense response to Gram-negative bacterium, defense response, positive regulation of defense response to bacterium, positive regulation of defense response to oomycetes, positive regulation of defense response to virus by host
HanXRQChr14g0439231	Putative zinc finger%2C RING/FYVE/PHD-type%3B Armadillo-type fold	Green18	0.76	AT5G67340	47.12	86	0	GO terms: defense response to other organism, jasmonic acid mediated signaling pathway, regulation of defense response, response to abscisic acid, response to oxidative stress, response to water deprivation, response to wounding
HanXRQChr09g0256681	Putative armadillo-type fold	Green18	0.75	AT5G66200	70.80	100	0	GO terms: defense response to bacterium, response to fungus, response to cold,
HanXRQChr08g0224171	Putative NB-ARC%3B P-loop containing nucleoside triphosphate hydrolase%3B Leucine-rich repeat domain%2C L domain-like	Green18	0.75	AT1G53350	29.80	97	9e-105	Disease resistance protein (CC-NBS-LRR class) family. GO terms: defense response to other organism
HanXRQChr03g0089921	Putative alpha/Beta hydrolase fold	Green18	0.74	AT5G14930	35.25	79	7e-75	GO terms: defense response to Gram-negative bacterium, defense response, positive regulation of defense response to bacterium, positive regulation of defense response to oomycetes, positive regulation of defense response to virus by host
HanXRQChr07g0189521	Putative RIN4%2C pathogenic type III effector avirulence factor Avr cleavage site	Green18	0.55	AT3G25070	40.60	98	1.81e-43	GO terms: plant-type hypersensitive response,response to molecule of bacterial origin,negative regulation of plant-type hypersensitive response,defense response to bacterium,immune response
HanXRQChr05g0151531	Putative alpha/Beta hydrolase fold	Green18 / Root44	0.54 / 0.46	AT3G48080	31.70	97	7.18e-92	GO terms: defense response to bacterium,regulation of immune system process,positive regulation of defense response,systemic acquired resistance,cellular response to salicylic acid stimulus,defense response to oomycetes
HanXRQChr14g0430431	Protein of unknown function (DUF668)	Green18	0.51	AT1G30755	51.46	100	0	GO terms: defense response to bacterium, defense response to fungus, regulation of defense response, response to salicylic acid,
HanXRQChr17g0542611	Protein of unknown function (DUF789)	Green18	0.38	AT4G03420	67.99	96	1.25e-140	GO terms: defense response to other organism, jasmonic acid mediated signaling pathway, response to wounding
HanXRQChr08g0209141	Probable actin cross-linking protein	Green18	0.36	AT1G27100	47.03	99	7.01e-146	GO terms: defense response to bacterium, defense response to fungus, regulation of defense response, response to abscisic acid, response to cold, response to molecule of bacterial origin, response to oxidative stress, response to salt stress, response to water deprivation, response to wounding
HanXRQChr12g0378171	Probable NPR1-like protein 3	Green18	0.31	AT5G45110	55.96	93	0	GO terms: defense response to fungus, defense response to bacterium, regulation of jasmonic acid mediated signaling pathway, systemic acquired resistance, salicylic acid mediated signaling pathway, regulation of salicylic acid mediated signaling pathway, salicylic acid binding
HanXRQChr15g0483721	Probable ETHYLENE-INSENSITIVE3-like 1	Green18	0.28	AT3G20770	63.75	83	0	GO terms: defense response to bacterium, response to hypoxia, response to ethylene,
HanXRQChr14g0456311	Protein of unknown function (DUF668)	Green18	0.24	AT5G04550	52.79	99	0	GO terms: defense response to fungus,response to salt stress,regulation of defense response,defense response to bacterium,response to chitin,immune system process,response to jasmonic acid
HanXRQChr12g0381001	Putative zinc finger%2C RING/FYVE/PHD-type	Green18	0.22	AT5G10380	49.01	52	1.83e-37	GO terms: response to molecule of fungal origin, response to bacterium
HanXRQChr02g0048181	Putative NB-ARC%3B Powdery mildew resistance protein%2C RPW8 domain%3B P-loop containing nucleoside triphosphate hydrolase%3B Leucine-rich repeat domain%2C L domain-like	Green18	0.20	AT5G66910	35.59	95	2.28e-138	GO terms: defense response to other organism, defense response to fungus, jasmonic acid mediated signaling pathway, regulation of defense response
HanXRQChr12g0382921	Putative galactose oxidase%2C beta-propeller	Green18	0.17	AT2G02870	69.46	85	0	GO terms: response to abscisic acid,regulation of defense response
HanXRQChr06g0168771	Probable phosphoglycerate mutase family protein	Green18	0.16	AT3G60450	60.24	90	5.47e-105	nucleus,cellular response to oxygen-containing compound,response to jasmonic acid,response to water,regulation of defense response,defense response to other organism,response to oxidative stress,molecular_function
HanXRQChr16g0528251	Probable protein argonaute 2	Green18	0.15	AT1G31280	43.53	84	0	GO terms: defense response to virus,modulation by virus of host process,protein binding,endoribonuclease activity,post-transcriptional gene silencing by RNA,cytosol,defense response to bacterium,nucleus,RNA binding,siRNA binding,mRNA binding
HanXRQChr01g0018411	Putative XYPPX repeat	Green18	0.15	AT4G23470	55.32	52	9.82e-06	GO terms: defense response,regulation of defense response,defense response to other organism
HanXRQChr16g0529211	Probable endosomal targeting BRO1-like domain-containing protein	Green18	0.13	AT1G13310	40.68	99	6.7e-85	GO terms: defense response to other organism,response to jasmonic acid,response to oxidative stress
HanXRQChr09g0242591	Putative serine-threonine/tyrosine-protein kinase catalytic domain%3B Phosphorylase kinase%2C gamma catalytic subunit%3B Concanavalin A-like lectin/glucanase domain	Green18	0.12	AT3G51550	54.75	83	4.55e-99	GO terms: defense response to fungus, response to brassinosteroid
HanXRQChr08g0212441	Probable plant UBX domain-containing protein 2	Green18	0.08	AT2G01650	58.30	98	2.63e-176	GO terms: response to fungus,defense response to fungus,nucleus,mitochondrion,extrinsic component of membrane
HanXRQChr15g0496991	Probable TCV-interacting protein	Green18	0.07	AT5G24590	41.42	89	6.04e-90	GO terms: cellular response to hypoxia, positive regulation of defense response to virus by host,defense response to virus,nucleus, response to molecule of bacterial origin, response to virus,viral process
HanXRQChr08g0209671	Putative leucine-rich repeat domain%2C L domain-like	Green18	0.05	AT4G16890	35.12	67	5.2e-48	GO terms: defense response to bacterium,systemic acquired resistance, salicylic acid mediated signaling pathway, defense response
HanXRQChr05g0147461	Putative protein of unknown function DUF3475	Green18	0.05	AT5G04550	49.66	98	0	GO terms: defense response to fungus,response to salt stress,regulation of defense response,defense response to bacterium,response to chitin,immune system process,response to jasmonic acid
HanXRQChr02g0050711	Putative toll/interleukin-1 receptor homology (TIR) domain%3B NB-ARC%3B P-loop containing nucleoside triphosphate hydrolase%3B Leucine-rich repeat domain%2C L domain-like	Green18	0.04	AT5G36930	32.97	68	4.97e-108	GO terms: defense response to fungus, response to salicylic acid, defense response, defense response to bacterium, regulation of immune system process
HanXRQChr09g0248321	Uncharacterized conserved protein	Green24 / Root18	0.94 / 0.60	AT5G12010	67.32	89	0	GO terms: response to water deprivation, response to salt stress, response to wounding, defense response
				AT4G29780	60.98	90	0	GO terms: defense response to bacterium, defense response to fungus, regulation of defense response, response to abscisic acid, response to jasmonic acid, response to oxidative stress, response to salt stress, response to wounding
HanXRQChr02g0040711	Protein of unknown function (DUF793)	Green24	0.89	AT1G18740	60.21	98	5e-163	Response to several stresses. Expression induced by cold. Loss of function mutants are more sensitive to freezing and have reduced levels of CBFs
				AT1G74450	59.43	96	2e-159	Response to several stresses. Overexpression stunts height and male fertility.
HanXRQChr15g0496321	Probable zinc finger CCCH domain-containing protein 33	Green24	0.89	AT2G40140	51.39	94	1e-178	Mutants demonstrate susceptibility to pathogens and decreased salt tolerance. GO terms: defense response to fungus, cellular response to hypoxia, response to cold, response to salt stress
HanXRQChr03g0086901	Putative VQ	Green24	0.88	AT3G56880	34.54	99	2e-18	GO terms: defense response to bacterium, defense response to fungus, regulation of defense response, response to cold, cellular response to hypoxia, response to jasmonic acid, response to osmotic stress, response to salicylic acid, response to water deprivation, response to wounding
HanXRQChr16g0504131	Probable zinc finger (CCCH-type) family protein	Green24	0.86	AT2G40140	51.25	97	0	Mutants demonstrate susceptibility to pathogens and decreased salt tolerance. GO terms: defense response to fungus, cellular response to hypoxia, response to cold, response to salt stress
HanXRQChr15g0489101	Putative malectin-like carbohydrate-binding domain	Green24	0.73	AT3G51550	40.84	94	5e-99	GO terms: defense response to fungus, response to brassinosteroid
HanXRQChr13g0395791	Putative EF-hand domain pair	Green24	0.72	AT3G10190	52.80	43	7e-50	Loss of function mutations have decreased response to chitin elicitors suggesting a role in plant response to fungal pathogens. GO terms: defense response to fungus
HanXRQChr12g0356661	Putative EF-hand domain pair%3B Mitochondrial Rho GTPase	Green24	0.71	AT3G59440	45.11	76	2e-44	GO terms: defense response to other organism, response to jasmonic acid
HanXRQChr14g0459621	Putative zinc finger%2C CCCH-type%3B Ankyrin repeat-containing domain	Green24	0.50	AT2G40140	50.42	99	0	Mutants demonstrate susceptibility to pathogens and decreased salt tolerance. GO terms: defense response to fungus, cellular response to hypoxia, response to cold, response to salt stress
HanXRQChr03g0083121	Probable transducin/WD40 repeat-like superfamily protein	Green24	0.47	AT1G64610	48.69	76	1.1e-159	GO terms: defense response to bacterium,response to chitin,defense response to fungus,regulation of defense response,response to salicylic acid,cellular response to oxygen-containing compound,response to oxidative stress
HanXRQChr10g0315801	Putative EF-hand domain pair	Green24	0.43	AT2G43290	51.28	65	1.16e-46	GO terms: regulation of defense response,defense response to other organism,defense response to bacterium,response to salicylic acid,response to chitin
HanXRQChr10g0284011	Putative NAC domain	Green24	0.43	AT3G49530	39.91	78	2.18e-83	GO terms: defense response to other organism,cellular response to cold,positive regulation of endoplasmic reticulum unfolded protein response
HanXRQChr08g0229891	Uncharacterized conserved protein	Green24	0.40	AT3G52710	35.29	87	2.22e-34	response to water deprivation,cellular lipid metabolic process,defense response to fungus,cellular response to hormone stimulus,carbohydrate derivative metabolic process,defense response to bacterium,response to organic cyclic compound,signal transduction,cellular response to starvation,lipid biosynthetic process,nucleus,regulation of defense response,response to chitin,plasma membrane,response t…
HanXRQChr09g0254191	Putative zinc finger%2C RING/FYVE/PHD-type	Green24	0.37	AT3G05200	45.72	85	2.27e-89	GO terms: defense response to other organism,defense response to bacterium
HanXRQChr06g0167481	Probable basic helix-loop-helix (bHLH) DNA-binding family protein	Green24	0.33	AT1G32640	46.81	99	0	GO terms: regulation of defense response to insect,response to desiccation,response to wounding,jasmonic acid mediated signaling pathway,regulation of secondary cell wall biogenesis,response to abscisic acid,response to jasmonic acid
HanXRQChr02g0046611	Putative NB-ARC%3B Powdery mildew resistance protein%2C RPW8 domain%3B P-loop containing nucleoside triphosphate hydrolase%3B Leucine-rich repeat domain%2C L domain-like	Green24	0.22	AT4G33300	51.14	100	0	GO terms: defense response to bacterium
HanXRQChr07g0203371	Probable UPF0392 protein RCOM_0530710	Green24	0.21	AT1G27200	53.91	87	0	defense response to other organism,cellular response to abscisic acid stimulus,response to water deprivation,response to wounding,response to chitin,response to salt stress
HanXRQChr13g0406261	Putative SKP1/BTB/POZ domain%3B Ankyrin repeat-containing domain%3B NPR1/NIM1-like%2C C-terminal%3B Regulatory protein NPR%2C central domain	Green24	0.17	AT5G45110	57.25	91	0	GO terms: defense response to fungus, defense response to bacterium, regulation of jasmonic acid mediated signaling pathway, systemic acquired resistance, salicylic acid mediated signaling pathway, regulation of salicylic acid mediated signaling pathway, salicylic acid binding
HanXRQChr15g0474571	Putative protein of unknown function DUF1645%2C plant	Green24	0.11	AT1G23710	33.18	64	1.05e-18	GO terms: response to wounding,response to oxidative stress,response to water deprivation,cellular response to hypoxia,defense response to fungus,response to abscisic acid,response to jasmonic acid,response to cold,defense response to bacterium,response to salt stress,immune system process,regulation of defense response,response to chitin
HanXRQChr09g0271761	Putative CALMODULIN-BINDING PROTEIN60	Green24	0.10	AT5G62570	45.11	94	4.33e-139	GO terms: regulation of salicylic acid biosynthetic process, calmodulin binding, negative regulation of defense response to bacterium
HanXRQChr03g0076881	Putative vacuolar protein sorting-associate protein Vta1/Callose synthase%2C N-terminal domain	Green24	0.09	AT4G26750	54.65	99	3.31e-130	GO terms: positive regulation of defense response to bacterium, defense response to other organism
HanXRQChr02g0037561	Probable myb domain protein r1	Green24	0.09	AT5G67300	47.06	87	4.68e-88	GO terms: response to jasmonic acid, response to water deprivation, response to abscisic acid, regulation of defense response to fungus, regulation of jasmonic acid mediated signaling pathway, defense response to fungus, regulation of salicylic acid mediated signaling pathway, response to salt stress, response to heat, response to salicylic acid, defense response to bacterium
HanXRQChr12g0366961	Putative protein of unknown function DUF3475	Green39	0.81	AT1G30755	49.69	100	0	GO terms: defense response to bacterium, defense response to fungus, regulation of defense response, response to salicylic acid,
HanXRQChr17g0545901	Putative calmodulin-binding domain%2C plant	Green39	0.58	AT5G04020	29.30	57	1.11e-50	GO terms: defense response to bacterium,calmodulin binding,response to chitin,defense response to fungus
HanXRQChr13g0393201	Probable bifunctional inhibitor/lipid-transfer protein/seed storage 2S albumin superfamily protein	Green39	0.47	AT1G62790	42.76	94	9.42e-29	GO terms: defense response to bacterium,response to fungus
HanXRQChr16g0522111	Putative protein kinase-like domain%3B Concanavalin A-like lectin/glucanase domain%3B Mitogen-activated protein (MAP) kinase kinase kinase 7%3B Malectin-like carbohydrate-binding domain	Green39	0.34	AT3G51550	47.73	97	7.01e-157	GO terms: defense response to fungus, response to brassinosteroid
HanXRQChr10g0314131	Probable serine-rich protein-related	Green39	0.33	AT5G11090	48.62	96	3.85e-48	GO terms: response to heat,response to hypoxia, defense response to fungus
HanXRQChr01g0021701	Putative membrane attack complex component/perforin (MACPF) domain	Green39	0.32	AT1G14780	46.01	98	7e-179	GO terms: plant-type hypersensitive response, regulation of salicylic acid mediated signaling pathway
HanXRQChr09g0264011	Putative WRKY domain	Green39 / Root36	0.31 / 0.01	AT1G13960	43.05	97	6.47e-109	GO terms: response to ethylene,response to jasmonic acid,regulation of defense response to fungus,negative regulation of defense response to bacterium,response to salicylic acid,response to salt stress
HanXRQChr08g0209171	Uncharacterized conserved protein	Green39	0.21	AT1G07040	66.88	91	2e-156	Differentially expressed under viral infection
HanXRQChr09g0264961	Putative malectin-like carbohydrate-binding domain	Green39	0.17	AT3G51550	45.12	93	2.34e-83	GO terms: defense response to fungus, response to brassinosteroid
HanXRQChr11g0331571	Putative NB-ARC%3B Powdery mildew resistance protein%2C RPW8 domain%3B P-loop containing nucleoside triphosphate hydrolase%3B Leucine-rich repeat domain%2C L domain-like	Green39	0.13	AT5G66910	37.70	96	8.4e-146	GO terms: defense response to other organism, defense response to fungus, jasmonic acid mediated signaling pathway, regulation of defense response
HanXRQChr17g0551581	Putative BAR domain%3B Arfaptin homology (AH) domain/BAR domain	Green39	0.12	AT5G41100	41.54	95	4.89e-107	GO terms: defense response to bacterium,response to jasmonic acid,salicylic acid mediated signaling pathway,defense response to fungus,regulation of defense response,response to cold,response to wounding,regulation of immune system process,response to chitin
HanXRQChr10g0309761	Putative harbinger transposase-derived nuclease domain	Root18	0.71	AT5G12010	73.82	89	0	GO terms: defense response to other organism, response to abscisic acid, response to fungus, response to jasmonic acid, response to wounding
HanXRQChr17g0547531	Putative actin cross-linking	Root18	0.70	AT1G27100	44.53	99	4e-134	GO terms: defense response to bacterium, defense response to fungus, regulation of defense response, response to abscisic acid, response to cold, response to molecule of bacterial origin, response to oxidative stress, response to salt stress, response to water deprivation, response to wounding
HanXRQChr06g0168671	Putative tify domain%3B CO/COL/TOC1%2C conserved site	Root18	0.62	AT1G19180	33.91	89	4e-28	GO terms: defense response to bacterium, response to jasmonic acid, regulation of defense response, response to wounding
HanXRQChr04g0125901	Probable jasmonate-zim-domain protein 1	Root18 / Green24	0.41 / 0.21	AT1G19180	35.52	74	6.63e-35	GO terms: defense response to bacterium, response to jasmonic acid, regulation of defense response, response to wounding
HanXRQChr05g0152301	Probable galactose oxidase/kelch repeat superfamily protein	Root18 / Green24	0.40 / 0.13	AT1G14330	61.86	100	0	GO terms: defense response to other organism,toxin metabolic process,response to chitin
HanXRQChr17g0567621	Putative bromo adjacent homology (BAH) domain%3B Agenet-like domain%3B Agenet domain%2C plant type	Root18 / Green24	0.34 / 0.10	AT1G68580	42.03	82	1.23e-62	GO terms: defense response to other organism,regulation of defense response
HanXRQChr13g0387111	Putative protein of unknown function DUF3475	Root18	0.34	AT1G30755	51.20	100	0	GO terms: defense response to bacterium, defense response to fungus, regulation of defense response, response to salicylic acid
HanXRQChr17g0556321	Uncharacterized protein%2C partly conserved in plant genome(s)%2C supported by expression data	Root18	0.31	Solyc04g074770	30.59	89	2e-19	Differentially expressed in B. cinerea infection (https://www.ncbi.nlm.nih.gov/pmc/articles/PMC7214349/) and mites attack (https://www.mdpi.com/1422-0067/19/10/3265)
				AT2G14095	29.17	65	1e-13	Disease resistance protein (TIR-NBS-LRR class) family
HanXRQChr14g0462431	Putative leucine-rich repeat-containing N-terminal%2C plant-type%3B Leucine-rich repeat domain%2C L domain-like	Root18	0.30	AT2G34930	36.00	92	1.88e-144	GO terms: defense response to fungus,extracellular region,response to oomycetes,
HanXRQChr04g0094401	Putative tify domain%3B CO/COL/TOC1%2C conserved site	Root18	0.29	AT1G19180	31.42	90	3.66e-18	GO terms: defense response to bacterium, response to jasmonic acid, regulation of defense response, response to wounding
HanXRQChr10g0311841	Putative tify domain%3B CO/COL/TOC1%2C conserved site	Root18	0.29	AT1G19180	33.61	91	1.13e-21	GO terms: defense response to bacterium, response to jasmonic acid, regulation of defense response, response to wounding
HanXRQChr17g0567341	Putative tify domain%3B CO/COL/TOC1%2C conserved site	Root18	0.22	AT3G17860	43.11	60	2.21e-20	GO terms: regulation of jasmonic acid mediated signaling pathway,regulation of defense response,jasmonic acid mediated signaling pathway,response to wounding
HanXRQChr09g0277101	Probable TIFY domain/Divergent CCT motif family protein	Root18 / Green18	0.21 / 0.08	AT1G72450	35.02	88	1.94e-26	GO terms: response to wounding,regulation of defense response,regulation of jasmonic acid mediated signaling pathway,response to jasmonic acid
HanXRQChr14g0430531	Probable pathogenesis-related thaumatin superfamily protein	Root18	0.18	AT1G75800	57.41	98	6.78e-129	GO terms: defense response,extracellular region
HanXRQChr11g0348481	Probable WRKY family transcription factor	Root18	0.17	AT4G23810	40.54	76	5.72e-50	GO terms: defense response to bacterium,regulation of defense response,regulation of jasmonic acid mediated signaling pathway,response to salicylic acid,response to bacterium
HanXRQChr14g0437071	Uncharacterized protein%2C supported by expression data	Root36	1.0	Solyc12g098780	71.94	23	1e-39	Extensin-like
HanXRQChr17g0544771	Putative WRKY domain	Root36	0.71	AtWRKY72	38.29	81	6e-60	Contributes to basal immunity. GO terms: defense response,defense response to fungus,defense response to bacterium
HanXRQChr15g0478661	Probable disease resistance-responsive (dirigent-like protein) family protein	Root36	0.66	AT2G21110	50.32	82	2e-46	Disease resistance-responsive (dirigent-like protein) family protein
HanXRQChr16g0524031	Protein of unknown function (DUF3133)	Root36 / Green18	0.39 / 0.08	AT3G61670	34.51	99	1.61e-125	GO terms: regulation of defense response to fungus
HanXRQChr16g0498331	Putative small auxin-up RNA	Root36	0.19	AT5G50760	48.74	65	1.58e-29	GO terms: response to jasmonic acid, response to abscisic acid, defense response to other organism, response to water deprivation
HanXRQChr08g0229991	Putative DNA-binding domain%3B AP2-like ethylene-responsive transcription factor	Root36	0.05	AT2G28550	47.73	92	4.51e-92	GO terms: negative regulation of innate immune response,
HanXRQChr16g0528841	Uncharacterized conserved protein	Root36	0.04	AT3G18560	35.75	96	5.01e-23	GO terms: response to salt stress,response to water deprivation,regulation of defense response,defense response to other organism,cellular response to abscisic acid stimulus,response to wounding
HanXRQChr15g0495921	Probable RING/U-box superfamily protein	Root36	0.01	AT3G05200	48.76	96	2.67e-91	GO terms: defense response to other organism,defense response to bacterium
HanXRQChr17g0553831	Putative plant disease resistance response protein	Root44	0.89	AT5G42510	42.47	64	1e-38	Disease resistance-responsive (dirigent-like protein) family protein
HanXRQChr01g0001251	Putative PAR1	Root44	0.84	AT3G54040	54.02	70	5e-58	GO terms: defense response to other organism, response to bacterium, response to ethylene, response to hypoxia
HanXRQChr04g0123531	Putative histidine phosphatase superfamily	Root44	0.83	AT3G60450	55.42	93	5e-93	GO terms: defense response to other organism, regulation of defense response, response to jasmonic acid, response to oxidative stress
HanXRQChr14g0460611	Putative WRKY domain	Root44 / Green18	0.78 / 0.41	AtWRKY70	42.94	54	2e-37	GO terms: induced systemic resistance, defense response to bacterium, defense response to fungus, regulation of defense response, response to jasmonic acid, cellular response to hypoxia, response to salicylic acid, systemic acquired resistance
HanXRQChr15g0477481	Putative serine/threonine/dual specificity protein kinase%2C catalytic domain%3B Concanavalin A-like lectin/glucanase domain%3B Tyrosine-protein kinase%2C CSF-1/PDGF receptor family	Root44 / Green5	0.75 / 0.63	AT1G25390	46.41	93	9e-155	GO terms: defense response to bacterium, defense response to fungus, regulation of defense response, response to oxidative stress
HanXRQChr07g0199331	Putative EF-hand domain pair	Root44	0.71	AT5G39670	38.83	100	2e-38	Calmodulin like protein involved in negative regulation of pattern triggered immunity. GO terms: negative regulation of defense response to bacterium
HanXRQChr14g0462581	Probable protein SGT1 homolog	Root44 / Green18	0.62 / 0.26	AT4G11260	61.98	100	3e-153	Functions in plant disease resistance signaling. GO terms: defense response to fungus, regulation of defense response to fungus, jasmonic acid mediated signaling pathway
HanXRQChr16g0498991	Putative RIN4%2C pathogenic type III effector avirulence factor Avr cleavage site	Root44 / Green18	0.49 / 0.37	AT3G25070	37.09	87	7.16e-28	GO terms: plant-type hypersensitive response,response to molecule of bacterial origin,negative regulation of plant-type hypersensitive response,defense response to bacterium,immune response
HanXRQChr04g0118091	Putative S-crystallin	Root44	0.36	AT2G47730	52.94	95	1.4e-65	GO terms: defense response,toxin catabolic process,cellular response to hypoxia,response to cold,salicylic acid binding
HanXRQChr17g0546821	Putative protein kinase-like domain%3B Concanavalin A-like lectin/glucanase domain%3B Malectin-like carbohydrate-binding domain	Root44	0.29	AT2G23200	42.49	99	0	GO terms: regulation of defense response,defense response to bacterium,defense response to fungus,immune system process,response to salicylic acid
HanXRQChr08g0216831	Probable WRKY DNA-binding protein 54	Root44 / Green24	0.24 / 0.18	AT3G56400	40.19	63	4.26e-38	GO terms: response to bacterium,nucleus,camalexin biosynthetic process,systemic acquired resistance, salicylic acid mediated signaling pathway,induced systemic resistance, jasmonic acid mediated signaling pathway,regulation of jasmonic acid mediated signaling pathway,regulation of salicylic acid mediated signaling pathway,regulation of brassinosteroid mediated signaling pathway,defense response t…
HanXRQChr03g0067681	Putative NB-ARC%3B Powdery mildew resistance protein%2C RPW8 domain%3B P-loop containing nucleoside triphosphate hydrolase%3B Leucine-rich repeat domain%2C L domain-like	Root44	0.22	AT5G66900	35.86	90	3.5e-126	GO terms: defense response to fungus
HanXRQChr10g0305431	Putative NB-ARC%3B P-loop containing nucleoside triphosphate hydrolase%3B Leucine-rich repeat domain%2C L domain-like	Root44	0.22	AT5G66900	40.11	89	1.31e-112	GO terms: defense response to fungus
HanXRQChr09g0274851	Probable senescence-associated gene 101	Root44	0.20	AT5G14930	37.08	85	1.38e-83	GO terms: defense response to Gram-negative bacterium, defense response, positive regulation of defense response to bacterium, positive regulation of defense response to oomycetes, positive regulation of defense response to virus by host
