# Supplementary material for: Co-Expression Networks in Sunflower: Harnessing the Power of Multi-Study Transcriptomic Public Data to Identify and Categorize Candidate Genes for Fungal Resistance
Source: Plants (Basel). 2023 Jul 25;12(15):2767. doi: 10.3390/plants12152767 (PMC10421300; doi:10.3390/plants12152767)
Supplement: Supplementary file 1 [file plants-12-02767-s001.zip › File_S1.Samples_metadata.xlsx]

## Sheet: GreenGCN
Bioproject	SRA study	SRA run	Genotype	Age	Library type	Present in network	Original publication
PRJNA193050	SRP021009	SRR1685763	Arikara	Seedling	2x100	Yes	2017 - Badouin et al - The sunflower genome provides insights into oil metabolism, flowering and Asterid evolution
PRJNA193050	SRP021009	SRR1685764	HA369	Seedling	2x75	Yes
PRJNA193050	SRP021009	SRR1685765	HA384	Seedling	2x75	Yes
PRJNA193050	SRP021009	SRR1685767	Havasuapi	Seedling	2x100	Yes
PRJNA193050	SRP021009	SRR1685768	Hidatsa	Seedling	2x100	Yes
PRJNA193050	SRP021009	SRR1685770	Hopi Dye	Seedling	2x100	Yes
PRJNA193050	SRP021009	SRR1685771	Kosim	Seedling	2x75	Yes
PRJNA193050	SRP021009	SRR1685772	Maiz Negro	Seedling	2x100	Yes
PRJNA193050	SRP021009	SRR1685773	Maize de Tejas	Seedling	2x100	No
PRJNA193050	SRP021009	SRR1685774	Mammoth	Seedling	2x75	No
PRJNA193050	SRP021009	SRR1685775	Mandan	Seedling	2x100	No
PRJNA193050	SRP021009	SRR1685776	RHA274	Seedling	2x75	Yes
PRJNA193050	SRP021009	SRR1685778	Sunrise	Seedling	2x75	Yes
PRJNA193050	SRP021009	SRR1685779	Sunrise	Seedling	2x75	Yes
PRJNA193050	SRP021009	SRR1685780	VNIIMK8931	Seedling	2x75	Yes
PRJNA193050	SRP021009	SRR1685781	Zuni	Seedling	2x100	No
PRJNA193050	SRP021009	SRR826549	SAW3	Seedling	2x100	No
PRJNA193050	SRP021009	SRR826550	MEN	Seedling	2x100	Yes
PRJNA193050	SRP021009	SRR826559	ALB	Seedling	2x100	Yes
PRJNA193050	SRP021009	SRR826566	LEW1	Seedling	2x100	Yes
PRJNA193050	SRP021009	SRR826567	NEW	Seedling	2x100	Yes
PRJNA193050	SRP021009	SRR826568	TEW	Seedling	2x100	Yes
PRJNA193050	SRP021009	SRR826642	K111	Seedling	1x75	Yes
PRJNA193050	SRP021009	SRR826643	K111	Seedling	1x75	Yes
	SRP092742	SRR4996836	XRQ	2 weeks	2x100	Yes
	SRP092742	SRR4996817	XRQ	2 weeks	2x100	Yes
	SRP092742	SRR4996798	XRQ	2 weeks	2x100	Yes
	SRP092742	SRR4996821	XRQ	2 weeks	2x100	Yes
	SRP092742	SRR4996806	XRQ	2 weeks	2x100	Yes
	SRP092742	SRR4996807	XRQ	2 weeks	2x100	Yes
	SRP092742	SRR4996792	XRQ	2 weeks	2x100	Yes
	SRP092742	SRR4996801	XRQ	2 weeks	2x100	Yes
	SRP092742	SRR4996840	XRQ	2 weeks	2x100	Yes
	SRP092742	SRR4996850	XRQ	2 weeks	2x100	Yes
	SRP092742	SRR4996830	XRQ	2 weeks	2x100	Yes
	SRP092742	SRR4996837	XRQ	2 weeks	2x100	Yes
	SRP092742	SRR4996824	XRQ	Pre-flowering	2x100	Yes
	SRP092742	SRR4996804	XRQ	Pre-flowering	2x100	Yes
	SRP092742	SRR4996813	XRQ	Pre-flowering	2x100	Yes
	SRP092742	SRR4996802	XRQ	Pre-flowering	2x100	Yes
	SRP092742	SRR4996825	XRQ	Pre-flowering	2x100	Yes
	SRP092742	SRR4996810	XRQ	Pre-flowering	2x100	Yes
PRJNA483306	SRP157860	SRR7691054	SK02R	Flowering time	2x150	Yes	2021 - Li et al - Genome-wide identification and comprehensive analysis of the NAC transcription factor family in sunflower during salt and drought stress
PRJNA483306	SRP157860	SRR7691055	SK02R	Flowering time	2x150	Yes
PRJNA387265	SRP107385	SRR5576916	HA412	2 weeks	1x44	Yes
PRJNA387265	SRP107385	SRR5576829	HA412	2 weeks	1x44	Yes
PRJNA387265	SRP107385	SRR5576944	HA412	2 weeks	1x44	Yes
PRJNA387265	SRP107385	SRR5576841	HA412	2 weeks	1x44	Yes
PRJNA387265	SRP107385	SRR5576822	HA412	2 weeks	1x44	Yes
PRJNA387265	SRP107385	SRR5576844	HA412	2 weeks	1x44	Yes
PRJNA387265	SRP107385	SRR5576925	HA412	2 weeks	1x44	Yes
PRJNA387265	SRP107385	SRR5576836	HA412	2 weeks	1x44	Yes
PRJNA387265	SRP107385	SRR5576859	HA412	2 weeks	1x44	Yes
PRJNA387265	SRP107385	SRR5576869	HA412	2 weeks	1x44	Yes
PRJNA387265	SRP107385	SRR5576845	HA412	2 weeks	1x44	Yes
PRJNA387265	SRP107385	SRR5576839	HA412	2 weeks	1x44	Yes
PRJNA387265	SRP107385	SRR5576897	HA412	2 weeks	1x44	Yes
PRJNA387265	SRP107385	SRR5576885	HA412	2 weeks	1x44	Yes
PRJNA387265	SRP107385	SRR5576911	HA412	2 weeks	1x44	Yes
PRJNA387265	SRP107385	SRR5576818	HA412	2 weeks	1x44	Yes
PRJNA387265	SRP107385	SRR5576938	HA412	2 weeks	1x44	Yes
PRJNA387265	SRP107385	SRR5576868	HA412	2 weeks	1x44	Yes
PRJNA387265	SRP107385	SRR5576876	HA412	2 weeks	1x44	Yes
PRJNA387265	SRP107385	SRR5576888	HA412	2 weeks	1x44	Yes
PRJNA387265	SRP107385	SRR5576816	HA412	2 weeks	1x44	Yes
PRJNA387265	SRP107385	SRR5576936	HA412	2 weeks	1x44	Yes
PRJNA387265	SRP107385	SRR5576810	HA412	2 weeks	1x44	Yes
PRJNA387265	SRP107385	SRR5576917	HA412	2 weeks	1x44	Yes
PRJNA387265	SRP107385	SRR5576820	HA412	2 weeks	1x44	Yes
PRJNA387265	SRP107385	SRR5576872	HA412	2 weeks	1x44	Yes
PRJNA387265	SRP107385	SRR5576825	HA412	2 weeks	1x44	Yes
PRJNA387265	SRP107385	SRR5576898	HA412	2 weeks	1x44	Yes
PRJNA387265	SRP107385	SRR5576827	HA412	2 weeks	1x44	Yes
PRJNA387265	SRP107385	SRR5576875	HA412	2 weeks	1x44	Yes
PRJNA387265	SRP107385	SRR5576927	HA412	2 weeks	1x44	Yes
PRJNA387265	SRP107385	SRR5576843	HA412	2 weeks	1x44	No
PRJNA387265	SRP107385	SRR5576946	HA412	2 weeks	1x44	Yes
PRJNA387265	SRP107385	SRR5576921	HA412	2 weeks	1x44	No
PRJNA387265	SRP107385	SRR5576803	HA412	2 weeks	1x44	No
PRJNA387265	SRP107385	SRR5576930	HA412	2 weeks	1x44	No
PRJNA387265	SRP107385	SRR5576905	HA412	2 weeks	1x44	Yes
PRJNA387265	SRP107385	SRR5576913	HA412	2 weeks	1x44	Yes
PRJNA387265	SRP107385	SRR5576846	HA412	2 weeks	1x44	Yes
PRJNA387265	SRP107385	SRR5576882	HA412	2 weeks	1x44	Yes
PRJNA387265	SRP107385	SRR5576819	HA412	2 weeks	1x44	Yes
PRJNA387265	SRP107385	SRR5576928	HA412	2 weeks	1x44	Yes
PRJNA387265	SRP107385	SRR5576903	HA412	2 weeks	1x44	Yes
PRJNA387265	SRP107385	SRR5576878	HA412	2 weeks	1x44	Yes
PRJNA387265	SRP107385	SRR5576912	HA412	2 weeks	1x44	Yes
PRJNA387265	SRP107385	SRR5576863	HA412	2 weeks	1x44	Yes
PRJNA387265	SRP107385	SRR5576877	HA412	2 weeks	1x44	Yes
PRJNA387265	SRP107385	SRR5576934	HA412	2 weeks	1x44	Yes
PRJNA387265	SRP107385	SRR5576835	HA412	2 weeks	1x44	Yes
PRJNA387265	SRP107385	SRR5576834	HA412	2 weeks	1x44	Yes
PRJNA387265	SRP107385	SRR5576935	HA412	2 weeks	1x44	Yes
PRJNA387265	SRP107385	SRR5576815	HA412	2 weeks	1x44	Yes
PRJNA387265	SRP107385	SRR5576894	HA412	2 weeks	1x44	Yes
PRJNA387265	SRP107385	SRR5576942	HA412	2 weeks	1x44	Yes
PRJNA387265	SRP107385	SRR5576926	HA412	2 weeks	1x44	Yes
PRJNA387265	SRP107385	SRR5576837	HA412	2 weeks	1x44	Yes
PRJNA387265	SRP107385	SRR5576823	HA412	2 weeks	1x44	Yes
PRJNA387265	SRP107385	SRR5576945	HA412	2 weeks	1x44	Yes
PRJNA387265	SRP107385	SRR5576851	HA412	2 weeks	1x44	Yes
PRJNA387265	SRP107385	SRR5576943	HA412	2 weeks	1x44	Yes
PRJNA387265	SRP107385	SRR5576850	HA412	2 weeks	1x44	Yes
PRJNA387265	SRP107385	SRR5576941	HA412	2 weeks	1x44	Yes
PRJNA387265	SRP107385	SRR5576933	HA412	2 weeks	1x44	No
PRJNA387265	SRP107385	SRR5576862	HA412	2 weeks	1x44	Yes
PRJNA387265	SRP107385	SRR5576856	HA412	2 weeks	1x44	Yes
PRJNA387265	SRP107385	SRR5576811	HA412	2 weeks	1x44	No
PRJNA387265	SRP107385	SRR5576880	HA412	2 weeks	1x44	Yes
PRJNA387265	SRP107385	SRR5576940	HA412	2 weeks	1x44	Yes
PRJNA387265	SRP107385	SRR5576879	HA412	2 weeks	1x44	Yes
PRJNA387265	SRP107385	SRR5576861	HA412	2 weeks	1x44	Yes
PRJNA387265	SRP107385	SRR5576870	HA412	2 weeks	1x44	Yes
PRJNA387265	SRP107385	SRR5576892	HA412	2 weeks	1x44	Yes
PRJNA387265	SRP107385	SRR5576915	HA412	2 weeks	1x44	Yes
PRJNA387265	SRP107385	SRR5576902	HA412	2 weeks	1x44	Yes
PRJNA387265	SRP107385	SRR5576828	HA412	2 weeks	1x44	Yes
PRJNA387265	SRP107385	SRR5576806	HA412	2 weeks	1x44	Yes
PRJNA387265	SRP107385	SRR5576884	HA412	2 weeks	1x44	Yes
PRJNA387265	SRP107385	SRR5576899	HA412	2 weeks	1x44	Yes
PRJNA387265	SRP107385	SRR5576889	HA412	2 weeks	1x44	Yes
PRJNA387265	SRP107385	SRR5576840	HA412	2 weeks	1x44	Yes
PRJNA387265	SRP107385	SRR5576853	HA412	2 weeks	1x44	Yes
PRJNA387265	SRP107385	SRR5576886	HA412	2 weeks	1x44	Yes
PRJNA387265	SRP107385	SRR5576817	HA412	2 weeks	1x44	Yes
PRJNA387265	SRP107385	SRR5576832	HA412	2 weeks	1x44	Yes
PRJNA387265	SRP107385	SRR5576812	HA412	2 weeks	1x44	Yes
PRJNA387265	SRP107385	SRR5576890	HA412	2 weeks	1x44	Yes
PRJNA387265	SRP107385	SRR5576838	HA412	2 weeks	1x44	Yes
PRJNA387265	SRP107385	SRR5576826	HA412	2 weeks	1x44	Yes
PRJNA387265	SRP107385	SRR5576918	HA412	2 weeks	1x44	Yes
PRJNA387265	SRP107385	SRR5576805	HA412	2 weeks	1x44	Yes
PRJNA387265	SRP107385	SRR5576920	HA412	2 weeks	1x44	Yes
PRJNA387265	SRP107385	SRR5576814	HA412	2 weeks	1x44	Yes
PRJNA387265	SRP107385	SRR5576910	HA412	2 weeks	1x44	Yes
PRJNA387265	SRP107385	SRR5576900	HA412	2 weeks	1x44	Yes
PRJNA387265	SRP107385	SRR5576807	HA412	2 weeks	1x44	Yes
PRJNA387265	SRP107385	SRR5576842	HA412	2 weeks	1x44	Yes
PRJNA387265	SRP107385	SRR5576864	HA412	2 weeks	1x44	Yes
PRJNA387265	SRP107385	SRR5576932	HA412	2 weeks	1x44	Yes
PRJNA387265	SRP107385	SRR5576865	HA412	2 weeks	1x44	Yes
PRJNA387265	SRP107385	SRR5576937	HA412	2 weeks	1x44	Yes
PRJNA387265	SRP107385	SRR5576929	HA412	2 weeks	1x44	Yes
PRJNA387265	SRP107385	SRR5576939	HA412	2 weeks	1x44	Yes
PRJNA387265	SRP107385	SRR5576871	HA412	2 weeks	1x44	Yes
PRJNA387265	SRP107385	SRR5576804	HA412	2 weeks	1x44	No
PRJNA387265	SRP107385	SRR5576860	HA412	2 weeks	1x44	Yes
PRJNA387265	SRP107385	SRR5576830	HA412	2 weeks	1x44	No
PRJNA387265	SRP107385	SRR5576914	HA412	2 weeks	1x44	No
PRJNA387265	SRP107385	SRR5576883	HA412	2 weeks	1x44	No
PRJNA387265	SRP107385	SRR5576858	HA412	2 weeks	1x44	Yes
PRJNA387265	SRP107385	SRR5576831	HA412	2 weeks	1x44	Yes
PRJNA387265	SRP107385	SRR5576848	HA412	2 weeks	1x44	Yes
PRJNA387265	SRP107385	SRR5576808	HA412	2 weeks	1x44	Yes
PRJNA387265	SRP107385	SRR5576866	HA412	2 weeks	1x44	Yes
PRJNA387265	SRP107385	SRR5576887	HA412	2 weeks	1x44	Yes
PRJNA387265	SRP107385	SRR5576895	HA412	2 weeks	1x44	Yes
PRJNA387265	SRP107385	SRR5576824	HA412	2 weeks	1x44	Yes
PRJNA387265	SRP107385	SRR5576922	HA412	2 weeks	1x44	Yes
PRJNA387265	SRP107385	SRR5576847	HA412	2 weeks	1x44	Yes
PRJNA387265	SRP107385	SRR5576919	HA412	2 weeks	1x44	Yes
PRJNA387265	SRP107385	SRR5576813	HA412	2 weeks	1x44	Yes
PRJNA387265	SRP107385	SRR5576881	HA412	2 weeks	1x44	Yes
PRJNA387265	SRP107385	SRR5576923	HA412	2 weeks	1x44	Yes
PRJNA387265	SRP107385	SRR5576931	HA412	2 weeks	1x44	Yes
PRJNA387265	SRP107385	SRR5576901	HA412	2 weeks	1x44	Yes
PRJNA387265	SRP107385	SRR5576867	HA412	2 weeks	1x44	Yes
PRJNA387265	SRP107385	SRR5576854	HA412	2 weeks	1x44	Yes
PRJNA387265	SRP107385	SRR5576852	HA412	2 weeks	1x44	Yes
PRJNA387265	SRP107385	SRR5576906	HA412	2 weeks	1x44	Yes
PRJNA387265	SRP107385	SRR5576821	HA412	2 weeks	1x44	Yes
PRJNA387265	SRP107385	SRR5576833	HA412	2 weeks	1x44	No
PRJNA387265	SRP107385	SRR5576893	HA412	2 weeks	1x44	Yes
PRJNA387265	SRP107385	SRR5576896	HA412	2 weeks	1x44	Yes
PRJNA387265	SRP107385	SRR5576908	HA412	2 weeks	1x44	Yes
PRJNA387265	SRP107385	SRR5576809	HA412	2 weeks	1x44	Yes
PRJNA387265	SRP107385	SRR5576904	HA412	2 weeks	1x44	Yes
PRJNA387265	SRP107385	SRR5576909	HA412	2 weeks	1x44	Yes
PRJNA387265	SRP107385	SRR5576857	HA412	2 weeks	1x44	Yes
PRJNA387265	SRP107385	SRR5576924	HA412	2 weeks	1x44	Yes
PRJNA387265	SRP107385	SRR5576874	HA412	2 weeks	1x44	Yes
PRJNA387265	SRP107385	SRR5576891	HA412	2 weeks	1x44	Yes
PRJNA387265	SRP107385	SRR5576855	HA412	2 weeks	1x44	Yes
PRJNA387265	SRP107385	SRR5576849	HA412	2 weeks	1x44	Yes
PRJNA387265	SRP107385	SRR5576873	HA412	2 weeks	1x44	Yes
PRJNA387265	SRP107385	SRR5576907	HA412	2 weeks	1x44	Yes
PRJNA797513	SRP355489	SRR17648763	JB231AC	30days	2x150	Yes	2022 - Fu et al - Physiological and Transcriptomic Comparison of Two Sunflower (Helianthus annuus L.) Cultivars With High/Low Cadmium Accumulation
PRJNA797513	SRP355489	SRR17648764	JB231AC	30days	2x150	Yes
PRJNA797513	SRP355489	SRR17648765	JB231AC	30days	2x150	Yes
PRJNA797513	SRP355489	SRR17648766	JB231AC	30days	2x150	Yes
PRJNA797513	SRP355489	SRR17648767	62-3	30days	2x150	Yes
PRJNA797513	SRP355489	SRR17648768	62-3	30days	2x150	Yes
PRJNA797513	SRP355489	SRR17648769	62-3	30days	2x150	Yes
PRJNA797513	SRP355489	SRR17648770	62-3	30days	2x150	Yes
PRJNA797513	SRP355489	SRR17648771	JB231AC	30days	2x150	Yes
PRJNA797513	SRP355489	SRR17648772	JB231AC	30days	2x150	Yes
PRJNA797513	SRP355489	SRR17648773	62-3	30days	2x150	Yes
PRJNA797513	SRP355489	SRR17648774	62-3	30days	2x150	Yes
PRJNA543138	SRP199315	SRR9114050	RHA 298	2nd pair of true leaves open	2x125	Yes
PRJNA543138	SRP199315	SRR9114051	CM316	2nd pair of true leaves open	2x125	Yes
PRJNA543138	SRP199315	SRR9114052	PA 7	2nd pair of true leaves open	2x125	Yes
PRJNA543138	SRP199315	SRR9114053	B005-S6-MSms	2nd pair of true leaves open	2x125	Yes
PRJNA543138	SRP199315	SRR9114054	Sundak	2nd pair of true leaves open	2x125	Yes
PRJNA543138	SRP199315	SRR9114055	2 Cm 167	2nd pair of true leaves open	2x125	Yes
PRJNA543138	SRP199315	SRR9114056	CM 616	2nd pair of true leaves open	2x125	Yes
PRJNA543138	SRP199315	SRR9114057	CM 621	2nd pair of true leaves open	2x125	Yes
PRJNA543138	SRP199315	SRR9114058	CM580	2nd pair of true leaves open	2x125	Yes
PRJNA543138	SRP199315	SRR9114059	HA305	2nd pair of true leaves open	2x125	Yes
PRJNA543138	SRP199315	SRR9114060	RHA 269	2nd pair of true leaves open	2x125	Yes
PRJNA543138	SRP199315	SRR9114061	Podarok	2nd pair of true leaves open	2x125	Yes
PRJNA543138	SRP199315	SRR9114062	GPIIIL	2nd pair of true leaves open	2x125	Yes
PRJNA543138	SRP199315	SRR9114063	Norkinsol	2nd pair of true leaves open	2x125	Yes
PRJNA543138	SRP199315	SRR9114064	B-7422-1	2nd pair of true leaves open	2x125	Yes
PRJNA543138	SRP199315	SRR9114065	HS 18	2nd pair of true leaves open	2x125	Yes
PRJNA543138	SRP199315	SRR9114066	Sundak	2nd pair of true leaves open	2x125	Yes
PRJNA543138	SRP199315	SRR9114067	CM624	2nd pair of true leaves open	2x125	Yes
PRJNA543138	SRP199315	SRR9114068	Zaria	2nd pair of true leaves open	2x125	Yes
PRJNA543138	SRP199315	SRR9114069	2 Cm 30	2nd pair of true leaves open	2x125	Yes
PRJNA543138	SRP199315	SRR9114070	CM567	2nd pair of true leaves open	2x125	Yes
PRJNA543138	SRP199315	SRR9114071	CM501	2nd pair of true leaves open	2x125	Yes
PRJNA543138	SRP199315	SRR9114072	CM573	2nd pair of true leaves open	2x125	Yes
PRJNA543138	SRP199315	SRR9114073	CM569	2nd pair of true leaves open	2x125	Yes
PRJNA543138	SRP199315	SRR9114074	CM308	2nd pair of true leaves open	2x125	Yes
PRJNA543138	SRP199315	SRR9114075	Cm304	2nd pair of true leaves open	2x125	Yes
PRJNA543138	SRP199315	SRR9114076	CM80	2nd pair of true leaves open	2x125	Yes
PRJNA543138	SRP199315	SRR9114077	CM79	2nd pair of true leaves open	2x125	Yes
PRJNA543138	SRP199315	SRR9114078	CM78	2nd pair of true leaves open	2x125	Yes
PRJNA543138	SRP199315	SRR9114079	CM68	2nd pair of true leaves open	2x125	Yes
PRJNA543138	SRP199315	SRR9114080	CM65	2nd pair of true leaves open	2x125	Yes
PRJNA543138	SRP199315	SRR9114081	CM53	2nd pair of true leaves open	2x125	Yes
PRJNA543138	SRP199315	SRR9114082	CM51	2nd pair of true leaves open	2x125	Yes
PRJNA543138	SRP199315	SRR9114083	CM36	2nd pair of true leaves open	2x125	Yes
PRJNA543138	SRP199315	SRR9114084	CM35	2nd pair of true leaves open	2x125	Yes
PRJNA543138	SRP199315	SRR9114085	CM1	2nd pair of true leaves open	2x125	Yes
PRJNA543138	SRP199315	SRR9114086	Oroka	2nd pair of true leaves open	2x125	Yes
PRJNA543138	SRP199315	SRR9114087	Sunworth	2nd pair of true leaves open	2x125	Yes
PRJNA543138	SRP199315	SRR9114088	Cakinskij 269	2nd pair of true leaves open	2x125	Yes
PRJNA543138	SRP199315	SRR9114089	CM382	2nd pair of true leaves open	2x125	Yes
PRJNA543138	SRP199315	SRR9114090	CANP 3	2nd pair of true leaves open	2x125	Yes
PRJNA543138	SRP199315	SRR9114091	Sundak	2nd pair of true leaves open	2x125	Yes
PRJNA543138	SRP199315	SRR9114092	Commander	2nd pair of true leaves open	2x125	Yes
PRJNA543138	SRP199315	SRR9114093	Da Xing Wu Chu	2nd pair of true leaves open	2x125	Yes
PRJNA543138	SRP199315	SRR9114094	Rassvet	2nd pair of true leaves open	2x125	Yes
PRJNA543138	SRP199315	SRR9114095	Luciole	2nd pair of true leaves open	2x125	Yes
PRJNA543138	SRP199315	SRR9114096	PGR 3162	2nd pair of true leaves open	2x125	Yes
PRJNA543138	SRP199315	SRR9114097	Chernianka Reselect	2nd pair of true leaves open	2x125	Yes
PRJNA543138	SRP199315	SRR9114098	HA821	2nd pair of true leaves open	2x125	Yes
PRJNA543138	SRP199315	SRR9114099	S37-388	2nd pair of true leaves open	2x125	Yes
PRJNA543138	SRP199315	SRR9114100	T66006-2-2-7-11	2nd pair of true leaves open	2x125	Yes
PRJNA543138	SRP199315	SRR9114101	X11 7b-Ob	2nd pair of true leaves open	2x125	Yes
PRJNA543138	SRP199315	SRR9114102	Chapinsky 269	2nd pair of true leaves open	2x125	Yes
PRJNA543138	SRP199315	SRR9114103	Elia	2nd pair of true leaves open	2x125	Yes
PRJNA543138	SRP199315	SRR9114104	Primasol	2nd pair of true leaves open	2x125	Yes
PRJNA543138	SRP199315	SRR9114105	Pehuen	2nd pair of true leaves open	2x125	Yes
PRJNA543138	SRP199315	SRR9114106	Sundak	2nd pair of true leaves open	2x125	Yes
PRJNA543138	SRP199315	SRR9114107	54-3	2nd pair of true leaves open	2x125	Yes
PRJNA543138	SRP199315	SRR9114108	Morden 12	2nd pair of true leaves open	2x125	Yes
PRJNA543138	SRP199315	SRR9114109	Morden 81-232	2nd pair of true leaves open	2x125	Yes
PRJNA543138	SRP199315	SRR9114110	Vashod	2nd pair of true leaves open	2x125	Yes
PRJNA543138	SRP199315	SRR9114111	CM172	2nd pair of true leaves open	2x125	Yes
PRJNA543138	SRP199315	SRR9114112	Cm225	2nd pair of true leaves open	2x125	Yes
PRJNA543138	SRP199315	SRR9114113	CM140	2nd pair of true leaves open	2x125	Yes
PRJNA543138	SRP199315	SRR9114114	CM147	2nd pair of true leaves open	2x125	Yes
PRJNA543138	SRP199315	SRR9114115	CM122	2nd pair of true leaves open	2x125	Yes
PRJNA543138	SRP199315	SRR9114116	CM134	2nd pair of true leaves open	2x125	Yes
PRJNA543138	SRP199315	SRR9114117	CM88	2nd pair of true leaves open	2x125	Yes
PRJNA543138	SRP199315	SRR9114118	CM120	2nd pair of true leaves open	2x125	Yes
PRJNA543138	SRP199315	SRR9114119	HA 224	2nd pair of true leaves open	2x125	Yes
PRJNA543138	SRP199315	SRR9114120	CM256	2nd pair of true leaves open	2x125	Yes
PRJNA543138	SRP199315	SRR9114121	CM257	2nd pair of true leaves open	2x125	Yes
PRJNA448335	SRP136891	SRR6924827	Line 434	40 days	2x50	Yes
PRJNA448335	SRP136891	SRR6924828	Line 434	40 days	2x50	Yes
PRJNA448335	SRP136891	SRR6924829	Line 434	40 days	2x50	Yes
PRJNA448335	SRP136891	SRR6924830	Line 434	40 days	2x50	Yes
PRJNA448335	SRP136891	SRR6924831	Line 434	40 days	2x50	No
PRJNA448335	SRP136891	SRR6924832	Line 434	40 days	2x50	No
PRJNA72149	SRP007784	SRR343020	SAW3	Seedling	2x100	No
PRJNA632976	SRP262292	SRR11811192	edible_sunflower	A month	2x150	Yes
PRJNA632976	SRP262292	SRR11811195	edible_sunflower	A month	2x150	Yes
PRJNA632976	SRP262292	SRR11811201	edible_sunflower	A month	2x150	Yes
PRJNA492303	SRP162252	SRR7882950	RHA428	16 days	2x125	Yes	2021 - Lee et al - Genome-Wide Expression and Alternative Splicing in Domesticated Sunflowers (Helianthus annuus L.) under Flooding Stress
PRJNA492303	SRP162252	SRR7882951	RHA428	16 days	2x125	Yes
PRJNA492303	SRP162252	SRR7882952	RHA428	16 days	2x125	Yes
PRJNA492303	SRP162252	SRR7882953	RHA428	16 days	2x125	Yes
PRJNA492303	SRP162252	SRR7882954	RHA428	24 days	2x125	Yes
PRJNA492303	SRP162252	SRR7882955	RHA428	24 days	2x125	Yes
PRJNA492303	SRP162252	SRR7882956	RHA428	24 days	2x125	Yes
PRJNA492303	SRP162252	SRR7882957	RHA428	24 days	2x125	Yes
PRJNA492303	SRP162252	SRR7882958	RHA428	30 days	2x125	Yes
PRJNA492303	SRP162252	SRR7882959	RHA428	30 days	2x125	Yes
PRJNA492303	SRP162252	SRR7882960	RHA428	30 days	2x125	Yes
PRJNA492303	SRP162252	SRR7882961	RHA428	30 days	2x125	Yes
PRJNA492303	SRP162252	SRR7882992	HA351	16 days	2x125	Yes
PRJNA492303	SRP162252	SRR7882993	HA351	16 days	2x125	Yes
PRJNA492303	SRP162252	SRR7882994	HA351	16 days	2x125	Yes
PRJNA492303	SRP162252	SRR7882995	HA351	16 days	2x125	Yes
PRJNA492303	SRP162252	SRR7882996	HA351	24 days	2x125	Yes
PRJNA492303	SRP162252	SRR7882997	HA351	24 days	2x125	Yes
PRJNA492303	SRP162252	SRR7882998	HA351	24 days	2x125	Yes
PRJNA492303	SRP162252	SRR7882999	HA351	24 days	2x125	Yes
PRJNA492303	SRP162252	SRR7883000	HA351	30 days	2x125	Yes
PRJNA492303	SRP162252	SRR7883001	HA351	30 days	2x125	Yes
PRJNA492303	SRP162252	SRR7883006	HA351	30 days	2x125	Yes
PRJNA492303	SRP162252	SRR7883007	HA351	30 days	2x125	Yes
PRJNA345532	SRP245841	SRR10984455	SF009	Bud formation phase (R1 to R3)	2x100	Yes	2020 - Gody et al - Transcriptomic data of leaves from eight sunflower lines and their sixteen hybrids under water deficit
PRJNA345532	SRP245841	SRR10984411	SF009	Bud formation phase (R1 to R3)	2x100	Yes
PRJNA345532	SRP245841	SRR10984410	SF009	Bud formation phase (R1 to R3)	2x100	Yes
PRJNA345532	SRP245841	SRR10984398	SF009_SF279	Bud formation phase (R1 to R3)	2x100	Yes
PRJNA345532	SRP245841	SRR10984387	SF009_SF279	Bud formation phase (R1 to R3)	2x100	Yes
PRJNA345532	SRP245841	SRR10984409	SF009_SF279	Bud formation phase (R1 to R3)	2x100	Yes
PRJNA345532	SRP245841	SRR10984321	SF009_SF317	Bud formation phase (R1 to R3)	2x100	Yes
PRJNA345532	SRP245841	SRR10984332	SF009_SF317	Bud formation phase (R1 to R3)	2x100	Yes
PRJNA345532	SRP245841	SRR10984343	SF009_SF317	Bud formation phase (R1 to R3)	2x100	Yes
PRJNA345532	SRP245841	SRR10984457	SF009_SF326	Bud formation phase (R1 to R3)	2x100	Yes
PRJNA345532	SRP245841	SRR10984456	SF009_SF326	Bud formation phase (R1 to R3)	2x100	Yes
PRJNA345532	SRP245841	SRR10984454	SF009_SF326	Bud formation phase (R1 to R3)	2x100	Yes
PRJNA345532	SRP245841	SRR10984450	SF009_SF342	Bud formation phase (R1 to R3)	2x100	Yes
PRJNA345532	SRP245841	SRR10984449	SF009_SF342	Bud formation phase (R1 to R3)	2x100	Yes
PRJNA345532	SRP245841	SRR10984448	SF009_SF342	Bud formation phase (R1 to R3)	2x100	Yes
PRJNA345532	SRP245841	SRR10984443	SF092	Bud formation phase (R1 to R3)	2x100	Yes
PRJNA345532	SRP245841	SRR10984442	SF092	Bud formation phase (R1 to R3)	2x100	Yes
PRJNA345532	SRP245841	SRR10984441	SF092	Bud formation phase (R1 to R3)	2x100	Yes
PRJNA345532	SRP245841	SRR10984437	SF092_SF279	Bud formation phase (R1 to R3)	2x100	Yes
PRJNA345532	SRP245841	SRR10984436	SF092_SF279	Bud formation phase (R1 to R3)	2x100	Yes
PRJNA345532	SRP245841	SRR10984435	SF092_SF279	Bud formation phase (R1 to R3)	2x100	Yes
PRJNA345532	SRP245841	SRR10984430	SF092_SF317	Bud formation phase (R1 to R3)	2x100	Yes
PRJNA345532	SRP245841	SRR10984429	SF092_SF317	Bud formation phase (R1 to R3)	2x100	Yes
PRJNA345532	SRP245841	SRR10984428	SF092_SF317	Bud formation phase (R1 to R3)	2x100	Yes
PRJNA345532	SRP245841	SRR10984424	SF092_SF326	Bud formation phase (R1 to R3)	2x100	Yes
PRJNA345532	SRP245841	SRR10984423	SF092_SF326	Bud formation phase (R1 to R3)	2x100	Yes
PRJNA345532	SRP245841	SRR10984421	SF092_SF326	Bud formation phase (R1 to R3)	2x100	Yes
PRJNA345532	SRP245841	SRR10984417	SF092_SF342	Bud formation phase (R1 to R3)	2x100	Yes
PRJNA345532	SRP245841	SRR10984416	SF092_SF342	Bud formation phase (R1 to R3)	2x100	Yes
PRJNA345532	SRP245841	SRR10984415	SF092_SF342	Bud formation phase (R1 to R3)	2x100	Yes
PRJNA345532	SRP245841	SRR10984407	SF109	Bud formation phase (R1 to R3)	2x100	Yes
PRJNA345532	SRP245841	SRR10984406	SF109	Bud formation phase (R1 to R3)	2x100	Yes
PRJNA345532	SRP245841	SRR10984408	SF109	Bud formation phase (R1 to R3)	2x100	Yes
PRJNA345532	SRP245841	SRR10984402	SF109_SF279	Bud formation phase (R1 to R3)	2x100	Yes
PRJNA345532	SRP245841	SRR10984401	SF109_SF279	Bud formation phase (R1 to R3)	2x100	Yes
PRJNA345532	SRP245841	SRR10984400	SF109_SF279	Bud formation phase (R1 to R3)	2x100	Yes
PRJNA345532	SRP245841	SRR10984395	SF109_SF317	Bud formation phase (R1 to R3)	2x100	Yes
PRJNA345532	SRP245841	SRR10984394	SF109_SF317	Bud formation phase (R1 to R3)	2x100	Yes
PRJNA345532	SRP245841	SRR10984393	SF109_SF317	Bud formation phase (R1 to R3)	2x100	Yes
PRJNA345532	SRP245841	SRR10984389	SF109_SF326	Bud formation phase (R1 to R3)	2x100	Yes
PRJNA345532	SRP245841	SRR10984388	SF109_SF326	Bud formation phase (R1 to R3)	2x100	Yes
PRJNA345532	SRP245841	SRR10984386	SF109_SF326	Bud formation phase (R1 to R3)	2x100	Yes
PRJNA345532	SRP245841	SRR10984382	SF109_SF342	Bud formation phase (R1 to R3)	2x100	Yes
PRJNA345532	SRP245841	SRR10984381	SF109_SF342	Bud formation phase (R1 to R3)	2x100	Yes
PRJNA345532	SRP245841	SRR10984380	SF109_SF342	Bud formation phase (R1 to R3)	2x100	Yes
PRJNA345532	SRP245841	SRR10984375	SF193	Bud formation phase (R1 to R3)	2x100	Yes
PRJNA345532	SRP245841	SRR10984374	SF193	Bud formation phase (R1 to R3)	2x100	Yes
PRJNA345532	SRP245841	SRR10984373	SF193	Bud formation phase (R1 to R3)	2x100	Yes
PRJNA345532	SRP245841	SRR10984369	SF193_SF279	Bud formation phase (R1 to R3)	2x100	Yes
PRJNA345532	SRP245841	SRR10984368	SF193_SF279	Bud formation phase (R1 to R3)	2x100	Yes
PRJNA345532	SRP245841	SRR10984367	SF193_SF279	Bud formation phase (R1 to R3)	2x100	Yes
PRJNA345532	SRP245841	SRR10984362	SF193_SF317	Bud formation phase (R1 to R3)	2x100	Yes
PRJNA345532	SRP245841	SRR10984361	SF193_SF317	Bud formation phase (R1 to R3)	2x100	Yes
PRJNA345532	SRP245841	SRR10984360	SF193_SF317	Bud formation phase (R1 to R3)	2x100	Yes
PRJNA345532	SRP245841	SRR10984356	SF193_SF326	Bud formation phase (R1 to R3)	2x100	Yes
PRJNA345532	SRP245841	SRR10984355	SF193_SF326	Bud formation phase (R1 to R3)	2x100	Yes
PRJNA345532	SRP245841	SRR10984353	SF193_SF326	Bud formation phase (R1 to R3)	2x100	Yes
PRJNA345532	SRP245841	SRR10984349	SF193_SF342	Bud formation phase (R1 to R3)	2x100	Yes
PRJNA345532	SRP245841	SRR10984348	SF193_SF342	Bud formation phase (R1 to R3)	2x100	Yes
PRJNA345532	SRP245841	SRR10984347	SF193_SF342	Bud formation phase (R1 to R3)	2x100	Yes
PRJNA345532	SRP245841	SRR10984342	SF279	Bud formation phase (R1 to R3)	2x100	Yes
PRJNA345532	SRP245841	SRR10984341	SF279	Bud formation phase (R1 to R3)	2x100	Yes
PRJNA345532	SRP245841	SRR10984340	SF279	Bud formation phase (R1 to R3)	2x100	Yes
PRJNA345532	SRP245841	SRR10984335	SF317	Bud formation phase (R1 to R3)	2x100	Yes
PRJNA345532	SRP245841	SRR10984334	SF317	Bud formation phase (R1 to R3)	2x100	Yes
PRJNA345532	SRP245841	SRR10984336	SF317	Bud formation phase (R1 to R3)	2x100	Yes
PRJNA345532	SRP245841	SRR10984329	SF326	Bud formation phase (R1 to R3)	2x100	Yes
PRJNA345532	SRP245841	SRR10984328	SF326	Bud formation phase (R1 to R3)	2x100	Yes
PRJNA345532	SRP245841	SRR10984327	SF326	Bud formation phase (R1 to R3)	2x100	Yes
PRJNA345532	SRP245841	SRR10984323	SF342	Bud formation phase (R1 to R3)	2x100	No
PRJNA681139	SRP294448	SRR13155372	XC909F1	25days	2x150	Yes	2021 - Lu et al - Multiomics analysis provides insights into alkali stress tolerance of sunflower (Helianthus annuus L.)
PRJNA681139	SRP294448	SRR13155375	XC909F1	25days	2x150	Yes
PRJNA681139	SRP294448	SRR13155376	XC909F1	25days	2x150	Yes
PRJNA398727	SRP115681	SRR5944880	Inbred line R5	Four-leaf stage	1x50	Yes	2017 – Liang et al - Identification of differentially expressed genes in sunflower (Helianthus annuus) leaves and roots under drought stress by RNA sequencing
PRJNA398727	SRP115681	SRR5944881	Inbred line R5	Four-leaf stage	1x50	Yes
PRJNA398727	SRP115681	SRR5944882	Inbred line R5	Four-leaf stage	1x50	Yes
PRJNA525834	SRP187726	SRR8689606	B481_6	Post_Anthesis	2x100	Yes	2019 - Moschen et al - Exploring gene networks in two sunflower lines with contrasting leaf senescence phenotype using a system biology approach
PRJNA525834	SRP187726	SRR8689607	B481_6	Post_Anthesis	2x100	No
PRJNA525834	SRP187726	SRR8689608	B481_6	Post_Anthesis	2x100	Yes
PRJNA525834	SRP187726	SRR8689609	R453	Post_Anthesis	2x100	Yes
PRJNA525834	SRP187726	SRR8689610	R453	Post_Anthesis	2x100	Yes
PRJNA525834	SRP187726	SRR8689611	B481_6	Anthesis	2x100	Yes
PRJNA525834	SRP187726	SRR8689612	R453	Post_Anthesis	2x100	Yes
PRJNA525834	SRP187726	SRR8689613	R453	Anthesis	2x100	Yes
PRJNA525834	SRP187726	SRR8689614	B481_6	Anthesis	2x100	Yes
PRJNA525834	SRP187726	SRR8689615	R453	Anthesis	2x100	Yes
PRJNA525834	SRP187726	SRR8689616	R453	Anthesis	2x100	Yes
PRJNA691509	SRP301398	SRR13415993	NRI05	8 days	2x125	Yes	2019 - Spear - Resurrecting an Urban Sunflower Population: Phenotypic and Molecular Changes Over 36 Years
PRJNA691509	SRP301398	SRR13415994	NRI02	8 days	2x125	Yes
PRJNA691509	SRP301398	SRR13415995	PI_613745_14	8 days	2x125	Yes
PRJNA691509	SRP301398	SRR13415996	PI_613745_11	8 days	2x125	Yes
PRJNA691509	SRP301398	SRR13415997	PI_613745_09	8 days	2x125	Yes
PRJNA691509	SRP301398	SRR13415998	PI_613745_08	8 days	2x125	Yes
PRJNA691509	SRP301398	SRR13415999	PI_613744_14	8 days	2x125	Yes
PRJNA691509	SRP301398	SRR13416000	PI_613744_13	8 days	2x125	Yes
PRJNA691509	SRP301398	SRR13416001	SB06	8 days	2x125	Yes
PRJNA691509	SRP301398	SRR13416002	SB05	8 days	2x125	Yes
PRJNA691509	SRP301398	SRR13416003	SB02	8 days	2x125	Yes
PRJNA691509	SRP301398	SRR13416004	SB01	8 days	2x125	Yes
PRJNA691509	SRP301398	SRR13416005	NRI09	8 days	2x125	Yes
PRJNA691509	SRP301398	SRR13416006	NRI07	8 days	2x125	Yes
PRJNA691509	SRP301398	SRR13416007	PI_613744_10	8 days	2x125	Yes
PRJNA691509	SRP301398	SRR13416008	PI_613744_08	8 days	2x125	No
PRJNA408292	SRP118723	SRR6061856	OK1-10	4weeks	2x100	Yes	2018 - Ranathunge - Transcriptome profiles of sunflower reveal the potential role of microsatellites in gene expression divergence
PRJNA408292	SRP118723	SRR6061857	LC-6	4weeks	2x100	Yes
PRJNA408292	SRP118723	SRR6061858	KS1-7	4weeks	2x100	Yes
PRJNA408292	SRP118723	SRR6061859	OK3-18	4weeks	2x100	Yes
PRJNA408292	SRP118723	SRR6061860	KS1-14	4weeks	2x100	Yes
PRJNA408292	SRP118723	SRR6061861	KS1-9	4weeks	2x100	Yes
PRJNA408292	SRP118723	SRR6061862	OK2-20	4weeks	2x100	Yes
PRJNA408292	SRP118723	SRR6061863	KS2-12	4weeks	2x100	Yes
PRJNA408292	SRP118723	SRR6061864	OK3-17	4weeks	2x100	Yes
PRJNA408292	SRP118723	SRR6061865	OK3-16	4weeks	2x100	Yes
PRJNA408292	SRP118723	SRR6061866	LC-3	4weeks	2x100	Yes
PRJNA408292	SRP118723	SRR6061867	OK1-7	4weeks	2x100	Yes
PRJNA408292	SRP118723	SRR6061868	OK3-8	4weeks	2x100	Yes
PRJNA408292	SRP118723	SRR6061869	KS1-4	4weeks	2x100	Yes
PRJNA408292	SRP118723	SRR6061870	OK2-7	4weeks	2x100	Yes
PRJNA408292	SRP118723	SRR6061871	OK2-8	4weeks	2x100	Yes
PRJNA408292	SRP118723	SRR6061872	OK1-4	4weeks	2x100	Yes
PRJNA408292	SRP118723	SRR6061873	OK1-6	4weeks	2x100	Yes
PRJNA408292	SRP118723	SRR6061874	KS1-50	4weeks	2x100	Yes
PRJNA408292	SRP118723	SRR6061875	LC-46	4weeks	2x100	No
PRJNA408292	SRP118723	SRR6061876	OK2-41	4weeks	2x100	Yes
PRJNA408292	SRP118723	SRR6061877	OK1-48	4weeks	2x100	Yes
PRJNA408292	SRP118723	SRR6061878	OK3-37	4weeks	2x100	Yes
PRJNA408292	SRP118723	SRR6061879	OK3-28	4weeks	2x100	Yes
PRJNA408292	SRP118723	SRR6061880	OK3-21	4weeks	2x100	Yes
PRJNA408292	SRP118723	SRR6061881	OK2-24	4weeks	2x100	Yes
PRJNA408292	SRP118723	SRR6061882	OK2-33	4weeks	2x100	Yes
PRJNA408292	SRP118723	SRR6061883	OK2-28	4weeks	2x100	Yes
PRJNA408292	SRP118723	SRR6061884	KS2-40	4weeks	2x100	No
PRJNA408292	SRP118723	SRR6061885	LC-30	4weeks	2x100	Yes
PRJNA408292	SRP118723	SRR6061886	LC-28	4weeks	2x100	Yes
PRJNA408292	SRP118723	SRR6061887	OK1-22	4weeks	2x100	Yes
PRJNA408292	SRP118723	SRR6061888	OK1-31	4weeks	2x100	Yes
PRJNA408292	SRP118723	SRR6061889	KS2-34	4weeks	2x100	Yes
PRJNA408292	SRP118723	SRR6061890	KS1-18	4weeks	2x100	Yes
PRJNA408292	SRP118723	SRR6061891	KS1-31	4weeks	2x100	Yes
PRJNA408292	SRP118723	SRR6061892	LC-11	4weeks	2x100	Yes
PRJNA408292	SRP118723	SRR6061893	LC-14	4weeks	2x100	Yes
PRJNA408292	SRP118723	SRR6061894	KS2-37	4weeks	2x100	Yes
PRJNA408292	SRP118723	SRR6061895	OK2-23	4weeks	2x100	Yes
PRJNA408292	SRP118723	SRR6061896	KS2-10	4weeks	2x100	Yes
PRJNA408292	SRP118723	SRR6061897	KS2-8	4weeks	2x100	Yes
PRJNA408292	SRP118723	SRR6061898	KS2-6	4weeks	2x100	Yes
PRJNA408292	SRP118723	SRR6061899	OK1-1	4weeks	2x100	Yes
PRJNA408292	SRP118723	SRR6061900	KS1-6	4weeks	2x100	Yes
PRJNA408292	SRP118723	SRR6061901	OK3-12	4weeks	2x100	Yes
PRJNA408292	SRP118723	SRR6061902	OK3-6	4weeks	2x100	Yes
PRJNA408292	SRP118723	SRR6061903	OK2-6	4weeks	2x100	Yes
PRJNA408292	SRP118723	SRR6061904	OK1-9	4weeks	2x100	Yes
PRJNA408292	SRP118723	SRR6061905	LC-5	4weeks	2x100	Yes
PRJNA408292	SRP118723	SRR6061906	OK2-21	4weeks	2x100	Yes
PRJNA408292	SRP118723	SRR6061907	KS2-18	4weeks	2x100	Yes
PRJNA408292	SRP118723	SRR6061908	LC-10	4weeks	2x100	Yes
PRJNA408292	SRP118723	SRR6061909	LC-7	4weeks	2x100	Yes
PRJNA408292	SRP118723	SRR6061910	KS2-16	4weeks	2x100	Yes
PRJNA408292	SRP118723	SRR6061911	OK1-20	4weeks	2x100	Yes
PRJNA408292	SRP118723	SRR6061912	KS2-35	4weeks	2x100	Yes
PRJNA408292	SRP118723	SRR6061913	KS2-22	4weeks	2x100	No
PRJNA408292	SRP118723	SRR6061914	OK2-36	4weeks	2x100	No
PRJNA408292	SRP118723	SRR6061915	OK2-34	4weeks	2x100	Yes
PRJNA408292	SRP118723	SRR6061916	KS1-48	4weeks	2x100	Yes
PRJNA408292	SRP118723	SRR6061917	OK3-50	4weeks	2x100	Yes
PRJNA408292	SRP118723	SRR6061918	LC-42	4weeks	2x100	No
PRJNA408292	SRP118723	SRR6061919	KS1-49	4weeks	2x100	Yes
PRJNA408292	SRP118723	SRR6061920	LC-62	4weeks	2x100	Yes
PRJNA408292	SRP118723	SRR6061921	OK2-46	4weeks	2x100	Yes
PRJNA408292	SRP118723	SRR6061922	OK3-46	4weeks	2x100	Yes
PRJNA408292	SRP118723	SRR6061923	LC-41	4weeks	2x100	Yes
PRJNA408292	SRP118723	SRR6061924	OK1-40	4weeks	2x100	Yes
PRJNA408292	SRP118723	SRR6061925	LC-34	4weeks	2x100	No
PRJNA408292	SRP118723	SRR6061926	LC-39	4weeks	2x100	Yes
PRJNA408292	SRP118723	SRR6061927	KS2-45	4weeks	2x100	Yes
PRJNA408292	SRP118723	SRR6061928	KS2-50	4weeks	2x100	Yes
PRJNA408292	SRP118723	SRR6061929	OK1-45	4weeks	2x100	Yes
PRJNA408292	SRP118723	SRR6061930	KS2-38	4weeks	2x100	Yes
PRJNA408292	SRP118723	SRR6061931	KS1-41	4weeks	2x100	Yes
PRJNA408292	SRP118723	SRR6061932	OK3-43	4weeks	2x100	Yes
PRJNA408292	SRP118723	SRR6061933	OK3-39	4weeks	2x100	Yes
PRJNA408292	SRP118723	SRR6061934	OK3-38	4weeks	2x100	Yes
PRJNA408292	SRP118723	SRR6061935	OK2-37	4weeks	2x100	Yes
PRJNA408292	SRP118723	SRR6061936	KS2-48	4weeks	2x100	Yes
PRJNA408292	SRP118723	SRR6061937	OK1-36	4weeks	2x100	Yes
PRJNA408292	SRP118723	SRR6061938	OK1-35	4weeks	2x100	Yes
PRJNA408292	SRP118723	SRR6061939	KS1-46	4weeks	2x100	Yes
PRJNA408292	SRP118723	SRR6061940	KS1-45	4weeks	2x100	No
PRJNA408292	SRP118723	SRR6061941	OK1-11	4weeks	2x100	Yes
PRJNA408292	SRP118723	SRR6061942	OK3-19	4weeks	2x100	Yes
PRJNA408292	SRP118723	SRR6061943	OK3-20	4weeks	2x100	Yes
PRJNA408292	SRP118723	SRR6061944	KS1-29	4weeks	2x100	Yes
PRJNA408292	SRP118723	SRR6061945	OK1-25	4weeks	2x100	Yes
PRJNA408292	SRP118723	SRR6061946	KS2-39	4weeks	2x100	No
PRJNA408292	SRP118723	SRR6061947	OK2-27	4weeks	2x100	Yes
PRJNA408292	SRP118723	SRR6061948	KS1-35	4weeks	2x100	Yes
PRJNA408292	SRP118723	SRR6061949	KS1-37	4weeks	2x100	Yes
PRJNA408292	SRP118723	SRR6061950	LC-31	4weeks	2x100	Yes
PRJNA194570	SRP021032	SRR826564	Academy2	Seedling	2x100	Yes	2013 – Renaut et al – Genomic islands of divergence are not affected by geography of speciation in sunflowers. Nat Commun 4:1827.
PRJNA194570	SRP021032	SRR826565	Academy7	Seedling	2x100	Yes
PRJNA194570	SRP021032	SRR826560	Canal2	Seedling	2x100	Yes
PRJNA194570	SRP021032	SRR826561	Canal5	Seedling	2x100	Yes
PRJNA194570	SRP021032	SRR826562	Manteca4	Seedling	2x100	Yes
PRJNA194570	SRP021032	SRR826563	Manteca8	Seedling	2x100	Yes
PRJNA194445	SRP021033	SRR826547	HA89	45 days	2x100	Yes	2013 - Rowe and Rieseberg - Genome-scale transcriptional analyses of first-generation interspecific sunflower hybrids reveals broad regulatory compatibility
PRJNA194445	SRP021033	SRR826548	HA89	45 days	2x100	Yes
PRJNA194445	SRP021033	SRR826571	AxP_F1.01	45 days	2x100	Yes
PRJNA194445	SRP021033	SRR826572	AxP_F1.03	45 days	2x100	Yes
PRJNA194445	SRP021033	SRR826573	AxP_F1.04	45 days	2x100	Yes
PRJNA194445	SRP021033	SRR826574	AxP_F1.07	45 days	2x100	Yes
PRJNA194445	SRP021033	SRR826569	AxP_F1.14	45 days	2x100	Yes
PRJNA194445	SRP021033	SRR826570	AxP_F1.17	45 days	2x100	Yes
PRJNA194445	SRP021033	SRR826575	AxP_F1.TA	45 days	2x100	Yes
PRJNA194445	SRP021033	SRR826576	AxP_F1.TB	45 days	2x100	Yes
PRJNA417714	SRP125499	SRR6317511	HA89	Seedling	2x100	Yes	2018 – Smith et al – Genetics of alternative splicing evolution during sunflower domestication
PRJNA417714	SRP125499	SRR6317512	HA89	Seedling	2x100	No
PRJNA417714	SRP125499	SRR6317509	Ann1238	Seedling	2x100	Yes
PRJNA417714	SRP125499	SRR6317510	HA89	Seedling	2x100	Yes
PRJNA417714	SRP125499	SRR6317515	Ann1238	Seedling	2x100	Yes
PRJNA417714	SRP125499	SRR6317516	Ann1238	Seedling	2x100	Yes
PRJNA417714	SRP125499	SRR6317513	RIL001	Seedling	2x100	Yes
PRJNA417714	SRP125499	SRR6317514	RIL002	Seedling	2x100	Yes
PRJNA417714	SRP125499	SRR6317517	RIL003	Seedling	2x100	Yes
PRJNA417714	SRP125499	SRR6317518	RIL005	Seedling	2x100	Yes
PRJNA417714	SRP125499	SRR6317531	RIL006	Seedling	2x100	Yes
PRJNA417714	SRP125499	SRR6317532	RIL008	Seedling	2x100	Yes
PRJNA417714	SRP125499	SRR6317529	RIL009	Seedling	2x100	Yes
PRJNA417714	SRP125499	SRR6317530	RIL010	Seedling	2x100	Yes
PRJNA417714	SRP125499	SRR6317535	RIL012	Seedling	2x100	Yes
PRJNA417714	SRP125499	SRR6317536	RIL014	Seedling	2x100	Yes
PRJNA417714	SRP125499	SRR6317558	RIL016	Seedling	2x100	Yes
PRJNA417714	SRP125499	SRR6317557	RIL017	Seedling	2x100	Yes
PRJNA417714	SRP125499	SRR6317556	RIL018	Seedling	2x100	Yes
PRJNA417714	SRP125499	SRR6317554	RIL019	Seedling	2x100	Yes
PRJNA417714	SRP125499	SRR6317553	RIL020	Seedling	2x100	Yes
PRJNA417714	SRP125499	SRR6317552	RIL021	Seedling	2x100	Yes
PRJNA417714	SRP125499	SRR6317562	RIL022	Seedling	2x100	Yes
PRJNA417714	SRP125499	SRR6317561	RIL024	Seedling	2x100	Yes
PRJNA417714	SRP125499	SRR6317550	RIL027	Seedling	2x100	Yes
PRJNA417714	SRP125499	SRR6317551	RIL029	Seedling	2x100	Yes
PRJNA417714	SRP125499	SRR6317533	RIL030	Seedling	2x100	Yes
PRJNA417714	SRP125499	SRR6317534	RIL031	Seedling	2x100	Yes
PRJNA417714	SRP125499	SRR6317537	RIL032	Seedling	2x100	Yes
PRJNA417714	SRP125499	SRR6317538	RIL033	Seedling	2x100	Yes
PRJNA417714	SRP125499	SRR6317493	RIL034	Seedling	2x100	Yes
PRJNA417714	SRP125499	SRR6317492	RIL035	Seedling	2x100	Yes
PRJNA417714	SRP125499	SRR6317491	RIL037	Seedling	2x100	Yes
PRJNA417714	SRP125499	SRR6317490	RIL038	Seedling	2x100	Yes
PRJNA417714	SRP125499	SRR6317497	RIL039	Seedling	2x100	Yes
PRJNA417714	SRP125499	SRR6317496	RIL040	Seedling	2x100	Yes
PRJNA417714	SRP125499	SRR6317454	RIL041	Seedling	2x100	Yes
PRJNA417714	SRP125499	SRR6317495	RIL042	Seedling	2x100	Yes
PRJNA417714	SRP125499	SRR6317494	RIL043	Seedling	2x100	Yes
PRJNA417714	SRP125499	SRR6317489	RIL044	Seedling	2x100	Yes
PRJNA417714	SRP125499	SRR6317503	RIL045	Seedling	2x100	Yes
PRJNA417714	SRP125499	SRR6317504	RIL046	Seedling	2x100	Yes
PRJNA417714	SRP125499	SRR6317540	RIL047	Seedling	2x100	Yes
PRJNA417714	SRP125499	SRR6317549	RIL048	Seedling	2x100	Yes
PRJNA417714	SRP125499	SRR6317488	RIL050	Seedling	2x100	Yes
PRJNA417714	SRP125499	SRR6317505	RIL052	Seedling	2x100	Yes
PRJNA417714	SRP125499	SRR6317482	RIL053	Seedling	2x100	Yes
PRJNA417714	SRP125499	SRR6317485	RIL054	Seedling	2x100	Yes
PRJNA417714	SRP125499	SRR6317484	RIL060	Seedling	2x100	Yes
PRJNA417714	SRP125499	SRR6317487	RIL062	Seedling	2x100	Yes
PRJNA417714	SRP125499	SRR6317525	RIL064	Seedling	2x100	No
PRJNA417714	SRP125499	SRR6317486	RIL065	Seedling	2x100	Yes
PRJNA417714	SRP125499	SRR6317528	RIL066	Seedling	2x100	No
PRJNA417714	SRP125499	SRR6317460	RIL067	Seedling	2x100	Yes
PRJNA417714	SRP125499	SRR6317461	RIL068	Seedling	2x100	Yes
PRJNA417714	SRP125499	SRR6317457	RIL070	Seedling	2x100	Yes
PRJNA417714	SRP125499	SRR6317475	RIL074	Seedling	2x100	Yes
PRJNA417714	SRP125499	SRR6317506	RIL075	Seedling	2x100	Yes
PRJNA417714	SRP125499	SRR6317499	RIL076	Seedling	2x100	Yes
PRJNA417714	SRP125499	SRR6317500	RIL078	Seedling	2x100	Yes
PRJNA417714	SRP125499	SRR6317501	RIL082	Seedling	2x100	Yes
PRJNA417714	SRP125499	SRR6317519	RIL083	Seedling	2x100	Yes
PRJNA417714	SRP125499	SRR6317458	RIL086	Seedling	2x100	No
PRJNA417714	SRP125499	SRR6317459	RIL088	Seedling	2x100	No
PRJNA417714	SRP125499	SRR6317464	RIL089	Seedling	2x100	Yes
PRJNA417714	SRP125499	SRR6317543	RIL090	Seedling	2x100	Yes
PRJNA417714	SRP125499	SRR6317465	RIL092	Seedling	2x100	Yes
PRJNA417714	SRP125499	SRR6317502	RIL095	Seedling	2x100	Yes
PRJNA417714	SRP125499	SRR6317544	RIL096	Seedling	2x100	No
PRJNA417714	SRP125499	SRR6317456	RIL097	Seedling	2x100	Yes
PRJNA417714	SRP125499	SRR6317478	RIL100	Seedling	2x100	Yes
PRJNA417714	SRP125499	SRR6317472	RIL101	Seedling	2x100	Yes
PRJNA417714	SRP125499	SRR6317450	RIL103	Seedling	2x100	Yes
PRJNA417714	SRP125499	SRR6317453	RIL106	Seedling	2x100	Yes
PRJNA417714	SRP125499	SRR6317462	RIL108	Seedling	2x100	Yes
PRJNA417714	SRP125499	SRR6317463	RIL109	Seedling	2x100	Yes
PRJNA417714	SRP125499	SRR6317466	RIL111	Seedling	2x100	Yes
PRJNA417714	SRP125499	SRR6317467	RIL112	Seedling	2x100	Yes
PRJNA417714	SRP125499	SRR6317560	RIL113	Seedling	2x100	Yes
PRJNA417714	SRP125499	SRR6317541	RIL114	Seedling	2x100	Yes
PRJNA417714	SRP125499	SRR6317563	RIL116	Seedling	2x100	Yes
PRJNA417714	SRP125499	SRR6317564	RIL117	Seedling	2x100	No
PRJNA417714	SRP125499	SRR6317473	RIL118	Seedling	2x100	Yes
PRJNA417714	SRP125499	SRR6317573	RIL119	Seedling	2x100	Yes
PRJNA417714	SRP125499	SRR6317470	RIL120	Seedling	2x100	Yes
PRJNA417714	SRP125499	SRR6317542	RIL121	Seedling	2x100	No
PRJNA417714	SRP125499	SRR6317547	RIL122	Seedling	2x100	Yes
PRJNA417714	SRP125499	SRR6317507	RIL123	Seedling	2x100	Yes
PRJNA417714	SRP125499	SRR6317452	RIL132	Seedling	2x100	Yes
PRJNA417714	SRP125499	SRR6317548	RIL134	Seedling	2x100	Yes
PRJNA417714	SRP125499	SRR6317565	RIL136	Seedling	2x100	Yes
PRJNA417714	SRP125499	SRR6317545	RIL137	Seedling	2x100	Yes
PRJNA417714	SRP125499	SRR6317574	RIL138	Seedling	2x100	Yes
PRJNA417714	SRP125499	SRR6317575	RIL140	Seedling	2x100	Yes
PRJNA417714	SRP125499	SRR6317546	RIL141	Seedling	2x100	Yes
PRJNA417714	SRP125499	SRR6317522	RIL142	Seedling	2x100	Yes
PRJNA417714	SRP125499	SRR6317539	RIL143	Seedling	2x100	Yes
PRJNA417714	SRP125499	SRR6317521	RIL148	Seedling	2x100	Yes
PRJNA417714	SRP125499	SRR6317571	RIL15	Seedling	2x100	Yes
PRJNA417714	SRP125499	SRR6317524	RIL152	Seedling	2x100	Yes
PRJNA417714	SRP125499	SRR6317449	RIL153	Seedling	2x100	Yes
PRJNA417714	SRP125499	SRR6317572	RIL154	Seedling	2x100	Yes
PRJNA417714	SRP125499	SRR6317471	RIL155	Seedling	2x100	Yes
PRJNA417714	SRP125499	SRR6317468	RIL156	Seedling	2x100	Yes
PRJNA417714	SRP125499	SRR6317448	RIL160	Seedling	2x100	Yes
PRJNA417714	SRP125499	SRR6317570	RIL164	Seedling	2x100	Yes
PRJNA417714	SRP125499	SRR6317476	RIL165	Seedling	2x100	Yes
PRJNA417714	SRP125499	SRR6317498	RIL166	Seedling	2x100	Yes
PRJNA417714	SRP125499	SRR6317479	RIL167	Seedling	2x100	No
PRJNA417714	SRP125499	SRR6317481	RIL169	Seedling	2x100	Yes
PRJNA417714	SRP125499	SRR6317480	RIL170	Seedling	2x100	Yes
PRJNA417714	SRP125499	SRR6317569	RIL173	Seedling	2x100	No
PRJNA417714	SRP125499	SRR6317568	RIL175	Seedling	2x100	Yes
PRJNA417714	SRP125499	SRR6317508	RIL179	Seedling	2x100	Yes
PRJNA417714	SRP125499	SRR6317523	RIL180	Seedling	2x100	No
PRJNA417714	SRP125499	SRR6317567	RIL181	Seedling	2x100	Yes
PRJNA417714	SRP125499	SRR6317526	RIL182	Seedling	2x100	Yes
PRJNA417714	SRP125499	SRR6317469	RIL185	Seedling	2x100	Yes
PRJNA417714	SRP125499	SRR6317566	RIL193	Seedling	2x100	Yes
PRJNA417714	SRP125499	SRR6317483	RIL194	Seedling	2x100	Yes
PRJNA417714	SRP125499	SRR6317455	RIL206	Seedling	2x100	Yes
PRJNA417714	SRP125499	SRR6317559	RIL208	Seedling	2x100	Yes
PRJNA417714	SRP125499	SRR6317477	RIL211	Seedling	2x100	Yes
PRJNA417714	SRP125499	SRR6317555	RIL212	Seedling	2x100	Yes
PRJNA417714	SRP125499	SRR6317474	RIL214	Seedling	2x100	Yes
PRJNA417714	SRP125499	SRR6317527	RIL215	Seedling	2x100	Yes
PRJNA417714	SRP125499	SRR6317451	RIL218	Seedling	2x100	Yes
PRJNA417714	SRP125499	SRR6317520	RIL222	Seedling	2x100	Yes
PRJNA417714	SRP125499	SRR6317576	RIL229	Seedling	2x100	Yes
PRJNA574280	SRP223381	SRR10189426	XRQ	5weeks	1x125	Yes	2020 - Sucher et al - Phylotranscriptomics of the Pentapetalae Reveals Frequent Regulatory Variation in Plant Local Responses to the Fungal Pathogen Sclerotinia sclerotiorum
PRJNA574280	SRP223381	SRR10189428	XRQ	5weeks	1x125	Yes
PRJNA574280	SRP223381	SRR10189430	XRQ	5weeks	1x125	Yes
PRJNA542173	SRP197379	SRR9036952	MY8H456CL	8 weeks / R4-R5	2x100	Yes
PRJNA542173	SRP197379	SRR9036943	MY8H456CL	8 weeks / R4-R5	2x100	Yes
PRJNA542173	SRP197379	SRR9036940	MY8H456CL	8 weeks / R4-R5	2x100	Yes
PRJNA542173	SRP197379	SRR9036948	MY8H456CL	8 weeks / R4-R5	2x100	Yes
PRJNA542173	SRP197379	SRR9036958	MY8H456CL	8 weeks / R4-R5	2x100	Yes
PRJNA542173	SRP197379	SRR9036946	MY8H456CL	8 weeks / R4-R5	2x100	Yes
PRJNA542173	SRP197379	SRR9036939	MY8H456CL	8 weeks / R4-R5	2x100	Yes
PRJNA542173	SRP197379	SRR9036956	MY8H456CL	8 weeks / R4-R5	2x100	Yes
PRJNA542173	SRP197379	SRR9036941	MY8H456CL	8 weeks / R4-R5	2x100	Yes
PRJNA542173	SRP197379	SRR9036944	MY8H456CL	8 weeks / R4-R5	2x100	Yes
PRJNA542173	SRP197379	SRR9036947	MY8H456CL	8 weeks / R4-R5	2x100	Yes
PRJNA542173	SRP197379	SRR9036960	MY8H456CL	8 weeks / R4-R5	2x100	Yes
PRJNA542173	SRP197379	SRR9036959	MY8H456CL	8 weeks / R4-R5	2x100	Yes
PRJNA542173	SRP197379	SRR9036953	MY8H456CL	8 weeks / R4-R5	2x100	Yes
PRJNA542173	SRP197379	SRR9036938	MY8H456CL	8 weeks / R4-R5	2x100	Yes
PRJNA542173	SRP197379	SRR9036954	MY8H456CL	8 weeks / R4-R5	2x100	Yes
PRJNA542173	SRP197379	SRR9036957	MY8H456CL	8 weeks / R4-R5	2x100	Yes
PRJNA542173	SRP197379	SRR9036942	MY8H456CL	8 weeks / R4-R5	2x100	Yes
PRJNA542173	SRP197379	SRR9036951	MY8H456CL	8 weeks / R4-R5	2x100	Yes
PRJNA542173	SRP197379	SRR9036955	MY8H456CL	8 weeks / R4-R5	2x100	Yes
PRJNA542173	SRP197379	SRR9036937	MY8H456CL	8 weeks / R4-R5	2x100	Yes
PRJNA542173	SRP197379	SRR9036950	MY8H456CL	8 weeks / R4-R5	2x100	Yes
PRJNA542173	SRP197379	SRR9036949	MY8H456CL	8 weeks / R4-R5	2x100	Yes
PRJNA542173	SRP197379	SRR9036945	MY8H456CL	8 weeks / R4-R5	2x100	Yes
PRJNA595985	SRP237737	SRR10699488	MY8H456CL	8 weeks	2x100	Yes
PRJNA595985	SRP237737	SRR10699489	MY8H456CL	8 weeks	2x100	Yes
PRJNA595985	SRP237737	SRR10699491	MY8H456CL	8 weeks	2x100	Yes
PRJNA595985	SRP237737	SRR10699494	MY8H456CL	8 weeks	2x100	Yes
PRJNA595985	SRP237737	SRR10699495	MY8H456CL	8 weeks	2x100	Yes
PRJNA595985	SRP237737	SRR10699499	MY8H456CL	8 weeks	2x100	Yes
PRJNA595985	SRP237737	SRR10699500	MY8H456CL	8 weeks	2x100	Yes
PRJNA595985	SRP237737	SRR10699503	MY8H456CL	8 weeks	2x100	Yes
PRJNA595985	SRP237737	SRR10699505	MY8H456CL	8 weeks	2x100	Yes
PRJNA595985	SRP237737	SRR10699507	MY8H456CL	8 weeks	2x100	Yes
PRJNA595985	SRP237737	SRR10699509	MY8H456CL	8 weeks	2x100	Yes
PRJNA595985	SRP237737	SRR10699511	MY8H456CL	8 weeks	2x100	Yes
PRJNA595985	SRP237737	SRR10699512	MY8H456CL	8 weeks	2x100	Yes
PRJNA595985	SRP237737	SRR10699514	MY8H456CL	8 weeks	2x100	Yes
PRJNA595985	SRP237737	SRR10699515	MY8H456CL	8 weeks	2x100	Yes
PRJNA595985	SRP237737	SRR10699516	MY8H456CL	8 weeks	2x100	Yes
PRJNA595985	SRP237737	SRR10699517	MY8H456CL	8 weeks	2x100	Yes
PRJNA595985	SRP237737	SRR10699518	MY8H456CL	8 weeks	2x100	Yes
PRJNA595985	SRP237737	SRR10699523	MY8H456CL	8 weeks	2x100	Yes
PRJNA595985	SRP237737	SRR10699490	MY8H456CL	8 weeks	2x100	Yes
PRJNA595985	SRP237737	SRR10699492	MY8H456CL	8 weeks	2x100	Yes
PRJNA595985	SRP237737	SRR10699493	MY8H456CL	8 weeks	2x100	Yes
PRJNA595985	SRP237737	SRR10699496	MY8H456CL	8 weeks	2x100	Yes
PRJNA595985	SRP237737	SRR10699497	MY8H456CL	8 weeks	2x100	Yes
PRJNA595985	SRP237737	SRR10699498	MY8H456CL	8 weeks	2x100	Yes
PRJNA595985	SRP237737	SRR10699501	MY8H456CL	8 weeks	2x100	Yes
PRJNA595985	SRP237737	SRR10699502	MY8H456CL	8 weeks	2x100	Yes
PRJNA595985	SRP237737	SRR10699504	MY8H456CL	8 weeks	2x100	Yes
PRJNA595985	SRP237737	SRR10699508	MY8H456CL	8 weeks	2x100	Yes
PRJNA595985	SRP237737	SRR10699510	MY8H456CL	8 weeks	2x100	Yes
PRJNA595985	SRP237737	SRR10699513	MY8H456CL	8 weeks	2x100	Yes
PRJNA595985	SRP237737	SRR10699519	MY8H456CL	8 weeks	2x100	Yes
PRJNA595985	SRP237737	SRR10699520	MY8H456CL	8 weeks	2x100	Yes
PRJNA595985	SRP237737	SRR10699521	MY8H456CL	8 weeks	2x100	Yes
PRJNA595985	SRP237737	SRR10699522	MY8H456CL	8 weeks	2x100	Yes
PRJNA595985	SRP237737	SRR10699506	MY8H456CL	8 weeks	2x100	Yes
PRJNA597921	SRP239121	SRR10806845	MY8H456CL	8 weeks	2x150	No
PRJNA597921	SRP239121	SRR10806849	MY8H456CL	8 weeks	2x150	No
PRJNA597921	SRP239121	SRR10806870	MY8H456CL	8 weeks	2x150	No
PRJNA597921	SRP239121	SRR10806874	MY8H456CL	8 weeks	2x150	No
PRJNA597921	SRP239121	SRR10806880	MY8H456CL	8 weeks	2x150	No
PRJNA597921	SRP239121	SRR10806917	MY8H456CL	8 weeks	2x150	No
PRJNA797473	SRP355134	SRR17624345	K58	seedling	2x150	Yes	2022 - Wu et al - Time-course transcriptome and WGCNA analysis revealed the drought response mechanism of two sunflower inbred lines
PRJNA797473	SRP355134	SRR17624346	K58	seedling	2x150	Yes
PRJNA797473	SRP355134	SRR17624347	K58	seedling	2x150	Yes
PRJNA797473	SRP355134	SRR17624348	K55	seedling	2x150	Yes
PRJNA797473	SRP355134	SRR17624350	K55	seedling	2x150	Yes
PRJNA797473	SRP355134	SRR17624351	K55	seedling	2x150	Yes
PRJNA723486	SRP315677	SRR14292736	Hyoleic_41	Not application	2x150	Yes	2022 - Li et al - Translocation of Foliar Absorbed Zn in Sunflower (Helianthus annuus) Leaves
PRJNA723486	SRP315677	SRR14292737	Hyoleic_41	Not application	2x150	Yes
PRJNA723486	SRP315677	SRR14292738	Hyoleic_41	Not application	2x150	Yes
PRJNA723486	SRP315677	SRR14292739	Hyoleic_41	Not application	2x150	Yes
PRJNA723486	SRP315677	SRR14292740	Hyoleic_41	Not application	2x150	Yes
PRJNA723486	SRP315677	SRR14292741	Hyoleic_41	Not application	2x150	Yes
PRJNA723486	SRP315677	SRR14292742	Hyoleic_41	Not application	2x150	Yes
PRJNA723486	SRP315677	SRR14292743	Hyoleic_41	Not application	2x150	Yes
PRJNA723486	SRP315677	SRR14292744	Hyoleic_41	Not application	2x150	Yes

## Sheet: RootGCN
Bioproject	SRA study	SRA run	Genotype	Condition	Age	Library type	Present in network	Original study
	SRP092742	SRR4996818	XRQ	Control	2 weeks	2x75	Yes	2017 - Badouin et al - The sunflower genome provides insights into oil metabolism, flowering and Asterid evolution
	SRP092742	SRR4996846	XRQ	Control	2 weeks	2x75	Yes
	SRP092742	SRR4996852	XRQ	Control	2 weeks	2x75	Yes
	SRP092742	SRR4996828	XRQ	Control	2 weeks	2x75	Yes
	SRP092742	SRR4996805	XRQ	Control	2 weeks	2x75	Yes
	SRP092742	SRR4996820	XRQ	Control	2 weeks	2x75	Yes
PRJNA398727	SRP115681	SRR5944886	Inbred line R5	Control	Four-leaf stage	1x50	Yes	2017 – Liang et al - Identification of differentially expressed genes in sunflower (Helianthus annuus) leaves and roots under drought stress by RNA sequencing
PRJNA398727	SRP115681	SRR5944889	Inbred line R5	Control	Four-leaf stage	1x50	Yes
PRJNA398727	SRP115681	SRR5944891	Inbred line R5	Control	Four-leaf stage	1x50	Yes
PRJNA483306	SRP157860	SRR7691056	SK02R	Control	Flowering time	2x150	Yes	2021 - Li et al - Genome-wide identification and comprehensive analysis of the NAC transcription factor family in sunflower during salt and drought stress
PRJNA597921	SRP239121	SRR10806921	MY8H456CL	Control	8 weeks	2x150	Yes
PRJNA597921	SRP239121	SRR10806863	MY8H456CL	Control	8 weeks	2x150	Yes
PRJNA597921	SRP239121	SRR10806859	MY8H456CL	Control	8 weeks	2x150	Yes
PRJNA597921	SRP239121	SRR10806903	MY8H456CL	Control	8 weeks	2x100	Yes
PRJNA597921	SRP239121	SRR10806906	MY8H456CL	Control	8 weeks	2x100	Yes
PRJNA597921	SRP239121	SRR10806854	MY8H456CL	Control	8 weeks	2x150	Yes
PRJNA597921	SRP239121	SRR10806897	MY8H456CL	Control	8 weeks	2x150	Yes
PRJNA597921	SRP239121	SRR10806912	MY8H456CL	Control	8 weeks	2x100	Yes
PRJNA597921	SRP239121	SRR10806913	MY8H456CL	Control	8 weeks	2x100	Yes
PRJNA597921	SRP239121	SRR10806843	MY8H456CL	Control	8 weeks	2x150	Yes
PRJNA597921	SRP239121	SRR10806868	MY8H456CL	Control	8 weeks	2x100	Yes
PRJNA597921	SRP239121	SRR10806869	MY8H456CL	Control	8 weeks	2x100	Yes
PRJNA597921	SRP239121	SRR10806876	MY8H456CL	Control	8 weeks	2x100	Yes
PRJNA597921	SRP239121	SRR10806879	MY8H456CL	Control	8 weeks	2x100	Yes
PRJNA597921	SRP239121	SRR10806914	MY8H456CL	Control	8 weeks	2x150	Yes
PRJNA597921	SRP239121	SRR10806842	MY8H456CL	Control	8 weeks	2x100	Yes
PRJNA597921	SRP239121	SRR10806844	MY8H456CL	Control	8 weeks	2x100	Yes
PRJNA597921	SRP239121	SRR10806902	MY8H456CL	Control	8 weeks	2x150	Yes
PRJNA597921	SRP239121	SRR10806857	MY8H456CL	Control	8 weeks	2x100	Yes
PRJNA597921	SRP239121	SRR10806860	MY8H456CL	Control	8 weeks	2x100	Yes
PRJNA597921	SRP239121	SRR10806893	MY8H456CL	Control	8 weeks	2x150	Yes
PRJNA597921	SRP239121	SRR10806861	MY8H456CL	Control	8 weeks	2x100	Yes
PRJNA597921	SRP239121	SRR10806864	MY8H456CL	Control	8 weeks	2x100	Yes
PRJNA597921	SRP239121	SRR10806909	MY8H456CL	Control	8 weeks	2x150	Yes
PRJNA597921	SRP239121	SRR10806850	MY8H456CL	Control	8 weeks	2x100	Yes
PRJNA597921	SRP239121	SRR10806853	MY8H456CL	Control	8 weeks	2x100	Yes
PRJNA597921	SRP239121	SRR10806920	MY8H456CL	Control	8 weeks	2x150	Yes
PRJNA597921	SRP239121	SRR10806878	MY8H456CL	Control	8 weeks	2x150	Yes
PRJNA597921	SRP239121	SRR10806882	MY8H456CL	Control	8 weeks	2x100	Yes
PRJNA597921	SRP239121	SRR10806884	MY8H456CL	Control	8 weeks	2x100	Yes
PRJNA597921	SRP239121	SRR10806851	MY8H456CL	Control	8 weeks	2x150	Yes
PRJNA597921	SRP239121	SRR10806852	MY8H456CL	Control	8 weeks	2x150	Yes
PRJNA597921	SRP239121	SRR10806855	MY8H456CL	Control	8 weeks	2x150	Yes
PRJNA597921	SRP239121	SRR10806915	MY8H456CL	Control	8 weeks	2x150	Yes
PRJNA597921	SRP239121	SRR10806919	MY8H456CL	Control	8 weeks	2x150	Yes
PRJNA597921	SRP239121	SRR10806846	MY8H456CL	Control	8 weeks	2x150	Yes
PRJNA597921	SRP239121	SRR10806900	MY8H456CL	Control	8 weeks	2x150	Yes
PRJNA597921	SRP239121	SRR10806910	MY8H456CL	Control	8 weeks	2x150	Yes
PRJNA597921	SRP239121	SRR10806918	MY8H456CL	Control	8 weeks	2x150	Yes
PRJNA597921	SRP239121	SRR10806905	MY8H456CL	Control	8 weeks	2x150	Yes
PRJNA597921	SRP239121	SRR10806901	MY8H456CL	Control	8 weeks	2x150	Yes
PRJNA597921	SRP239121	SRR10806891	MY8H456CL	Control	8 weeks	2x150	Yes
PRJNA597921	SRP239121	SRR10806892	MY8H456CL	Control	8 weeks	2x150	Yes
PRJNA597921	SRP239121	SRR10806895	MY8H456CL	Control	8 weeks	2x150	Yes
PRJNA597921	SRP239121	SRR10806899	MY8H456CL	Control	8 weeks	2x150	Yes
PRJNA597921	SRP239121	SRR10806904	MY8H456CL	Control	8 weeks	2x150	Yes
PRJNA597921	SRP239121	SRR10806907	MY8H456CL	Control	8 weeks	2x150	Yes
PRJNA597921	SRP239121	SRR10806856	MY8H456CL	Control	8 weeks	2x150	Yes
PRJNA597921	SRP239121	SRR10806858	MY8H456CL	Control	8 weeks	2x150	Yes
PRJNA597921	SRP239121	SRR10806885	MY8H456CL	Control	8 weeks	2x150	Yes
PRJNA597921	SRP239121	SRR10806887	MY8H456CL	Control	8 weeks	2x150	Yes
PRJNA597921	SRP239121	SRR10806889	MY8H456CL	Control	8 weeks	2x150	Yes
PRJNA597921	SRP239121	SRR10806862	MY8H456CL	Control	8 weeks	2x150	Yes
PRJNA597921	SRP239121	SRR10806865	MY8H456CL	Control	8 weeks	2x150	Yes
PRJNA597921	SRP239121	SRR10806866	MY8H456CL	Control	8 weeks	2x150	Yes
PRJNA597921	SRP239121	SRR10806871	MY8H456CL	Control	8 weeks	2x150	Yes
PRJNA597921	SRP239121	SRR10806873	MY8H456CL	Control	8 weeks	2x150	Yes
PRJNA597921	SRP239121	SRR10806867	MY8H456CL	Control	8 weeks	2x150	Yes
PRJNA597921	SRP239121	SRR10806872	MY8H456CL	Control	8 weeks	2x150	Yes
PRJNA597921	SRP239121	SRR10806875	MY8H456CL	Control	8 weeks	2x150	Yes
PRJNA597921	SRP239121	SRR10806841	MY8H456CL	Control	8 weeks	2x150	Yes
PRJNA597921	SRP239121	SRR10806848	MY8H456CL	Control	8 weeks	2x150	Yes
PRJNA597921	SRP239121	SRR10806916	MY8H456CL	Control	8 weeks	2x150	Yes
PRJNA597921	SRP239121	SRR10806847	MY8H456CL	Control	8 weeks	2x150	Yes
PRJNA597921	SRP239121	SRR10806908	MY8H456CL	Control	8 weeks	2x150	Yes
PRJNA597921	SRP239121	SRR10806911	MY8H456CL	Control	8 weeks	2x150	Yes
PRJNA597921	SRP239121	SRR10806894	MY8H456CL	Control	8 weeks	2x150	Yes
PRJNA597921	SRP239121	SRR10806896	MY8H456CL	Control	8 weeks	2x150	Yes
PRJNA597921	SRP239121	SRR10806898	MY8H456CL	Control	8 weeks	2x150	Yes
PRJNA597921	SRP239121	SRR10806886	MY8H456CL	Control	8 weeks	2x150	Yes
PRJNA597921	SRP239121	SRR10806888	MY8H456CL	Control	8 weeks	2x150	Yes
PRJNA597921	SRP239121	SRR10806890	MY8H456CL	Control	8 weeks	2x150	Yes
PRJNA597921	SRP239121	SRR10806877	MY8H456CL	Control	8 weeks	2x150	Yes
PRJNA597921	SRP239121	SRR10806881	MY8H456CL	Control	8 weeks	2x150	Yes
PRJNA597921	SRP239121	SRR10806883	MY8H456CL	Control	8 weeks	2x150	Yes
PRJNA492303	SRP162252	SRR7882972	RHA428	Control	24 days	2x125	Yes	2021 - Lee et al - Genome-Wide Expression and Alternative Splicing in Domesticated Sunflowers (Helianthus annuus L.) under Flooding Stress
PRJNA492303	SRP162252	SRR7882973	RHA428	Control	24 days	2x125	Yes
PRJNA492303	SRP162252	SRR7882974	RHA428	Control	24 days	2x125	Yes
PRJNA492303	SRP162252	SRR7882975	RHA428	Control	24 days	2x125	Yes
PRJNA492303	SRP162252	SRR7882976	RHA428	Control	16 days	2x125	Yes
PRJNA492303	SRP162252	SRR7882977	RHA428	Control	16 days	2x125	Yes
PRJNA492303	SRP162252	SRR7882978	RHA428	Control	16 days	2x125	Yes
PRJNA492303	SRP162252	SRR7882979	RHA428	Control	16 days	2x125	Yes
PRJNA492303	SRP162252	SRR7882982	RHA428	Control	30 days	2x125	Yes
PRJNA492303	SRP162252	SRR7882983	RHA428	Control	30 days	2x125	Yes
PRJNA492303	SRP162252	SRR7882984	RHA428	Control	30 days	2x125	Yes
PRJNA492303	SRP162252	SRR7882985	RHA428	Control	30 days	2x125	Yes
PRJNA492303	SRP162252	SRR7883022	HA351	Control	16 days	2x125	Yes
PRJNA492303	SRP162252	SRR7883023	HA351	Control	16 days	2x125	Yes
PRJNA492303	SRP162252	SRR7883024	HA351	Control	16 days	2x125	Yes
PRJNA492303	SRP162252	SRR7883025	HA351	Control	16 days	2x125	Yes
PRJNA492303	SRP162252	SRR7883026	HA351	Control	24 days	2x125	Yes
PRJNA492303	SRP162252	SRR7883027	HA351	Control	24 days	2x125	Yes
PRJNA492303	SRP162252	SRR7883028	HA351	Control	30 days	2x125	Yes
PRJNA492303	SRP162252	SRR7883029	HA351	Control	30 days	2x125	Yes
PRJNA492303	SRP162252	SRR7883030	HA351	Control	24 days	2x125	Yes
PRJNA492303	SRP162252	SRR7883031	HA351	Control	24 days	2x125	Yes
PRJNA492303	SRP162252	SRR7883034	HA351	Control	30 days	2x125	Yes
PRJNA492303	SRP162252	SRR7883035	HA351	Control	30 days	2x125	Yes
PRJNA343700	SRP090209	SRR4294191	P77	Infection with Verticilium dahliae	2 weeks	1x150	Yes	2017 - Guo et al - Large-scale transcriptome comparison of sunflower genes responsive to Verticillium dahliae
PRJNA343700	SRP090209	SRR4293797	P77	Infection with Verticilium dahliae	2 weeks	1x150	Yes
PRJNA343700	SRP090209	SRR4293798	P77	Infection with Verticilium dahliae	2 weeks	1x150	Yes
PRJNA343700	SRP090209	SRR4294187	P77	Infection with Verticilium dahliae	2 weeks	1x150	Yes
PRJNA343700	SRP090209	SRR4294189	P77	Infection with Verticilium dahliae	2 weeks	1x150	Yes
PRJNA343700	SRP090209	SRR4294190	P77	Infection with Verticilium dahliae	2 weeks	1x150	Yes
PRJNA343700	SRP090209	SRR4293796	P77	Infection with Verticilium dahliae	2 weeks	1x150	Yes
PRJNA343700	SRP090209	SRR4293795	P77	Control	2 weeks	1x150	Yes
PRJNA343700	SRP090209	SRR4293794	S18	Infection with Verticilium dahliae	2 weeks	1x150	Yes
PRJNA343700	SRP090209	SRR4289225	S18	Infection with Verticilium dahliae	2 weeks	1x150	Yes
PRJNA343700	SRP090209	SRR4289256	S18	Infection with Verticilium dahliae	2 weeks	1x150	Yes
PRJNA343700	SRP090209	SRR4289332	S18	Infection with Verticilium dahliae	2 weeks	1x150	Yes
PRJNA343700	SRP090209	SRR4289337	S18	Infection with Verticilium dahliae	2 weeks	1x150	Yes
PRJNA343700	SRP090209	SRR4293793	S18	Infection with Verticilium dahliae	2 weeks	1x150	Yes
PRJNA343700	SRP090209	SRR4279830	S18	Infection with Verticilium dahliae	2 weeks	1x150	Yes
PRJNA343700	SRP090209	SRR4279822	S18	Control	2 weeks	1x150	Yes
PRJNA343345	SRP090082	SRR4254507	P29	Control	21 days	1x100	Yes
PRJNA343571	SRP090156	SRR4268414	P50	Control	21 days	1x100	Yes
PRJNA417544	SRP124596	SRR6267158	HA412-HO	Control	Plantlet	1x100	Yes	2018 - Vangelisti et al - Transcriptome changes induced by arbuscular mycorrhizal fungi in sunflower (Helianthus annuus L.) roots
PRJNA417544	SRP124596	SRR6267165	HA412-HO	Control	Plantlet	1x100	Yes
PRJNA417544	SRP124596	SRR6267164	HA412-HO	Control	Plantlet	1x100	Yes
PRJNA417544	SRP124596	SRR6267161	HA412-HO	Control	Plantlet	1x100	Yes
PRJNA417544	SRP124596	SRR6267160	HA412-HO	Control	Plantlet	1x100	Yes
PRJNA417544	SRP124596	SRR6267159	HA412-HO	Control	Plantlet	1x100	Yes
PRJNA417544	SRP124596	SRR6267156	HA412-HO	Infection with Rhizoglomus irregulare	Plantlet	1x100	Yes
PRJNA417544	SRP124596	SRR6267167	HA412-HO	Infection with Rhizoglomus irregulare	Plantlet	1x100	Yes
PRJNA417544	SRP124596	SRR6267166	HA412-HO	Infection with Rhizoglomus irregulare	Plantlet	1x100	Yes
PRJNA417544	SRP124596	SRR6267163	HA412-HO	Infection with Rhizoglomus irregulare	Plantlet	1x100	Yes
PRJNA417544	SRP124596	SRR6267162	HA412-HO	Infection with Rhizoglomus irregulare	Plantlet	1x100	Yes
PRJNA417544	SRP124596	SRR6267157	HA412-HO	Infection with Rhizoglomus irregulare	Plantlet	1x100	Yes
PRJNA509308	SRP173084	SRR8302237	JY207	Control	3 weeks	2x125	No
PRJNA509308	SRP173084	SRR8302246	JY207	Control	3 weeks	2x125	No
PRJNA509308	SRP173084	SRR8302247	JY207	Control	3 weeks	2x125	No
PRJNA509308	SRP173084	SRR8302240	JY207	Infection with Orobanche cumana	3 weeks	2x125	No
PRJNA509308	SRP173084	SRR8302241	JY207	Infection with Orobanche cumana	3 weeks	2x125	No
PRJNA509308	SRP173084	SRR8302236	JY207	Infection with Orobanche cumana	3 weeks	2x125	No
PRJNA509308	SRP173084	SRR8302245	TK0409	Control	3 weeks	2x125	No
PRJNA509308	SRP173084	SRR8302238	TK0409	Control	3 weeks	2x125	No
PRJNA509308	SRP173084	SRR8302239	TK0409	Control	3 weeks	2x125	No
PRJNA509308	SRP173084	SRR8302242	TK0409	Infection with Orobanche cumana	3 weeks	2x125	No
PRJNA509308	SRP173084	SRR8302243	TK0409	Infection with Orobanche cumana	3 weeks	2x125	No
PRJNA509308	SRP173084	SRR8302244	TK0409	Infection with Orobanche cumana	3 weeks	2x125	No
PRJNA681139	SRP294448	SRR13155366	XC909F1	Control	25days	2x150	Yes	2021 - Lu et al - Multiomics analysis provides insights into alkali stress tolerance of sunflower (Helianthus annuus L.)
PRJNA681139	SRP294448	SRR13155367	XC909F1	Control	25days	2x150	Yes
PRJNA681139	SRP294448	SRR13155368	XC909F1	Control	25days	2x150	Yes
PRJNA706194	SRP309044	SRR13840188	emek3	Infection with Orobanche cumana	16 days	1x75	Yes	2021 - Sisou et al - Biological and Transcriptomic Characterization of Pre-Haustorial Resistance to Sunflower Broomrape (Orobanche cumana W.) in Sunflowers (Helianthus annuus)
PRJNA706194	SRP309044	SRR13840189	emek3	Infection with Orobanche cumana	16 days	1x75	Yes
PRJNA706194	SRP309044	SRR13840190	emek3	Infection with Orobanche cumana	16 days	1x75	Yes
PRJNA706194	SRP309044	SRR13840191	emek3	Control	16 days	1x75	Yes
PRJNA706194	SRP309044	SRR13840192	emek3	Control	16 days	1x75	Yes
PRJNA706194	SRP309044	SRR13840193	emek3	Control	16 days	1x75	Yes
PRJNA706194	SRP309044	SRR13840194	emek3	Control	11 days	1x75	Yes
PRJNA706194	SRP309044	SRR13840195	emek3	Control	11 days	1x75	Yes
PRJNA706194	SRP309044	SRR13840196	emek3	Control	11 days	1x75	Yes
