# Supplementary material for: Co-Expression Networks in Sunflower: Harnessing the Power of Multi-Study Transcriptomic Public Data to Identify and Categorize Candidate Genes for Fungal Resistance
Source: Plants (Basel). 2023 Jul 25;12(15):2767. doi: 10.3390/plants12152767 (PMC10421300; doi:10.3390/plants12152767)
Supplement: Supplementary file 1 [file plants-12-02767-s001.zip › File_S5.Gene_functional_prediction.xlsx]

## Sheet: Predicted_genes
Gene.name	Chromosome	Description.Heliagene	GO.terms.Heliagene	Terms.Heliagene	GreenGCN.module	GreenGCN.IMK	RootGCN.module	RootGCN.IMK	Present.in.modules.of.interest	EGAD_prediction_GO_ids	EGAD_prediction_GO_terms	vHRR_prediction_GO_ids	vHRR_prediction_GO_terms	Candidate.gene	Marker.name	Marker.group	Distance_to_marker
HanXRQChr00c0264g0572881	HanXRQChr00	Putative ribosomal protein S5/S7%3B Ribosomal protein S7 domain	GO:0005739, GO:0009507, GO:0015935, GO:0003735, GO:0019843, GO:0006412	['structural constituent of ribosome', 'mitochondrion', 'translation', 'chloroplast', 'small ribosomal subunit', 'rRNA binding']	Green21	0.07			FALSE	GO:0045087,GO:0006952,GO:0009617,GO:0009814,GO:0002376,GO:0098542,GO:0006955	innate immune response,defense response,response to bacterium,defense response to other organism,immune system process,defense response to other organism,immune response	GO:0031348,GO:0042742	negative regulation of defense response,defense response to bacterium	FALSE
HanXRQChr01g0001011	HanXRQChr01	Putative alpha carbonic anhydrase%3B Carbonic anhydrase%2C alpha-class	GO:0016829, GO:0046872	['lyase activity', 'metal ion binding']	Green4	0.09			FALSE	GO:0006952	defense response	GO:0006952	defense response	FALSE
HanXRQChr01g0001181	HanXRQChr01	Putative ATPase%2C OSCP/delta subunit%3B F1F0 ATP synthase OSCP/delta subunit%2C N-terminal domain	GO:0044434, GO:0006139, GO:0006796, GO:0009607, GO:0019438, GO:0019637, GO:0019684, GO:0044281, GO:0044711, GO:0044763, GO:0044765, GO:0050794, GO:0071840, GO:1901135, GO:1901362, GO:1901564	['nucleobase-containing compound metabolic process', 'phosphate-containing compound metabolic process', 'response to biotic stimulus', 'aromatic compound biosynthetic process', 'organophosphate metabolic process', 'photosynthesis, light reaction', 'small molecule metabolic process', 'obsolete chloroplast part', nan, nan, nan, 'regulation of cellular process', 'cellular component organization or b…	Green16	0.08			TRUE	GO:0006955,GO:0098542,GO:0009617,GO:0050832,GO:0009620,GO:0050776,GO:0002376,GO:0006952,GO:0002682,GO:0045088,GO:0042742	immune response,defense response to other organism,response to bacterium,defense response to fungus,response to fungus,regulation of immune response,immune system process,defense response,regulation of immune system process,regulation of innate immune response,defense response to bacterium	GO:0031347,GO:0042742	regulation of defense response,defense response to bacterium	FALSE
HanXRQChr01g0001251	HanXRQChr01	Putative PAR1					Root44	0.84	TRUE	GO:0002376,GO:0006952,GO:0009817,GO:0098542,GO:0045087,GO:0006955	immune system process,defense response,defense response to fungus,defense response to other organism,innate immune response,immune response	GO:0052542	defense response by callose deposition	FALSE
HanXRQChr01g0003071	HanXRQChr01	Probable NAD(P)-binding Rossmann-fold superfamily protein	GO:0009570, GO:0009579, GO:0048046, GO:0005507, GO:0000272, GO:0005982, GO:0006364, GO:0009409, GO:0009664, GO:0009697, GO:0009814, GO:0015995, GO:0019288, GO:0019684	['polysaccharide catabolic process', 'copper ion binding', 'starch metabolic process', 'rRNA processing', 'response to cold', 'chloroplast stroma', 'thylakoid', 'plant-type cell wall organization', 'salicylic acid biosynthetic process', nan, 'chlorophyll biosynthetic process', 'isopentenyl diphosphate biosynthetic process, methylerythritol 4-phosphate pathway', 'photosynthesis, light reaction', '…	Green8	0.10	Root38	0.26	FALSE	GO:0098542,GO:0009610	defense response to other organism,response to symbiotic fungus	GO:0098542	defense response to other organism	TRUE	Qbsr-1.3	C	-10690517
HanXRQChr01g0004971	HanXRQChr01	Putative GUN4-like	GO:0006725, GO:0044238, GO:0044249, GO:0044281, GO:0044711, GO:0044763, GO:0050789, GO:1901360, GO:1901564, GO:1901576	['cellular aromatic compound metabolic process', 'primary metabolic process', 'cellular biosynthetic process', 'small molecule metabolic process', nan, nan, 'regulation of biological process', 'organic cyclic compound metabolic process', 'organonitrogen compound metabolic process', 'organic substance biosynthetic process']	Green16	0.64			TRUE	GO:0050776,GO:0002376,GO:0002682,GO:0050832,GO:0009814,GO:0045088,GO:0031348,GO:0006952,GO:0031347,GO:0006955,GO:0045087,GO:0098542,GO:0009620	regulation of immune response,immune system process,regulation of immune system process,defense response to fungus,defense response to other organism,regulation of innate immune response,negative regulation of defense response,defense response,regulation of defense response,immune response,innate immune response,defense response to other organism,response to fungus	GO:0031348	negative regulation of defense response	TRUE	Qbsr-1.3	C	7059006
HanXRQChr01g0005091	HanXRQChr01	ncRNA			Green18	0.53	Root15	0.38	TRUE	GO:0009610,GO:0002376,GO:0006952,GO:0006955,GO:0009817,GO:0031347	response to symbiotic fungus,immune system process,defense response,immune response,defense response to fungus,regulation of defense response	GO:0031347	regulation of defense response	TRUE	Qbsr-1.3	C	10442896
HanXRQChr01g0005711	HanXRQChr01	Probable C2 calcium/lipid-binding and GRAM domain containing protein	GO:0016021	['integral component of membrane']	Green18	0.50	Root4	0.29	TRUE	GO:0009610	response to symbiotic fungus	GO:0006952	defense response	FALSE
HanXRQChr01g0007781	HanXRQChr01	Putative protein RETICULATA-related	GO:0005739, GO:0009706, GO:0016021	['mitochondrion', 'chloroplast inner membrane', 'integral component of membrane']	Green16	0.30	Root5	0.03	TRUE	GO:0009610,GO:0031347,GO:0002376,GO:0050832,GO:0098542,GO:0042742,GO:0009617,GO:0031348,GO:0045088,GO:0050776,GO:0009620,GO:0045087,GO:0006955,GO:0006952,GO:0002682,GO:0009814	response to symbiotic fungus,regulation of defense response,immune system process,defense response to fungus,defense response to other organism,defense response to bacterium,response to bacterium,negative regulation of defense response,regulation of innate immune response,regulation of immune response,response to fungus,innate immune response,immune response,defense response,regulation of immune …	GO:0009620,GO:0031348	response to fungus,negative regulation of defense response	TRUE	X674	B	-941278
HanXRQChr01g0008121	HanXRQChr01	Probable chloroplast RNA binding	GO:0005773, GO:0005777, GO:0005840, GO:0009506, GO:0009570, GO:0009941, GO:0010319, GO:0016020, GO:0048046, GO:0003824, GO:0010297, GO:0050662, GO:0000165, GO:0005996, GO:0006098, GO:0006612, GO:0006636, GO:0009595, GO:0009637, GO:0009697, GO:0009853, GO:0009862, GO:0009867, GO:0009902, GO:0009965, GO:0010027, GO:0010114, GO:0010200, GO:0010207, GO:0010218, GO:0010310, GO:0010363, GO:0015995, GO:…	['MAPK cascade', 'catalytic activity', 'vacuole', 'peroxisome', 'ribosome', 'monosaccharide metabolic process', 'pentose-phosphate shunt', 'protein targeting to membrane', 'unsaturated fatty acid biosynthetic process', 'plasmodesma', 'chloroplast stroma', 'detection of biotic stimulus', 'response to blue light', 'salicylic acid biosynthetic process', 'photorespiration', 'systemic acquired resista…	Green16	1.00			TRUE	GO:0045087,GO:0009620,GO:0009617,GO:0031347,GO:0050832,GO:0002682,GO:0042742,GO:0045088,GO:0050776,GO:0009814,GO:0006955,GO:0031348,GO:0098542,GO:0006952,GO:0002376	innate immune response,response to fungus,response to bacterium,regulation of defense response,defense response to fungus,regulation of immune system process,defense response to bacterium,regulation of innate immune response,regulation of immune response,defense response to other organism,immune response,negative regulation of defense response,defense response to other organism,defense response,i…	GO:0009620,GO:0031348,GO:0042742	response to fungus,negative regulation of defense response,defense response to bacterium	FALSE
HanXRQChr01g0009221	HanXRQChr01	Probable calcium-dependent protein kinase 32	GO:0005737, GO:0005886, GO:0004683, GO:0005509, GO:0005516, GO:0005524, GO:0009931, GO:0009738, GO:0018105, GO:0035556, GO:0046777	['calmodulin-dependent protein kinase activity', 'calcium ion binding', 'calmodulin binding', 'ATP binding', 'cytoplasm', 'plasma membrane', 'abscisic acid-activated signaling pathway', 'calcium-dependent protein serine/threonine kinase activity', 'peptidyl-serine phosphorylation', 'intracellular signal transduction', 'protein autophosphorylation']	Green18	0.24	Root4	0.03	TRUE	GO:0009610,GO:0006952,GO:0006955,GO:0002376,GO:0031347	response to symbiotic fungus,defense response,immune response,immune system process,regulation of defense response	GO:0031347	regulation of defense response	TRUE	Qbsr-1.2	C	-6956090
HanXRQChr01g0010421	HanXRQChr01	Probable major facilitator superfamily protein	GO:0005887, GO:0009941, GO:0005351, GO:0005355, GO:0015992, GO:0019684, GO:0046323, GO:1904659	['carbohydrate:proton symporter activity', 'glucose transmembrane transporter activity', 'integral component of plasma membrane', 'chloroplast envelope', nan, 'photosynthesis, light reaction', 'glucose import', 'glucose transmembrane transport']	Green16	0.14	Root5	0.09	TRUE	GO:0009620,GO:0045088,GO:0050832,GO:0009617,GO:0006952,GO:0006955,GO:0050776,GO:0042742,GO:0002376,GO:0098542,GO:0009814	response to fungus,regulation of innate immune response,defense response to fungus,response to bacterium,defense response,immune response,regulation of immune response,defense response to bacterium,immune system process,defense response to other organism,defense response to other organism	GO:0031348,GO:0042742	negative regulation of defense response,defense response to bacterium	TRUE	Qbsr-1.2	C	-240540
HanXRQChr01g0011491	HanXRQChr01	Probable PDI-like 1-4	GO:0005774, GO:0005783, GO:0009507, GO:0003756, GO:0016757, GO:0006457, GO:0008152, GO:0009408, GO:0009627, GO:0009644, GO:0009744, GO:0009749, GO:0009750, GO:0034976, GO:0042542, GO:0045454	['protein disulfide isomerase activity', 'vacuolar membrane', 'endoplasmic reticulum', 'protein folding', 'metabolic process', 'response to heat', 'chloroplast', 'systemic acquired resistance', 'response to high light intensity', 'response to sucrose', 'response to glucose', 'response to fructose', 'glycosyltransferase activity', 'response to endoplasmic reticulum stress', 'response to hydrogen p…	Green36	0.25	Root2	0.04	FALSE	GO:0002218,GO:0009814,GO:0045087,GO:0002253,GO:0006955,GO:0045089,GO:0002376,GO:0006952,GO:0098542,GO:0002684,GO:0050778,GO:0031349,GO:0009817,GO:0031347	activation of innate immune response,defense response to other organism,innate immune response,activation of immune response,immune response,positive regulation of innate immune response,immune system process,defense response,defense response to other organism,positive regulation of immune system process,positive regulation of immune response,positive regulation of defense response,defense respon…	GO:0052033	obsolete pathogen-associated molecular pattern dependent induction by symbiont of host innate immune response	TRUE	Qbsr-1.2	C	4773442
HanXRQChr01g0011661	HanXRQChr01	Probable ZIP metal ion transporter family	GO:0005886, GO:0016021, GO:0005385, GO:0032440, GO:0055114, GO:0071577	['zinc ion transmembrane transporter activity', 'plasma membrane', 'integral component of membrane', '2-alkenal reductase [NAD(P)+] activity', 'obsolete oxidation-reduction process', 'zinc ion transmembrane transport']	Green3	0.19	Root8	0.24	FALSE	GO:0009610	response to symbiotic fungus	GO:0002238	response to molecule of fungal origin	TRUE	Qbsr-1.2	C	5704285
HanXRQChr01g0011751	HanXRQChr01	Probable protein phosphatase 2C family protein	GO:0004721, GO:0043169	['phosphoprotein phosphatase activity', 'cation binding']	Green24	0.56	Root48	0.53	TRUE	GO:0098542,GO:0006955,GO:0045087,GO:0031347,GO:0006952,GO:0009610,GO:0002376	defense response to other organism,immune response,innate immune response,regulation of defense response,defense response,response to symbiotic fungus,immune system process	GO:0006955,GO:0098542	immune response,defense response to other organism	TRUE	Qbsr-1.2	C	5871395
HanXRQChr01g0013711	HanXRQChr01	Probable glyoxylate reductase 1	GO:0003858, GO:0004616, GO:0008442, GO:0051287, GO:0006979, GO:0007020, GO:0019288, GO:0019344, GO:0055114	['3-hydroxybutyrate dehydrogenase activity', 'phosphogluconate dehydrogenase (decarboxylating) activity', 'response to oxidative stress', 'microtubule nucleation', '3-hydroxyisobutyrate dehydrogenase activity', 'isopentenyl diphosphate biosynthetic process, methylerythritol 4-phosphate pathway', 'cysteine biosynthetic process', 'NAD binding', 'obsolete oxidation-reduction process']	Green4	0.56	Root12	0.21	FALSE	GO:0009610,GO:0045088,GO:0006952,GO:0002376,GO:0050776,GO:0009620,GO:0098542,GO:0006955,GO:0009617	response to symbiotic fungus,regulation of innate immune response,defense response,immune system process,regulation of immune response,response to fungus,defense response to other organism,immune response,response to bacterium	GO:0006952	defense response	TRUE	Qbsr-1.4	C	-18465357
HanXRQChr01g0014161	HanXRQChr01	Probable BAK1-interacting receptor-like kinase 1	GO:0016021, GO:0004672, GO:0005524, GO:0006468	['protein kinase activity', 'ATP binding', 'protein phosphorylation', 'integral component of membrane']	Green5	1.00	Root17	0.13	TRUE	GO:0006952,GO:0009610,GO:0006955,GO:0031347,GO:0002376	defense response,response to symbiotic fungus,immune response,regulation of defense response,immune system process	GO:0031347	regulation of defense response	TRUE	Qbsr-1.4	C	-16932159
HanXRQChr01g0015051	HanXRQChr01	Putative protein kinase-like domain%3B Leucine-rich repeat-containing N-terminal%2C plant-type%3B Concanavalin A-like lectin/glucanase domain%3B Leucine-rich repeat domain%2C L domain-like	GO:0016301, GO:0016310	['kinase activity', 'phosphorylation']			Root44	0.22	TRUE	GO:0031349,GO:0006955,GO:0009814,GO:0050776,GO:0006952,GO:0045087,GO:0045088,GO:0098542,GO:0002682,GO:0031347,GO:0002376	positive regulation of defense response,immune response,defense response to other organism,regulation of immune response,defense response,innate immune response,regulation of innate immune response,defense response to other organism,regulation of immune system process,regulation of defense response,immune system process	GO:0031349	positive regulation of defense response	TRUE	Qbsr-1.4	C	-13319439
HanXRQChr01g0016601	HanXRQChr01	Putative FKBP-type peptidyl-prolyl cis-trans isomerase domain%3B Peptidyl-prolyl cis-trans isomerase%2C FKBP-type	GO:0005789, GO:0009535, GO:0003755, GO:0005528, GO:0000413, GO:0042631, GO:0061077	['protein peptidyl-prolyl isomerization', 'peptidyl-prolyl cis-trans isomerase activity', 'FK506 binding', 'endoplasmic reticulum membrane', 'chloroplast thylakoid membrane', 'cellular response to water deprivation', 'chaperone-mediated protein folding']	Green21	0.56	Root3	0.05	FALSE	GO:0009817,GO:0002682,GO:0002376,GO:0009620,GO:0006952,GO:0098542,GO:0045087,GO:0009617,GO:0031347,GO:0045088,GO:0050832,GO:0050776,GO:0009814,GO:0006955,GO:0042742,GO:0031348	defense response to fungus,regulation of immune system process,immune system process,response to fungus,defense response,defense response to other organism,innate immune response,response to bacterium,regulation of defense response,regulation of innate immune response,defense response to fungus,regulation of immune response,defense response to other organism,immune response,defense response to ba…	GO:0031348,GO:0042742	negative regulation of defense response,defense response to bacterium	TRUE	Qbsr-1.4	C	-2657366
HanXRQChr01g0016761	HanXRQChr01	Probable phosphoglycerate/bisphosphoglycerate mutase family protein	GO:0005829, GO:0009507, GO:0016791, GO:0016311	['cytosol', 'chloroplast', 'dephosphorylation', 'phosphatase activity']	Green3	0.34	Root5	0.02	FALSE	GO:0002376,GO:0045088,GO:0031347,GO:0031348,GO:0098542,GO:0050832,GO:0009620,GO:0050776,GO:0002682,GO:0009814,GO:0045087,GO:0006952,GO:0006955	immune system process,regulation of innate immune response,regulation of defense response,negative regulation of defense response,defense response to other organism,defense response to fungus,response to fungus,regulation of immune response,regulation of immune system process,defense response to other organism,innate immune response,defense response,immune response	GO:0009620,GO:0031348	response to fungus,negative regulation of defense response	TRUE	Qbsr-1.4	C	-1728595
HanXRQChr01g0017451	HanXRQChr01	Putative multi antimicrobial extrusion protein	GO:0016021, GO:0015238, GO:0015297, GO:0006855	['xenobiotic transmembrane transport', nan, 'antiporter activity', 'integral component of membrane']	Green43	0.92	Root23	0.29	FALSE	GO:0045087,GO:0050832,GO:0045088,GO:0009620,GO:0050776,GO:0009617,GO:0098542,GO:0009814,GO:0031347,GO:0042742,GO:0002376,GO:0031348,GO:0002682,GO:0006952,GO:0006955	innate immune response,defense response to fungus,regulation of innate immune response,response to fungus,regulation of immune response,response to bacterium,defense response to other organism,defense response to other organism,regulation of defense response,defense response to bacterium,immune system process,negative regulation of defense response,regulation of immune system process,defense resp…	GO:0009620,GO:0031348	response to fungus,negative regulation of defense response	TRUE	Qbsr-1.4 / X791	C / B	2423110 / -482857
HanXRQChr01g0018501	HanXRQChr01	Putative GDP-fucose protein O-fucosyltransferase	GO:0005737, GO:0016021, GO:0016757, GO:0008152	['cytoplasm', 'metabolic process', 'integral component of membrane', 'glycosyltransferase activity']	Green42	0.45	Root18	0.42	TRUE	GO:0009617	response to bacterium	GO:0042742	defense response to bacterium	TRUE	Qbsr-1.4	C	7689751
HanXRQChr01g0019021	HanXRQChr01	Putative membrane attack complex component/perforin (MACPF) domain			Green18	0.39	Root23	0.04	TRUE	GO:0031347,GO:0045088,GO:0002682,GO:0009610,GO:0006952,GO:0006955,GO:0009617,GO:0098542,GO:0002376,GO:0045087,GO:0050776	regulation of defense response,regulation of innate immune response,regulation of immune system process,response to symbiotic fungus,defense response,immune response,response to bacterium,defense response to other organism,immune system process,innate immune response,regulation of immune response	GO:0050776	regulation of immune response	TRUE	Qbsr-1.4	C	10046282
HanXRQChr01g0019211	HanXRQChr01	Probable bifunctional monodehydroascorbate reductase and carbonic anhydrase nectarin-3 EC%3D4.2.1.1	GO:0004089, GO:0008270, GO:0006730	['carbonate dehydratase activity', 'one-carbon metabolic process', 'zinc ion binding']			Root23	0.01	FALSE	GO:0031347,GO:0050776,GO:0002682,GO:0045087,GO:0031348,GO:0009610,GO:0002376,GO:0006955,GO:0098542,GO:0045088,GO:0006952	regulation of defense response,regulation of immune response,regulation of immune system process,innate immune response,negative regulation of defense response,response to symbiotic fungus,immune system process,immune response,defense response to other organism,regulation of innate immune response,defense response	GO:0002679,GO:0031347,GO:0031348	respiratory burst involved in defense response,regulation of defense response,negative regulation of defense response	TRUE	Qbsr-1.4	C	10998977
HanXRQChr01g0019931	HanXRQChr01	Putative leucine-rich repeat domain%2C L domain-like					Root44	0.20	TRUE	GO:0002679,GO:0006952,GO:0009610,GO:0098542,GO:0006955,GO:0031347,GO:0052542,GO:0045087,GO:0002252,GO:0045088,GO:0002376	respiratory burst involved in defense response,defense response,response to symbiotic fungus,defense response to other organism,immune response,regulation of defense response,defense response by callose deposition,innate immune response,immune effector process,regulation of innate immune response,immune system process	GO:0045087	innate immune response	TRUE	Qbsr-1.4	C	14148892
HanXRQChr01g0021891	HanXRQChr01	Putative serine/threonine/dual specificity protein kinase%2C catalytic domain%3B Tyrosine-protein kinase%2C neurotrophic receptor%2C type 1	GO:0005737, GO:0004674, GO:0005524, GO:0007346, GO:0023014, GO:0031098, GO:0032147, GO:0042981	['protein serine/threonine kinase activity', 'ATP binding', 'cytoplasm', 'regulation of mitotic cell cycle', nan, 'stress-activated protein kinase signaling cascade', 'activation of protein kinase activity', 'regulation of apoptotic process']			Root18	0.49	TRUE	GO:0045087,GO:0006952,GO:0098542,GO:0009817,GO:0002376,GO:0009610,GO:0006955	innate immune response,defense response,defense response to other organism,defense response to fungus,immune system process,response to symbiotic fungus,immune response	GO:0006952	defense response	TRUE	Qbsr-1.4	C	22833695
HanXRQChr01g0022681	HanXRQChr01	Probable leucine-rich repeat receptor-like protein kinase family protein	GO:0016021, GO:0004674, GO:0004714, GO:0005524, GO:0032440, GO:0000041, GO:0002237, GO:0007165, GO:0010103, GO:0010359, GO:0018108, GO:0048443, GO:0055114	['transition metal ion transport', 'response to molecule of bacterial origin', 'protein serine/threonine kinase activity', 'transmembrane receptor protein tyrosine kinase activity', 'ATP binding', 'signal transduction', 'stomatal complex morphogenesis', 'regulation of anion channel activity', 'integral component of membrane', 'peptidyl-tyrosine phosphorylation', '2-alkenal reductase [NAD(P)+] act…			Root36	0.45	TRUE	GO:0002376,GO:0006952,GO:0006955,GO:0045087,GO:0098542,GO:0009610,GO:0031347	immune system process,defense response,immune response,innate immune response,defense response to other organism,response to symbiotic fungus,regulation of defense response	GO:0006952	defense response	TRUE	Qbsr-1.4	C	25456532
HanXRQChr01g0017781	HanXRQChr01	Putative protein kinase-like domain			Green0	0.08	Root1	0.33	FALSE	GO:0002682,GO:0009814,GO:0045087,GO:0006955,GO:0009610,GO:0045088,GO:0006952,GO:0031347,GO:0050776,GO:0002376,GO:0098542	regulation of immune system process,defense response to other organism,innate immune response,immune response,response to symbiotic fungus,regulation of innate immune response,defense response,regulation of defense response,regulation of immune response,immune system process,defense response to other organism	GO:0050832	defense response to fungus	TRUE	ORS662 / Qbsr-1.4	B / C	108784 / 4340741
HanXRQChr01g0021061	HanXRQChr01	Putative GPCR kinase%3B S-locus glycoprotein domain%3B Bulb-type lectin domain%3B Concanavalin A-like lectin/glucanase domain%3B S-receptor-like serine/threonine-protein kinase	GO:0005886, GO:0004674, GO:0005488, GO:0006468	['protein serine/threonine kinase activity', 'binding', 'plasma membrane', 'protein phosphorylation']	Green18	0.47	Root44	0.18	TRUE	GO:0098542,GO:0009814,GO:0006955,GO:0045087,GO:0006952,GO:0002376,GO:0031347	defense response to other organism,defense response to other organism,immune response,innate immune response,defense response,immune system process,regulation of defense response	GO:0006952	defense response	TRUE	Qbsr-1.4 / X966	C / B	20233434 / -705811
HanXRQChr01g0023671	HanXRQChr01	Probable ankyrin repeat family protein	GO:0016021	['integral component of membrane']	Green18	0.16	Root23	0.07	TRUE	GO:0098542,GO:0045087,GO:0002376,GO:0009610,GO:0006955,GO:0006952,GO:0009817	defense response to other organism,innate immune response,immune system process,response to symbiotic fungus,immune response,defense response,defense response to fungus	GO:0006952	defense response	FALSE
HanXRQChr01g0023921	HanXRQChr01	Probable NAD kinase 1	GO:0003951, GO:0042736, GO:0006741, GO:0016310, GO:0019674	['NAD+ kinase activity', 'NADP biosynthetic process', 'phosphorylation', 'NAD metabolic process', 'NADH kinase activity']	Green24	0.61	Root18	0.01	TRUE	GO:0009617	response to bacterium	GO:0002237	response to molecule of bacterial origin	FALSE
HanXRQChr01g0025771	HanXRQChr01	Probable plant U-box 22	GO:0004842, GO:0016874, GO:0016567	['ubiquitin-protein transferase activity', 'protein ubiquitination', 'ligase activity']			Root18	0.17	TRUE	GO:0006952,GO:0009814,GO:0045088,GO:0009610,GO:0002376,GO:0045087,GO:0006955,GO:0098542,GO:0031347	defense response,defense response to other organism,regulation of innate immune response,response to symbiotic fungus,immune system process,innate immune response,immune response,defense response to other organism,regulation of defense response	GO:0031347	regulation of defense response	TRUE	Qbsr-1.1	B	-625041
HanXRQChr01g0026141	HanXRQChr01	Uncharacterized protein%2C conserved in plant genome(s)%2C supported by expression data					Root18	0.31	TRUE	GO:0009610,GO:0006952,GO:0098542,GO:0002252,GO:0002376,GO:0045087,GO:0031347,GO:0006955,GO:0052542	response to symbiotic fungus,defense response,defense response to other organism,immune effector process,immune system process,innate immune response,regulation of defense response,immune response,defense response by callose deposition	GO:0031347,GO:0052542	regulation of defense response,defense response by callose deposition	TRUE	Qbsr-1.1	B	205819
HanXRQChr01g0026341	HanXRQChr01	Putative glycoside hydrolase family 3 C-terminal domain%3B Glycoside hydrolase superfamily%3B Glycoside hydrolase family 3	GO:0008422, GO:0009251	['beta-glucosidase activity', 'glucan catabolic process']	Green0	0.06	Root44	0.10	TRUE	GO:0031347,GO:0050776,GO:0009610,GO:0006955,GO:0006952,GO:0002682,GO:0045087,GO:0009817,GO:0002376	regulation of defense response,regulation of immune response,response to symbiotic fungus,immune response,defense response,regulation of immune system process,innate immune response,defense response to fungus,immune system process	GO:0009620	response to fungus	TRUE	Qbsr-1.1	B	495943
HanXRQChr01g0027211	HanXRQChr01	Putative protein of unknown function DUF679	GO:0016021	['integral component of membrane']			Root3	0.15	FALSE	GO:0009817,GO:0002376,GO:0009610	defense response to fungus,immune system process,response to symbiotic fungus	GO:0006952	defense response	FALSE
HanXRQChr01g0027591	HanXRQChr01	Putative serine-threonine/tyrosine-protein kinase catalytic domain%3B Protein kinase-like domain	GO:0004672, GO:0005524, GO:0006468	['protein kinase activity', 'ATP binding', 'protein phosphorylation']			Root44	0.34	TRUE	GO:0009610,GO:0002376,GO:0006952,GO:0006955,GO:0045087,GO:0009617	response to symbiotic fungus,immune system process,defense response,immune response,innate immune response,response to bacterium	GO:0006952	defense response	FALSE
HanXRQChr01g0028201	HanXRQChr01	Putative aspartic peptidase A1 family%3B Aspartic peptidase domain%3B Xylanase inhibitor%2C C-terminal%3B Xylanase inhibitor%2C N-terminal	GO:0016020, GO:0004190, GO:0006508, GO:0030163, GO:0044237, GO:0044763	['aspartic-type endopeptidase activity', 'proteolysis', 'membrane', 'protein catabolic process', 'cellular metabolic process', nan]	Green5	0.17	Root72	0.19	TRUE	GO:0009817,GO:0009610	defense response to fungus,response to symbiotic fungus	GO:0031347,GO:0045087	regulation of defense response,innate immune response	FALSE
HanXRQChr01g0029861	HanXRQChr01	Putative AMP-dependent synthetase/ligase%3B AMP-binding enzyme C-terminal domain	GO:0016874, GO:0006083, GO:0006097, GO:0019605	['acetate metabolic process', 'glyoxylate cycle', 'ligase activity', 'butyrate metabolic process']	Green3	0.32			FALSE	GO:0009817,GO:0002376,GO:0098542,GO:0050776,GO:0006955,GO:0031347,GO:0006952,GO:0045088,GO:0045087,GO:0009814,GO:0002682	defense response to fungus,immune system process,defense response to other organism,regulation of immune response,immune response,regulation of defense response,defense response,regulation of innate immune response,innate immune response,defense response to other organism,regulation of immune system process	GO:0045087	innate immune response	FALSE
HanXRQChr01g0030041	HanXRQChr01	Putative IQ motif%2C EF-hand binding site%3B Protein kinase-like domain	GO:0016301	['kinase activity']			Root48	0.20	FALSE	GO:0098542,GO:0006955,GO:0045087,GO:0009610,GO:0002376,GO:0006952,GO:0050776,GO:0009814,GO:0031347,GO:0009617	defense response to other organism,immune response,innate immune response,response to symbiotic fungus,immune system process,defense response,regulation of immune response,defense response to other organism,regulation of defense response,response to bacterium	GO:0098542	defense response to other organism	FALSE
HanXRQChr01g0030761	HanXRQChr01	Putative berberine/berberine-like%3B FAD-binding%2C type 2	GO:0016020, GO:0016491	['membrane', 'oxidoreductase activity']			Root23	0.07	FALSE	GO:0006955,GO:0002376,GO:0006952	immune response,immune system process,defense response	GO:0006952	defense response	FALSE
HanXRQChr02g0031661	HanXRQChr02	Probable aquaporin PIP2-5	GO:0005773, GO:0009506, GO:0016021, GO:0015250, GO:0015254, GO:0006833, GO:0015793, GO:0034220	['vacuole', 'water transport', 'plasmodesma', 'water channel activity', 'glycerol channel activity', 'glycerol transmembrane transport', 'integral component of membrane', 'ion transmembrane transport']	Green3	0.24	Root50	0.21	FALSE	GO:0009610,GO:0050776,GO:0045088,GO:0045087,GO:0031347,GO:0002376,GO:0098542,GO:0002682,GO:0006955,GO:0006952	response to symbiotic fungus,regulation of immune response,regulation of innate immune response,innate immune response,regulation of defense response,immune system process,defense response to other organism,regulation of immune system process,immune response,defense response	GO:0031347,GO:0050776	regulation of defense response,regulation of immune response	FALSE
HanXRQChr02g0032591	HanXRQChr02	Probable pleiotropic drug resistance protein 1	GO:0005886, GO:0016021, GO:0005524, GO:0042626, GO:0008152, GO:0055085	['ATP binding', 'plasma membrane', 'metabolic process', 'integral component of membrane', 'ATPase-coupled transmembrane transporter activity', 'transmembrane transport']	Green5	0.60	Root23	0.53	TRUE	GO:0002376,GO:0098542,GO:0045087,GO:0006952,GO:0009814,GO:0006955,GO:0009817,GO:0009610	immune system process,defense response to other organism,innate immune response,defense response,defense response to other organism,immune response,defense response to fungus,response to symbiotic fungus	GO:0006952	defense response	FALSE
HanXRQChr02g0033441	HanXRQChr02	Probable alpha/beta-Hydrolases superfamily protein	GO:0009570, GO:0009941, GO:0018786, GO:0016556	['chloroplast stroma', 'chloroplast envelope', 'mRNA modification', 'haloalkane dehalogenase activity']	Green16	0.63			TRUE	GO:0009620,GO:0006955,GO:0050776,GO:0045088,GO:0002376	response to fungus,immune response,regulation of immune response,regulation of innate immune response,immune system process	GO:0031348,GO:0050832	negative regulation of defense response,defense response to fungus	FALSE
HanXRQChr02g0035371	HanXRQChr02	Putative serine/threonine-protein kinase Plk3%3B Leucine-rich repeat domain%2C L domain-like	GO:0016021, GO:0004672, GO:0005524, GO:0006468, GO:0010942, GO:0031349, GO:0060862	['protein kinase activity', 'ATP binding', 'protein phosphorylation', 'positive regulation of cell death', 'integral component of membrane', 'positive regulation of defense response', 'negative regulation of floral organ abscission']			Root60	0.38	FALSE	GO:0045087,GO:0009610,GO:0006952,GO:0002376,GO:0031347,GO:0045088,GO:0006955	innate immune response,response to symbiotic fungus,defense response,immune system process,regulation of defense response,regulation of innate immune response,immune response	GO:0006952	defense response	TRUE	snp.1228	B	-137931
HanXRQChr02g0035441	HanXRQChr02	Putative cytochrome P450	GO:0016020, GO:0016709, GO:0046872, GO:0044550	['membrane', 'oxidoreductase activity, acting on paired donors, with incorporation or reduction of molecular oxygen, NAD(P)H as one donor, and incorporation of one atom of oxygen', 'secondary metabolite biosynthetic process', 'metal ion binding']			Root23	0.69	FALSE	GO:0006955,GO:0002376,GO:0009620,GO:0050776,GO:0006952,GO:0009617,GO:0002682,GO:0042742,GO:0098542,GO:0050832,GO:0045088	immune response,immune system process,response to fungus,regulation of immune response,defense response,response to bacterium,regulation of immune system process,defense response to bacterium,defense response to other organism,defense response to fungus,regulation of innate immune response	GO:0042742	defense response to bacterium	TRUE	snp.1228	B	124583
HanXRQChr02g0037051	HanXRQChr02	Protein of unknown function (DUF179)			Green21	0.29	Root27	0.02	FALSE	GO:0006952,GO:0006955,GO:0098542,GO:0002376,GO:0009817,GO:0009610	defense response,immune response,defense response to other organism,immune system process,defense response to fungus,response to symbiotic fungus	GO:0006952	defense response	FALSE
HanXRQChr02g0037091	HanXRQChr02	Probable D-aminoacid aminotransferase-like PLP-dependent enzymes superfamily protein	GO:0008483, GO:0008152	['metabolic process', 'transaminase activity']	Green12	0.09	Root26	0.11	FALSE	GO:0006955,GO:0006952,GO:0009817,GO:0045087,GO:0002376	immune response,defense response,defense response to fungus,innate immune response,immune system process	GO:0006952	defense response	FALSE
HanXRQChr02g0038421	HanXRQChr02	Putative protein of unknown function DUF1645%2C plant	GO:0050896	['response to stimulus']			Root44	0.45	TRUE	GO:0009610,GO:0006952	response to symbiotic fungus,defense response	GO:0006952	defense response	FALSE
HanXRQChr02g0039291	HanXRQChr02	Probable soluble N-ethylmaleimide-sensitive factor adaptor protein 30	GO:0005886	['plasma membrane']	Green18	0.40	Root2	0.05	TRUE	GO:0009610,GO:0009616,GO:0002252,GO:0051607	response to symbiotic fungus,RNAi-mediated antiviral immune response,immune effector process,defense response to virus	GO:0009616	RNAi-mediated antiviral immune response	FALSE
HanXRQChr02g0040711	HanXRQChr02	Protein of unknown function (DUF793)	GO:0016021	['integral component of membrane']	Green24	0.89	Root48	0.10	TRUE	GO:0009610,GO:0006955,GO:0006952,GO:0002376	response to symbiotic fungus,immune response,defense response,immune system process	GO:0031348	negative regulation of defense response	TRUE	Qbsr-2.3	C	-47364829
HanXRQChr02g0041741	HanXRQChr02	Probable mitochondrial glycoprotein family protein			Green1	0.18	Root2	0.30	FALSE	GO:0031347,GO:0098542,GO:0006955,GO:0009610,GO:0045087,GO:0006952,GO:0002376	regulation of defense response,defense response to other organism,immune response,response to symbiotic fungus,innate immune response,defense response,immune system process	GO:0006952	defense response	TRUE	Qbsr-2.3	C	-37596579
HanXRQChr02g0041861	HanXRQChr02	Putative ENTH/VHS%3B Target of Myb protein 1			Green5	0.18	Root31	0.19	TRUE	GO:0006952,GO:0002376,GO:0045087,GO:0006955,GO:0031347	defense response,immune system process,innate immune response,immune response,regulation of defense response	GO:0006952	defense response	TRUE	Qbsr-2.3	C	-35089228
HanXRQChr02g0043141	HanXRQChr02	Probable ribulose-phosphate 3-epimerase%2C chloroplastic	GO:0005829, GO:0009535, GO:0009570, GO:0009941, GO:0010319, GO:0048046, GO:0004750, GO:0046872, GO:0009052, GO:0009624, GO:0019253, GO:0019323, GO:0042742, GO:0044262	['D-ribulose-phosphate 3-epimerase activity', 'cytosol', 'pentose-phosphate shunt, non-oxidative branch', 'chloroplast thylakoid membrane', 'chloroplast stroma', 'response to nematode', 'chloroplast envelope', 'stromule', 'reductive pentose-phosphate cycle', 'pentose catabolic process', 'defense response to bacterium', 'cellular carbohydrate metabolic process', 'metal ion binding', 'apoplast']	Green21	0.94	Root27	0.20	FALSE	GO:0002253,GO:0002218	activation of immune response,activation of innate immune response	GO:0002758	innate immune response-activating signal transduction	TRUE	Qbsr-2.3	C	-21975273
HanXRQChr02g0045151	HanXRQChr02	Probable NAD(P)H-quinone oxidoreductase subunit M%2C chloroplastic	GO:0009535, GO:0010598, GO:0016655, GO:0048038, GO:0006810, GO:0010258, GO:0055114	['transport', 'chloroplast thylakoid membrane', 'NADH dehydrogenase complex (plastoquinone) assembly', 'NAD(P)H dehydrogenase complex (plastoquinone)', 'oxidoreductase activity, acting on NAD(P)H, quinone or similar compound as acceptor', 'quinone binding', 'obsolete oxidation-reduction process']	Green21	0.74			FALSE	GO:0009610,GO:0045087,GO:0031347,GO:0006952,GO:0006955,GO:0002376	response to symbiotic fungus,innate immune response,regulation of defense response,defense response,immune response,immune system process	GO:0031347	regulation of defense response	TRUE	Qbsr-2.3	C	-2128340
HanXRQChr02g0045301	HanXRQChr02	Probable protein EDS1L			Green5	0.82	Root23	0.08	TRUE	GO:0002376,GO:0009610,GO:0098542,GO:0006952,GO:0045088,GO:0009617,GO:0006955,GO:0009620,GO:0050776,GO:0045087,GO:0050832,GO:0031348,GO:0002682,GO:0031347,GO:0009814	immune system process,response to symbiotic fungus,defense response to other organism,defense response,regulation of innate immune response,response to bacterium,immune response,response to fungus,regulation of immune response,innate immune response,defense response to fungus,negative regulation of defense response,regulation of immune system process,regulation of defense response,defense respons…	GO:0009620,GO:0031348	response to fungus,negative regulation of defense response	TRUE	Qbsr-2.3	C	-936722
HanXRQChr02g0046581	HanXRQChr02	Probable peptidase S24/S26A/S26B/S26C family protein	GO:0009535, GO:0042720, GO:0004252, GO:0006465, GO:0006627, GO:0010027, GO:0033108	['serine-type endopeptidase activity', 'signal peptide processing', 'protein processing involved in protein targeting to mitochondrion', 'chloroplast thylakoid membrane', 'thylakoid membrane organization', 'mitochondrial respiratory chain complex assembly', 'mitochondrial inner membrane peptidase complex']	Green18	0.12	Root25	0.02	TRUE	GO:0006955,GO:0009814,GO:0045087,GO:0002376,GO:0098542,GO:0050776,GO:0045088,GO:0031347,GO:0006952,GO:0009617,GO:0002682,GO:0009620,GO:0042742	immune response,defense response to other organism,innate immune response,immune system process,defense response to other organism,regulation of immune response,regulation of innate immune response,regulation of defense response,defense response,response to bacterium,regulation of immune system process,response to fungus,defense response to bacterium	GO:0098542	defense response to other organism	TRUE	Qbsr-2.3	C	8450367
HanXRQChr02g0046611	HanXRQChr02	Putative NB-ARC%3B Powdery mildew resistance protein%2C RPW8 domain%3B P-loop containing nucleoside triphosphate hydrolase%3B Leucine-rich repeat domain%2C L domain-like			Green24	0.22	Root14	0.02	TRUE	GO:0002376,GO:0098542,GO:0031347,GO:0031349,GO:0045087,GO:0006955,GO:0006952	immune system process,defense response to other organism,regulation of defense response,positive regulation of defense response,innate immune response,immune response,defense response	GO:0006952,GO:0045087	defense response,innate immune response	TRUE	Qbsr-2.3	C	8583206
HanXRQChr02g0039631	HanXRQChr02	Probable zinc finger protein 1	GO:0046872	['metal ion binding']	Green3	0.47	Root0	0.05	FALSE	GO:0045087,GO:0006952,GO:0009817,GO:0098542,GO:0006955,GO:0002376,GO:0031347	innate immune response,defense response,defense response to fungus,defense response to other organism,immune response,immune system process,regulation of defense response	GO:0006952	defense response	FALSE
HanXRQChr02g0040021	HanXRQChr02	Probable cytochrome P450%2C family 81%2C subfamily D%2C polypeptide 3	GO:0016021, GO:0005506, GO:0016709, GO:0020037, GO:0042343, GO:0044550, GO:0055114, GO:0098542	['iron ion binding', 'integral component of membrane', 'oxidoreductase activity, acting on paired donors, with incorporation or reduction of molecular oxygen, NAD(P)H as one donor, and incorporation of one atom of oxygen', 'heme binding', 'indole glucosinolate metabolic process', 'secondary metabolite biosynthetic process', 'obsolete oxidation-reduction process', 'defense response to other organi…	Green5	0.52	Root26	0.42	TRUE	GO:0009610,GO:0006952,GO:0002376,GO:0006955,GO:0031347,GO:0052542,GO:0045087	response to symbiotic fungus,defense response,immune system process,immune response,regulation of defense response,defense response by callose deposition,innate immune response	GO:0031347	regulation of defense response	FALSE
HanXRQChr02g0047821	HanXRQChr02	Putative PB1 domain%3B RWP-RK domain					Root4	0.02	FALSE	GO:0009610,GO:0006952,GO:0006955,GO:0002376,GO:0098542	response to symbiotic fungus,defense response,immune response,immune system process,defense response to other organism	GO:0006952	defense response	TRUE	Qbsr-2.3	C	18724988
HanXRQChr02g0048271	HanXRQChr02	Putative S-locus glycoprotein domain%3B Bulb-type lectin domain%3B PAN/Apple domain%3B Protein kinase-like domain%3B Concanavalin A-like lectin/glucanase domain%3B S-receptor-like serine/threonine-protein kinase	GO:0005886, GO:0004674, GO:0005488, GO:0006468	['protein serine/threonine kinase activity', 'binding', 'plasma membrane', 'protein phosphorylation']			Root16	0.29	FALSE	GO:0098542,GO:0002376,GO:0006952,GO:0045087,GO:0009814,GO:0009610,GO:0006955	defense response to other organism,immune system process,defense response,innate immune response,defense response to other organism,response to symbiotic fungus,immune response	GO:0006952	defense response	TRUE	Qbsr-2.3	C	21736859
HanXRQChr02g0048671	HanXRQChr02	Putative NAD(P)-binding domain%3B RmlD-like substrate binding domain	GO:0005829, GO:0005886, GO:0009506, GO:0048046, GO:0008830, GO:0008831, GO:0010489, GO:0010490, GO:0010253, GO:0019305, GO:0055114	['cytosol', 'plasma membrane', 'dTDP-4-dehydrorhamnose 3,5-epimerase activity', 'dTDP-4-dehydrorhamnose reductase activity', 'plasmodesma', 'UDP-rhamnose biosynthetic process', 'UDP-4-keto-6-deoxy-glucose-3,5-epimerase activity', 'UDP-4-keto-rhamnose-4-keto-reductase activity', 'dTDP-rhamnose biosynthetic process', 'apoplast', 'obsolete oxidation-reduction process']	Green20	0.11	Root0	0.04	FALSE	GO:0002376,GO:0045087,GO:0006952,GO:0009610,GO:0098542,GO:0006955,GO:0009814	immune system process,innate immune response,defense response,response to symbiotic fungus,defense response to other organism,immune response,defense response to other organism	GO:0098542	defense response to other organism	TRUE	Qbsr-2.3	C	23527919
HanXRQChr02g0049421	HanXRQChr02	Probable NAD(P)-binding Rossmann-fold superfamily protein	GO:0009534, GO:0003743, GO:0006364, GO:0006413, GO:0009637, GO:0010114, GO:0010207, GO:0010218, GO:0016117, GO:0019288	['translation initiation factor activity', 'rRNA processing', 'translational initiation', 'chloroplast thylakoid', 'response to blue light', 'response to red light', 'photosystem II assembly', 'response to far red light', 'carotenoid biosynthetic process', 'isopentenyl diphosphate biosynthetic process, methylerythritol 4-phosphate pathway']	Green16	0.67	Root7	0.11	TRUE	GO:0006955,GO:0006952,GO:0045087,GO:0002376	immune response,defense response,innate immune response,immune system process	GO:0006952	defense response	TRUE	Qbsr-2.3	C	27907511
HanXRQChr02g0050031	HanXRQChr02	Probable phosphoribulokinase%2C chloroplastic	GO:0005829, GO:0009535, GO:0009570, GO:0009941, GO:0010319, GO:0048046, GO:0004849, GO:0005524, GO:0008974, GO:0000165, GO:0005975, GO:0006098, GO:0006206, GO:0006222, GO:0006364, GO:0006612, GO:0009595, GO:0009637, GO:0009697, GO:0009773, GO:0009862, GO:0009867, GO:0009902, GO:0010103, GO:0010114, GO:0010200, GO:0010207, GO:0010218, GO:0010310, GO:0010363, GO:0019344, GO:0031348, GO:0035304, GO:…	['MAPK cascade', 'uridine kinase activity', 'ATP binding', 'cytosol', 'carbohydrate metabolic process', 'pentose-phosphate shunt', 'pyrimidine nucleobase metabolic process', 'UMP biosynthetic process', 'rRNA processing', 'protein targeting to membrane', 'phosphoribulokinase activity', 'chloroplast thylakoid membrane', 'chloroplast stroma', 'detection of biotic stimulus', 'response to blue light',…	Green16	0.70			TRUE	GO:0009617,GO:0031347,GO:0045088,GO:0009817,GO:0045089,GO:0002684,GO:0031349,GO:0009610,GO:0002252,GO:0002253,GO:0045087,GO:0006955,GO:0006952,GO:0002218,GO:0002376,GO:0050778,GO:0002679,GO:0098542	response to bacterium,regulation of defense response,regulation of innate immune response,defense response to fungus,positive regulation of innate immune response,positive regulation of immune system process,positive regulation of defense response,response to symbiotic fungus,immune effector process,activation of immune response,innate immune response,immune response,defense response,activation o…	GO:0006952	defense response	TRUE	Qbsr-2.3	C	31081771
HanXRQChr02g0052201	HanXRQChr02	Putative concanavalin A-like lectin/glucanase domain%3B Tyrosine-protein kinase%2C receptor ROR	GO:0016021, GO:0004672, GO:0005524, GO:0006468	['protein kinase activity', 'ATP binding', 'protein phosphorylation', 'integral component of membrane']			Root44	0.17	TRUE	GO:0009610,GO:0042742,GO:0031348,GO:0045087,GO:0050832,GO:0098542,GO:0006955,GO:0009617,GO:0002376,GO:0050776,GO:0002682,GO:0009620,GO:0031347,GO:0045088,GO:0006952,GO:0009814	response to symbiotic fungus,defense response to bacterium,negative regulation of defense response,innate immune response,defense response to fungus,defense response to other organism,immune response,response to bacterium,immune system process,regulation of immune response,regulation of immune system process,response to fungus,regulation of defense response,regulation of innate immune response,de…	GO:0009620,GO:0031348,GO:0042742	response to fungus,negative regulation of defense response,defense response to bacterium	TRUE	Qbsr-2.3	C	44376160
HanXRQChr02g0052921	HanXRQChr02	Uncharacterized protein%2C conserved in plant genome(s)%2C supported by expression data			Green4	0.04	Root10	0.05	FALSE	GO:0050832,GO:0050776,GO:0045088,GO:0098542,GO:0009620,GO:0002376,GO:0006952,GO:0006955	defense response to fungus,regulation of immune response,regulation of innate immune response,defense response to other organism,response to fungus,immune system process,defense response,immune response	GO:0031348	negative regulation of defense response	TRUE	Qbsr-2.3	C	47167081
HanXRQChr02g0053151	HanXRQChr02	Probable photosystem II 22 kDa protein%2C chloroplastic	GO:0009517, GO:0016021, GO:0016168, GO:0051738, GO:0000023, GO:0006364, GO:0010027, GO:0010103, GO:0010196, GO:0010207, GO:0019252, GO:0019344, GO:0043085	['maltose metabolic process', 'rRNA processing', 'PSII associated light-harvesting complex II', 'thylakoid membrane organization', 'stomatal complex morphogenesis', 'nonphotochemical quenching', 'photosystem II assembly', 'integral component of membrane', 'chlorophyll binding', 'starch biosynthetic process', 'cysteine biosynthetic process', 'positive regulation of catalytic activity', 'xanthophyl…	Green16	0.78			TRUE	GO:0009610,GO:0045087,GO:0006955,GO:0002376,GO:0009814,GO:0098542,GO:0006952	response to symbiotic fungus,innate immune response,immune response,immune system process,defense response to other organism,defense response to other organism,defense response	GO:0006952	defense response	TRUE	Qbsr-2.3	C	47780544
HanXRQChr02g0053281	HanXRQChr02	Probable syntaxin of plants 121	GO:0005886, GO:0012505, GO:0016021, GO:0031201, GO:0000149, GO:0005484, GO:0006886, GO:0006887, GO:0006906, GO:0048278	['SNARE binding', 'SNAP receptor activity', 'plasma membrane', 'intracellular protein transport', 'exocytosis', 'vesicle fusion', 'endomembrane system', 'integral component of membrane', 'SNARE complex', 'vesicle docking']	Green24	0.76	Root1	0.02	TRUE	GO:0031347,GO:0045088,GO:0006952,GO:0009610,GO:0002376,GO:0002682,GO:0045087,GO:0050776,GO:0009814,GO:0009817,GO:0098542,GO:0006955	regulation of defense response,regulation of innate immune response,defense response,response to symbiotic fungus,immune system process,regulation of immune system process,innate immune response,regulation of immune response,defense response to other organism,defense response to fungus,defense response to other organism,immune response	GO:0031347,GO:0045087	regulation of defense response,innate immune response	TRUE	Qbsr-2.3	C	48642643
HanXRQChr02g0046951	HanXRQChr02	Probable 14-3-3-like protein D	GO:0005618, GO:0005634, GO:0005829, GO:0005886, GO:0009507, GO:0019904, GO:0045309, GO:0009742, GO:0042742, GO:0046686	['cell wall', 'nucleus', 'cytosol', 'plasma membrane', 'chloroplast', 'brassinosteroid mediated signaling pathway', 'protein domain specific binding', 'defense response to bacterium', 'protein phosphorylated amino acid binding', 'response to cadmium ion']	Green3	0.11	Root24	0.09	FALSE	GO:0006952,GO:0002376,GO:0009817,GO:0031347,GO:0098542	defense response,immune system process,defense response to fungus,regulation of defense response,defense response to other organism	GO:0006952	defense response	TRUE	Qbsr-2.3 / X1907	C / B	11839534 / 114995
HanXRQChr02g0047061	HanXRQChr02	Putative leucine-rich repeat domain%2C L domain-like	GO:0000822, GO:0009734	['inositol hexakisphosphate binding', 'auxin-activated signaling pathway']	Green10	0.15	Root23	0.04	FALSE	GO:0042742,GO:0009617,GO:0050832,GO:0050776,GO:0098542,GO:0006955,GO:0009620,GO:0045088,GO:0002376,GO:0006952	defense response to bacterium,response to bacterium,defense response to fungus,regulation of immune response,defense response to other organism,immune response,response to fungus,regulation of innate immune response,immune system process,defense response	GO:0098542	defense response to other organism	TRUE	Qbsr-2.3 / X1907	C / B	13453775 / -965610
HanXRQChr02g0051841	HanXRQChr02	Putative strictosidine synthase	GO:0005783, GO:0016020, GO:0016788	['endoplasmic reticulum', 'membrane', 'hydrolase activity, acting on ester bonds']			Root68	0.86	FALSE	GO:0009610,GO:0098542,GO:0009814,GO:0031347,GO:0050776,GO:0006955,GO:0045087,GO:0045088,GO:0006952,GO:0002376,GO:0002682	response to symbiotic fungus,defense response to other organism,defense response to other organism,regulation of defense response,regulation of immune response,immune response,innate immune response,regulation of innate immune response,defense response,immune system process,regulation of immune system process	GO:0045087	innate immune response	TRUE	Qbsr-2.3 / X2192	C / B	42666259 / -840396
HanXRQChr02g0058351	HanXRQChr02	Putative membrane attack complex component/perforin (MACPF) domain			Green3	0.11	Root31	0.01	FALSE	GO:0009610	response to symbiotic fungus	GO:0002238	response to molecule of fungal origin	FALSE
HanXRQChr02g0058581	HanXRQChr02	Probable protein kinase superfamily protein	GO:0004674, GO:0005524, GO:0006468	['protein serine/threonine kinase activity', 'ATP binding', 'protein phosphorylation']	Green13	0.35	Root8	0.33	FALSE	GO:0006952,GO:0050832,GO:0042742,GO:0031347,GO:0098542,GO:0009620,GO:0002376,GO:0031348,GO:0002682,GO:0009617,GO:0050776,GO:0045087,GO:0045088,GO:0006955,GO:0009814	defense response,defense response to fungus,defense response to bacterium,regulation of defense response,defense response to other organism,response to fungus,immune system process,negative regulation of defense response,regulation of immune system process,response to bacterium,regulation of immune response,innate immune response,regulation of innate immune response,immune response,defense respon…	GO:0042742	defense response to bacterium	FALSE
HanXRQChr02g0059091	HanXRQChr02	Putative rhodanese-like domain	GO:0005634, GO:0009534, GO:0016020	['nucleus', 'chloroplast thylakoid', 'membrane']	Green21	0.47	Root27	0.04	FALSE	GO:0002252,GO:0009610,GO:0006952,GO:0002376,GO:0031347,GO:0052542,GO:0006955	immune effector process,response to symbiotic fungus,defense response,immune system process,regulation of defense response,defense response by callose deposition,immune response	GO:0031347,GO:0052542	regulation of defense response,defense response by callose deposition	FALSE
HanXRQChr02g0059111	HanXRQChr02	Probable calcineurin-like metallo-phosphoesterase superfamily protein	GO:0005829, GO:0004722, GO:0008152	['protein serine/threonine phosphatase activity', 'cytosol', 'metabolic process']	Green39	0.06	Root44	0.41	TRUE	GO:0009610,GO:0050776,GO:0045087,GO:0031347,GO:0098542,GO:0045088,GO:0006952,GO:0006955,GO:0002376,GO:0002682	response to symbiotic fungus,regulation of immune response,innate immune response,regulation of defense response,defense response to other organism,regulation of innate immune response,defense response,immune response,immune system process,regulation of immune system process	GO:0006952	defense response	FALSE
HanXRQChr02g0059231	HanXRQChr02	Probable ammonium transporter 1 member 1	GO:0005887, GO:0008519, GO:0006995, GO:0015695, GO:0019740, GO:0072488	['integral component of plasma membrane', 'cellular response to nitrogen starvation', 'ammonium transmembrane transporter activity', 'organic cation transport', 'nitrogen utilization', 'ammonium transmembrane transport']	Green39	0.84	Root72	0.37	TRUE	GO:0009610	response to symbiotic fungus	GO:0098542	defense response to other organism	FALSE
HanXRQChr02g0059581	HanXRQChr02	Probable peroxisomal 3-ketoacyl-CoA thiolase 3	GO:0003988, GO:0008152	['acetyl-CoA C-acyltransferase activity', 'metabolic process']	Green5	0.17	Root15	0.24	TRUE	GO:0006955,GO:0009814,GO:0045087,GO:0009610,GO:0002376,GO:0006952,GO:0098542,GO:0045088,GO:0050776,GO:0031347,GO:0050832,GO:0031348,GO:0009620,GO:0002682,GO:0009617	immune response,defense response to other organism,innate immune response,response to symbiotic fungus,immune system process,defense response,defense response to other organism,regulation of innate immune response,regulation of immune response,regulation of defense response,defense response to fungus,negative regulation of defense response,response to fungus,regulation of immune system process,re…	GO:0031348	negative regulation of defense response	FALSE
HanXRQChr02g0059911	HanXRQChr02	Probable hercules receptor kinase 2	GO:0004672, GO:0016310	['protein kinase activity', 'phosphorylation']	Green5	0.42	Root17	0.23	TRUE	GO:0009817,GO:0002376	defense response to fungus,immune system process	GO:0006952	defense response	FALSE
HanXRQChr02g0059961	HanXRQChr02	Putative serine/threonine/dual specificity protein kinase%2C catalytic domain%3B Tyrosine-protein kinase%2C non-receptor SYK/ZAP-70%3B Concanavalin A-like lectin/glucanase domain%3B Malectin-like carbohydrate-binding domain	GO:0004672, GO:0016310	['protein kinase activity', 'phosphorylation']			Root44	0.65	TRUE	GO:0006952,GO:0009610,GO:0098542,GO:0045087,GO:0002376,GO:0006955,GO:0009817,GO:0031347	defense response,response to symbiotic fungus,defense response to other organism,innate immune response,immune system process,immune response,defense response to fungus,regulation of defense response	GO:0006952,GO:0006955,GO:0031347	defense response,immune response,regulation of defense response	FALSE
HanXRQChr03g0061841	HanXRQChr03	Putative protein of unknown function DUF502	GO:0016021	['integral component of membrane']	Green0	0.10	Root18	0.25	TRUE	GO:0009817,GO:0006952,GO:0009610,GO:0002376	defense response to fungus,defense response,response to symbiotic fungus,immune system process	GO:0098542	defense response to other organism	FALSE
HanXRQChr03g0062501	HanXRQChr03	Putative NADH pyrophosphatase-like%2C N-terminal%3B NUDIX hydrolase domain-like	GO:0005829, GO:0000210, GO:0046872, GO:0008152	['NAD+ diphosphatase activity', 'cytosol', 'metabolic process', 'metal ion binding']	Green5	0.35	Root23	0.48	TRUE	GO:0009610,GO:0031347,GO:0006952	response to symbiotic fungus,regulation of defense response,defense response	GO:0031347	regulation of defense response	FALSE
HanXRQChr03g0062691	HanXRQChr03	Putative XS domain%3B Zinc finger-XS domain	GO:0005655, GO:0044444, GO:0004526, GO:0035194, GO:0051607, GO:0070918, GO:0090502	['ribonuclease P activity', 'nucleolar ribonuclease P complex', 'post-transcriptional gene silencing by RNA', 'obsolete cytoplasmic part', 'defense response to virus', 'primary sncRNA processing', 'RNA phosphodiester bond hydrolysis, endonucleolytic']	Green52	0.40	Root12	0.17	FALSE	GO:0009817,GO:0006955,GO:0002376,GO:0006952	defense response to fungus,immune response,immune system process,defense response	GO:0006952	defense response	FALSE
HanXRQChr03g0063171	HanXRQChr03	Probable calmodulin-binding receptor-like cytoplasmic kinase 3	GO:0016020, GO:0004672, GO:0005524, GO:0006468, GO:0007165, GO:0045087, GO:0071310	['protein kinase activity', 'ATP binding', 'protein phosphorylation', 'signal transduction', 'membrane', 'innate immune response', 'cellular response to organic substance']	Green5	0.23	Root8	0.05	TRUE	GO:0009817,GO:0002376,GO:0009610,GO:0098542,GO:0045087,GO:0006955,GO:0006952	defense response to fungus,immune system process,response to symbiotic fungus,defense response to other organism,innate immune response,immune response,defense response	GO:0045087	innate immune response	FALSE
HanXRQChr03g0063761	HanXRQChr03	Putative glycoside hydrolase%2C family 19%3B Lysozyme-like domain	GO:0005576, GO:0005618, GO:0004568, GO:0008061, GO:0005975, GO:0006032, GO:0009611, GO:0009617, GO:0009626, GO:0010262, GO:0016998	['chitinase activity', 'extracellular region', 'cell wall', 'carbohydrate metabolic process', 'chitin catabolic process', 'chitin binding', 'response to wounding', 'response to bacterium', 'plant-type hypersensitive response', 'somatic embryogenesis', 'cell wall macromolecule catabolic process']	Green5	0.15	Root68	0.48	TRUE	GO:0009610,GO:0002376,GO:0006955,GO:0045087,GO:0006952,GO:0009817,GO:0098542	response to symbiotic fungus,immune system process,immune response,innate immune response,defense response,defense response to fungus,defense response to other organism	GO:0006952	defense response	FALSE
HanXRQChr03g0064041	HanXRQChr03	Probable cyclophilin-like peptidyl-prolyl cis-trans isomerase family protein	GO:0009507, GO:0031977, GO:0003755, GO:0000413, GO:0006457	['protein peptidyl-prolyl isomerization', 'peptidyl-prolyl cis-trans isomerase activity', 'protein folding', 'chloroplast', 'thylakoid lumen']	Green20	0.19	Root11	0.02	FALSE	GO:0009616,GO:0002252,GO:0051607	RNAi-mediated antiviral immune response,immune effector process,defense response to virus	GO:0009616	RNAi-mediated antiviral immune response	FALSE
HanXRQChr03g0067011	HanXRQChr03	Putative protein kinase-like domain%3B Leucine-rich repeat-containing N-terminal%2C plant-type%3B Concanavalin A-like lectin/glucanase domain%3B Somatic embryogenesis receptor-like kinase%3B Leucine-rich repeat domain%2C L domain-like	GO:0016021, GO:0004674, GO:0005524, GO:0019199, GO:0006468	['protein serine/threonine kinase activity', 'ATP binding', 'protein phosphorylation', 'integral component of membrane', 'transmembrane receptor protein kinase activity']	Green5	0.39	Root23	0.20	TRUE	GO:0006955,GO:0045087,GO:0009610,GO:0002376,GO:0006952,GO:0031347	immune response,innate immune response,response to symbiotic fungus,immune system process,defense response,regulation of defense response	GO:0006952	defense response	FALSE
HanXRQChr03g0067041	HanXRQChr03	Putative leucine-rich repeat-containing N-terminal%2C plant-type%3B Somatic embryogenesis receptor-like kinase%3B Leucine-rich repeat domain%2C L domain-like	GO:0016021, GO:0019199, GO:0006468	['protein phosphorylation', 'integral component of membrane', 'transmembrane receptor protein kinase activity']	Green36	0.17			FALSE	GO:0006952,GO:0098542,GO:0009817	defense response,defense response to other organism,defense response to fungus	GO:0050832	defense response to fungus	FALSE
HanXRQChr03g0067081	HanXRQChr03	Putative serine/threonine/dual specificity protein kinase%2C catalytic domain%3B Tyrosine-protein kinase%2C non-receptor Jak3	GO:0004672, GO:0005524, GO:0006468	['protein kinase activity', 'ATP binding', 'protein phosphorylation']	Green5	0.38	Root14	0.07	TRUE	GO:0006955,GO:0002376,GO:0031348,GO:0050776,GO:0009620,GO:0009814,GO:0098542,GO:0002682,GO:0045088,GO:0045087,GO:0006952,GO:0031347,GO:0050832,GO:0042742,GO:0009617	immune response,immune system process,negative regulation of defense response,regulation of immune response,response to fungus,defense response to other organism,defense response to other organism,regulation of immune system process,regulation of innate immune response,innate immune response,defense response,regulation of defense response,defense response to fungus,defense response to bacterium,r…	GO:0042742	defense response to bacterium	FALSE
HanXRQChr03g0068321	HanXRQChr03	Probable protein phosphatase 2C 44	GO:0009536, GO:0004722, GO:0046872, GO:0006470	['protein serine/threonine phosphatase activity', 'protein dephosphorylation', 'plastid', 'metal ion binding']	Green5	0.75	Root26	0.56	TRUE	GO:0045087,GO:0098542,GO:0002376,GO:0006955,GO:0006952,GO:0031347	innate immune response,defense response to other organism,immune system process,immune response,defense response,regulation of defense response	GO:0006952	defense response	FALSE
HanXRQChr03g0068371	HanXRQChr03	Uncharacterized protein%2C partly conserved in plant genome(s)%2C supported by expression data					Root68	0.16	FALSE	GO:0006952,GO:0006955,GO:0045087,GO:0002376	defense response,immune response,innate immune response,immune system process	GO:0006952	defense response	FALSE
HanXRQChr03g0068521	HanXRQChr03	Uncharacterized protein%2C conserved in plant genome(s)%2C supported by expression data					Root44	0.49	TRUE	GO:0009814,GO:0002376,GO:0031347,GO:0098542,GO:0045087,GO:0009610,GO:0006952,GO:0006955	defense response to other organism,immune system process,regulation of defense response,defense response to other organism,innate immune response,response to symbiotic fungus,defense response,immune response	GO:0031347	regulation of defense response	FALSE
HanXRQChr03g0068541	HanXRQChr03	Probable calcium-dependent protein kinase 16	GO:0005737, GO:0005886, GO:0004683, GO:0005509, GO:0005516, GO:0005524, GO:0009931, GO:0009738, GO:0018105, GO:0035556, GO:0046777	['calmodulin-dependent protein kinase activity', 'calcium ion binding', 'calmodulin binding', 'ATP binding', 'cytoplasm', 'plasma membrane', 'abscisic acid-activated signaling pathway', 'calcium-dependent protein serine/threonine kinase activity', 'peptidyl-serine phosphorylation', 'intracellular signal transduction', 'protein autophosphorylation']	Green24	0.18	Root18	0.06	TRUE	GO:0006955,GO:0098542,GO:0009817,GO:0045088,GO:0031347,GO:0002376,GO:0009610,GO:0006952,GO:0045087	immune response,defense response to other organism,defense response to fungus,regulation of innate immune response,regulation of defense response,immune system process,response to symbiotic fungus,defense response,innate immune response	GO:0009620,GO:0031347,GO:0031348	response to fungus,regulation of defense response,negative regulation of defense response	FALSE
HanXRQChr03g0069911	HanXRQChr03	Probable transducin/WD40 repeat-like superfamily protein			Green34	0.56	Root1	0.16	FALSE	GO:0002376,GO:0006955,GO:0009817,GO:0009617,GO:0031349,GO:0006952,GO:0045087,GO:0098542,GO:0031347	immune system process,immune response,defense response to fungus,response to bacterium,positive regulation of defense response,defense response,innate immune response,defense response to other organism,regulation of defense response	GO:0006952	defense response	FALSE
HanXRQChr03g0070131	HanXRQChr03	Putative CBS domain	GO:0009507, GO:0042744, GO:0045454	['chloroplast', 'hydrogen peroxide catabolic process', 'cell redox homeostasis']	Green5	0.13	Root18	0.35	TRUE	GO:0031347,GO:0031349,GO:0002376,GO:0045087,GO:0009817,GO:0006952,GO:0098542,GO:0006955	regulation of defense response,positive regulation of defense response,immune system process,innate immune response,defense response to fungus,defense response,defense response to other organism,immune response	GO:0006952	defense response	FALSE
HanXRQChr03g0071111	HanXRQChr03	Probable calreticulin 1b	GO:0005783, GO:0005509, GO:0051082, GO:0006457	['calcium ion binding', 'endoplasmic reticulum', 'protein folding', 'unfolded protein binding']	Green1	0.29	Root59	0.45	FALSE	GO:0006952,GO:0002682,GO:0031347,GO:0050776,GO:0002376,GO:0009610,GO:0045087,GO:0006955,GO:0045088,GO:0098542,GO:0009814	defense response,regulation of immune system process,regulation of defense response,regulation of immune response,immune system process,response to symbiotic fungus,innate immune response,immune response,regulation of innate immune response,defense response to other organism,defense response to other organism	GO:0045087	innate immune response	FALSE
HanXRQChr03g0071411	HanXRQChr03	Putative WRKY domain	GO:0003700, GO:0043565, GO:0006355	['DNA-binding transcription factor activity', 'regulation of transcription, DNA-templated', 'sequence-specific DNA binding']	Green18	0.71			TRUE	GO:0009616	RNAi-mediated antiviral immune response	GO:0009616	RNAi-mediated antiviral immune response	FALSE
HanXRQChr03g0071571	HanXRQChr03	Probable cytochrome P450%2C family 71%2C subfamily B%2C polypeptide 19	GO:0016021, GO:0005506, GO:0016709, GO:0020037, GO:0055114	['iron ion binding', 'integral component of membrane', 'oxidoreductase activity, acting on paired donors, with incorporation or reduction of molecular oxygen, NAD(P)H as one donor, and incorporation of one atom of oxygen', 'heme binding', 'obsolete oxidation-reduction process']			Root68	0.25	FALSE	GO:0009817,GO:0002376,GO:0098542,GO:0009610,GO:0006952,GO:0006955	defense response to fungus,immune system process,defense response to other organism,response to symbiotic fungus,defense response,immune response	GO:0098542	defense response to other organism	FALSE
HanXRQChr03g0071611	HanXRQChr03	Probable ADP glucose pyrophosphorylase large subunit 1	GO:0009570, GO:0009941, GO:0005524, GO:0008878, GO:0005978, GO:0006098, GO:0006364, GO:0009637, GO:0009902, GO:0010027, GO:0010114, GO:0010218, GO:0019252, GO:0019684	['ATP binding', 'glycogen biosynthetic process', 'pentose-phosphate shunt', 'rRNA processing', 'glucose-1-phosphate adenylyltransferase activity', 'chloroplast stroma', 'response to blue light', 'chloroplast relocation', 'chloroplast envelope', 'thylakoid membrane organization', 'response to red light', 'response to far red light', 'starch biosynthetic process', 'photosynthesis, light reaction']	Green16	0.78			TRUE	GO:0002684,GO:0050778,GO:0045089	positive regulation of immune system process,positive regulation of immune response,positive regulation of innate immune response	GO:0052033	obsolete pathogen-associated molecular pattern dependent induction by symbiont of host innate immune response	FALSE
HanXRQChr03g0071661	HanXRQChr03	Probable long-chain acyl-CoA synthetase 7	GO:0004467, GO:0000278, GO:0001676, GO:0006396, GO:0006635, GO:0007031, GO:0009610	['mitotic cell cycle', 'long-chain fatty acid metabolic process', 'long-chain fatty acid-CoA ligase activity', 'RNA processing', 'fatty acid beta-oxidation', 'peroxisome organization', 'response to symbiotic fungus']	Green19	0.18	Root39	0.65	FALSE	GO:0002376,GO:0006952,GO:0031347	immune system process,defense response,regulation of defense response	GO:0031347	regulation of defense response	FALSE
HanXRQChr03g0072251	HanXRQChr03	Putative peptidase S10%2C serine carboxypeptidase%3B Alpha/Beta hydrolase fold	GO:0004185, GO:0051603	['serine-type carboxypeptidase activity', 'proteolysis involved in cellular protein catabolic process']			Root26	0.55	FALSE	GO:0009814,GO:0045087,GO:0002376,GO:0006955,GO:0006952,GO:0098542	defense response to other organism,innate immune response,immune system process,immune response,defense response,defense response to other organism	GO:0006952	defense response	TRUE	HanXRQChr03g0072431	B	-606169
HanXRQChr03g0072731	HanXRQChr03	Probable cytochrome P450%2C family 72%2C subfamily A%2C polypeptide 9	GO:0016021, GO:0004497, GO:0005506, GO:0016705, GO:0020037, GO:0055114	['monooxygenase activity', 'iron ion binding', 'integral component of membrane', 'oxidoreductase activity, acting on paired donors, with incorporation or reduction of molecular oxygen', 'heme binding', 'obsolete oxidation-reduction process']			Root14	0.38	FALSE	GO:0031348,GO:0009814,GO:0002376,GO:0050832,GO:0006952,GO:0031347,GO:0045087,GO:0045088,GO:0002682,GO:0009620,GO:0098542,GO:0050776,GO:0006955	negative regulation of defense response,defense response to other organism,immune system process,defense response to fungus,defense response,regulation of defense response,innate immune response,regulation of innate immune response,regulation of immune system process,response to fungus,defense response to other organism,regulation of immune response,immune response	GO:0031348,GO:0050832	negative regulation of defense response,defense response to fungus	FALSE
HanXRQChr03g0073801	HanXRQChr03	Putative CALMODULIN-BINDING PROTEIN60	GO:0005516, GO:0007165, GO:0009814, GO:0031323, GO:0044237, GO:0045088, GO:0071229, GO:0071310, GO:1901701	['calmodulin binding', 'signal transduction', nan, 'regulation of cellular metabolic process', 'cellular metabolic process', 'regulation of innate immune response', 'cellular response to acid chemical', 'cellular response to organic substance', 'cellular response to oxygen-containing compound']			Root18	0.27	TRUE	GO:0002376,GO:0006952,GO:0009610,GO:0098542	immune system process,defense response,response to symbiotic fungus,defense response to other organism	GO:0098542	defense response to other organism	FALSE
HanXRQChr03g0074351	HanXRQChr03	Probable extra-large GTP-binding protein 2	GO:0000166, GO:0001101, GO:0006952, GO:0007165, GO:0009725, GO:0009743, GO:0051179, GO:0071310	['nucleotide binding', 'response to acid chemical', 'defense response', 'signal transduction', 'response to hormone', 'response to carbohydrate', 'localization', 'cellular response to organic substance']			Root44	0.20	TRUE	GO:0006952,GO:0098542,GO:0009610	defense response,defense response to other organism,response to symbiotic fungus	GO:0098542	defense response to other organism	FALSE
HanXRQChr03g0075781	HanXRQChr03	Putative DOMON domain%3B Cytochrome b561/ferric reductase transmembrane%3B Cytochrome b561 and DOMON domain-containing protein	GO:0016020	['membrane']			Root26	0.03	FALSE	GO:0006952,GO:0098542,GO:0009610	defense response,defense response to other organism,response to symbiotic fungus	GO:0006952	defense response	FALSE
HanXRQChr03g0076281	HanXRQChr03	Putative formin%2C FH2 domain			Green18	0.34	Root9	0.01	TRUE	GO:0031347,GO:0045088,GO:0098542,GO:0050776,GO:0006955,GO:0009610,GO:0002376,GO:0002682,GO:0045087,GO:0009817,GO:0006952	regulation of defense response,regulation of innate immune response,defense response to other organism,regulation of immune response,immune response,response to symbiotic fungus,immune system process,regulation of immune system process,innate immune response,defense response to fungus,defense response	GO:0050832	defense response to fungus	FALSE
HanXRQChr03g0076591	HanXRQChr03	Probable P-loop containing nucleoside triphosphate hydrolases superfamily protein	GO:0046872	['metal ion binding']			Root18	0.60	TRUE	GO:0006952,GO:0031347,GO:0009610,GO:0002376,GO:0009617,GO:0098542,GO:0006955,GO:0045087	defense response,regulation of defense response,response to symbiotic fungus,immune system process,response to bacterium,defense response to other organism,immune response,innate immune response	GO:0031347	regulation of defense response	FALSE
HanXRQChr03g0077191	HanXRQChr03	Probable multidrug resistance-associated protein 8	GO:0016021, GO:0005524, GO:0042626, GO:0008152, GO:0055085	['ATP binding', 'metabolic process', 'integral component of membrane', 'ATPase-coupled transmembrane transporter activity', 'transmembrane transport']			Root66	0.19	FALSE	GO:0002682,GO:0009610,GO:0009814,GO:0006952,GO:0098542,GO:0045087,GO:0006955,GO:0002376,GO:0050776,GO:0031348,GO:0045088,GO:0031347	regulation of immune system process,response to symbiotic fungus,defense response to other organism,defense response,defense response to other organism,innate immune response,immune response,immune system process,regulation of immune response,negative regulation of defense response,regulation of innate immune response,regulation of defense response	GO:0031347	regulation of defense response	FALSE
HanXRQChr03g0077671	HanXRQChr03	Probable multidrug resistance-associated protein 3	GO:0016021, GO:0005524, GO:0042626, GO:0008152, GO:0055085	['ATP binding', 'metabolic process', 'integral component of membrane', 'ATPase-coupled transmembrane transporter activity', 'transmembrane transport']	Green5	0.19	Root23	0.18	TRUE	GO:0009610,GO:0002253,GO:0002218,GO:0006952,GO:0031347,GO:0002376,GO:0006955,GO:0052542,GO:0050776	response to symbiotic fungus,activation of immune response,activation of innate immune response,defense response,regulation of defense response,immune system process,immune response,defense response by callose deposition,regulation of immune response	GO:0031347	regulation of defense response	FALSE
HanXRQChr03g0078491	HanXRQChr03	Uncharacterized protein%2C conserved in plant genome(s)%2C supported by expression data			Green5	0.52			TRUE	GO:0098542,GO:0002376,GO:0045088,GO:0009620,GO:0031347,GO:0009817,GO:0002682,GO:0045087,GO:0006955,GO:0009610,GO:0009814,GO:0009617,GO:0050776,GO:0006952	defense response to other organism,immune system process,regulation of innate immune response,response to fungus,regulation of defense response,defense response to fungus,regulation of immune system process,innate immune response,immune response,response to symbiotic fungus,defense response to other organism,response to bacterium,regulation of immune response,defense response	GO:0031347,GO:0045087	regulation of defense response,innate immune response	TRUE	ORS432	B	-765828
HanXRQChr03g0080161	HanXRQChr03	Probable CASP-like protein 1D2	GO:0016020, GO:0044464	['membrane', 'obsolete cell part']	Green5	0.41	Root15	0.18	TRUE	GO:0098542,GO:0006952,GO:0031347	defense response to other organism,defense response,regulation of defense response	GO:0006952	defense response	TRUE	HeAn_R_283.1	B	-98533
HanXRQChr03g0081041	HanXRQChr03	Putative tetratricopeptide-like helical domain%3B Protein SirB1%2C N-terminal			Green12	0.05	Root9	0.01	FALSE	GO:0006952,GO:0006955,GO:0045087,GO:0002376	defense response,immune response,innate immune response,immune system process	GO:0006952	defense response	FALSE
HanXRQChr03g0081461	HanXRQChr03	Putative kynurenine formamidase	GO:0004061, GO:0019441	['arylformamidase activity', 'tryptophan catabolic process to kynurenine']	Green39	0.23	Root39	0.36	TRUE	GO:0006952,GO:0031349,GO:0031347	defense response,positive regulation of defense response,regulation of defense response	GO:0006952	defense response	FALSE
HanXRQChr03g0081681	HanXRQChr03	Putative bulb-type lectin domain%3B Thaumatin%3B Serine/threonine/dual specificity protein kinase%2C catalytic domain%3B PAN/Apple domain%3B Concanavalin A-like lectin/glucanase domain%3B Receptor-like tyrosine-protein kinase kin-15%3B S-locus receptor kinase%2C C-terminal	GO:0016021, GO:0004674, GO:0005524, GO:0006468	['protein serine/threonine kinase activity', 'ATP binding', 'protein phosphorylation', 'integral component of membrane']			Root44	0.41	TRUE	GO:0006952,GO:0009610,GO:0098542	defense response,response to symbiotic fungus,defense response to other organism	GO:0006952	defense response	FALSE
HanXRQChr03g0081801	HanXRQChr03	Probable syntaxin/t-SNARE family protein	GO:0012505, GO:0016021, GO:0031201, GO:0000149, GO:0005484, GO:0006886, GO:0006906, GO:0048278	['SNARE binding', 'SNAP receptor activity', 'intracellular protein transport', 'vesicle fusion', 'endomembrane system', 'integral component of membrane', 'SNARE complex', 'vesicle docking']	Green44	1.00	Root14	0.29	FALSE	GO:0009616	RNAi-mediated antiviral immune response	GO:0009616	RNAi-mediated antiviral immune response	FALSE
HanXRQChr03g0081911	HanXRQChr03	Putative glycoside hydrolase%2C family 32%3B Concanavalin A-like lectin/glucanase domain%3B Glycosyl hydrolase%2C five-bladed beta-propellor domain	GO:0051669, GO:0005975	['carbohydrate metabolic process', 'fructan beta-fructosidase activity']			Root39	0.35	FALSE	GO:0009610,GO:0006952,GO:0006955,GO:0009817,GO:0002376,GO:0045087,GO:0098542	response to symbiotic fungus,defense response,immune response,defense response to fungus,immune system process,innate immune response,defense response to other organism	GO:0006952	defense response	FALSE
HanXRQChr03g0082041	HanXRQChr03	Putative phosphoribulokinase%3B P-loop containing nucleoside triphosphate hydrolase	GO:0005829, GO:0009535, GO:0009570, GO:0009941, GO:0010319, GO:0048046, GO:0004849, GO:0005524, GO:0008974, GO:0000165, GO:0005975, GO:0006098, GO:0006206, GO:0006222, GO:0006364, GO:0006612, GO:0009595, GO:0009637, GO:0009697, GO:0009773, GO:0009862, GO:0009867, GO:0009902, GO:0010103, GO:0010114, GO:0010200, GO:0010207, GO:0010218, GO:0010310, GO:0010363, GO:0019344, GO:0031348, GO:0035304, GO:…	['MAPK cascade', 'uridine kinase activity', 'ATP binding', 'cytosol', 'carbohydrate metabolic process', 'pentose-phosphate shunt', 'pyrimidine nucleobase metabolic process', 'UMP biosynthetic process', 'rRNA processing', 'protein targeting to membrane', 'phosphoribulokinase activity', 'chloroplast thylakoid membrane', 'chloroplast stroma', 'detection of biotic stimulus', 'response to blue light',…	Green16	0.81			TRUE	GO:0009817,GO:0006952,GO:0009610	defense response to fungus,defense response,response to symbiotic fungus	GO:0006952	defense response	FALSE
HanXRQChr03g0083121	HanXRQChr03	Probable transducin/WD40 repeat-like superfamily protein			Green24	0.47	Root4	0.05	TRUE	GO:0009610	response to symbiotic fungus	GO:0002238	response to molecule of fungal origin	TRUE	HA4057	B	-725258
HanXRQChr03g0083361	HanXRQChr03	Putative development/cell death domain	GO:0006464, GO:0009755, GO:0031347, GO:0043067, GO:0048519, GO:0071229, GO:0098542, GO:1901701	['cellular protein modification process', 'hormone-mediated signaling pathway', 'regulation of defense response', 'regulation of programmed cell death', 'negative regulation of biological process', 'cellular response to acid chemical', 'defense response to other organism', 'cellular response to oxygen-containing compound']	Green18	0.40	Root26	0.35	TRUE	GO:0006952,GO:0009610,GO:0045087,GO:0002376,GO:0098542,GO:0009814,GO:0009817,GO:0006955	defense response,response to symbiotic fungus,innate immune response,immune system process,defense response to other organism,defense response to other organism,defense response to fungus,immune response	GO:0098542	defense response to other organism	FALSE
HanXRQChr03g0083681	HanXRQChr03	Putative heat shock protein 70 family%3B Heat shock protein 70kD%2C peptide-binding domain%3B Heat shock protein 70kD%2C C-terminal domain	GO:0005788, GO:0005524, GO:0032440, GO:0055114	['ATP binding', 'endoplasmic reticulum lumen', '2-alkenal reductase [NAD(P)+] activity', 'obsolete oxidation-reduction process']	Green36	0.90	Root16	0.75	FALSE	GO:0042742,GO:0006955,GO:0050832,GO:0045087,GO:0031347,GO:0045088,GO:0050776,GO:0009617,GO:0009620,GO:0009814,GO:0006952,GO:0098542,GO:0002376,GO:0002682,GO:0031348	defense response to bacterium,immune response,defense response to fungus,innate immune response,regulation of defense response,regulation of innate immune response,regulation of immune response,response to bacterium,response to fungus,defense response to other organism,defense response,defense response to other organism,immune system process,regulation of immune system process,negative regulation…	GO:0031348,GO:0050832	negative regulation of defense response,defense response to fungus	FALSE
HanXRQChr03g0084111	HanXRQChr03	Uncharacterized protein%2C conserved in plant genome(s)%2C supported by expression data	GO:0016021	['integral component of membrane']	Green21	0.59			FALSE	GO:0002376,GO:0009610,GO:0006952,GO:0009817,GO:0006955,GO:0031347,GO:0009814,GO:0098542,GO:0031349,GO:0031348,GO:0045087,GO:0002252,GO:0052542	immune system process,response to symbiotic fungus,defense response,defense response to fungus,immune response,regulation of defense response,defense response to other organism,defense response to other organism,positive regulation of defense response,negative regulation of defense response,innate immune response,immune effector process,defense response by callose deposition	GO:0002679,GO:0045087	respiratory burst involved in defense response,innate immune response	FALSE
HanXRQChr03g0084431	HanXRQChr03	Probable polyol/monosaccharide transporter 1	GO:0005887, GO:0005351, GO:0005355, GO:0032440, GO:0015992, GO:0046323, GO:0055114, GO:1904659	['carbohydrate:proton symporter activity', 'glucose transmembrane transporter activity', 'integral component of plasma membrane', nan, '2-alkenal reductase [NAD(P)+] activity', 'glucose import', 'obsolete oxidation-reduction process', 'glucose transmembrane transport']	Green5	0.67	Root23	0.12	TRUE	GO:0006955,GO:0098542,GO:0009610,GO:0006952,GO:0002376,GO:0045087,GO:0031347	immune response,defense response to other organism,response to symbiotic fungus,defense response,immune system process,innate immune response,regulation of defense response	GO:0006952	defense response	FALSE
HanXRQChr03g0084471	HanXRQChr03	Probable thaumatin-like protein	GO:0005576, GO:0005773, GO:0016798, GO:0006952, GO:0008152, GO:0009607	['extracellular region', 'vacuole', 'defense response', 'metabolic process', 'response to biotic stimulus', 'hydrolase activity, acting on glycosyl bonds']			Root68	0.76	FALSE	GO:0002376,GO:0009814,GO:0006955,GO:0006952,GO:0045087,GO:0098542,GO:0031349,GO:0050778,GO:0002684,GO:0045089	immune system process,defense response to other organism,immune response,defense response,innate immune response,defense response to other organism,positive regulation of defense response,positive regulation of immune response,positive regulation of immune system process,positive regulation of innate immune response	GO:0052033	obsolete pathogen-associated molecular pattern dependent induction by symbiont of host innate immune response	FALSE
HanXRQChr03g0084521	HanXRQChr03	Putative WRKY domain	GO:0003677	['DNA binding']	Green24	0.37	Root2	0.03	TRUE	GO:0098542,GO:0009617,GO:0006955,GO:0002682,GO:0042742,GO:0002376,GO:0031348,GO:0031347,GO:0009814,GO:0050832,GO:0045088,GO:0006952,GO:0050776,GO:0045087,GO:0009620	defense response to other organism,response to bacterium,immune response,regulation of immune system process,defense response to bacterium,immune system process,negative regulation of defense response,regulation of defense response,defense response to other organism,defense response to fungus,regulation of innate immune response,defense response,regulation of immune response,innate immune respons…	GO:0009620,GO:0031348	response to fungus,negative regulation of defense response	FALSE
HanXRQChr03g0085111	HanXRQChr03	Putative SMAD/FHA domain	GO:0009535, GO:0009570, GO:0000023, GO:0006098, GO:0006364, GO:0009657, GO:0010103, GO:0010207, GO:0019252, GO:0043085	['maltose metabolic process', 'pentose-phosphate shunt', 'rRNA processing', 'chloroplast thylakoid membrane', 'chloroplast stroma', 'plastid organization', 'stomatal complex morphogenesis', 'photosystem II assembly', 'starch biosynthetic process', 'positive regulation of catalytic activity']	Green21	0.54			FALSE	GO:0045087,GO:0006955,GO:0098542,GO:0002376,GO:0006952,GO:0009610,GO:0031347	innate immune response,immune response,defense response to other organism,immune system process,defense response,response to symbiotic fungus,regulation of defense response	GO:0006952,GO:0031347	defense response,regulation of defense response	FALSE
HanXRQChr03g0085311	HanXRQChr03	Probable polyketide cyclase/dehydrase and lipid transport superfamily protein	GO:0016020	['membrane']	Green47	0.61	Root21	0.16	FALSE	GO:0045087,GO:0002376,GO:0009617,GO:0098542,GO:0006952,GO:0006955,GO:0009610,GO:0009814,GO:0009817	innate immune response,immune system process,response to bacterium,defense response to other organism,defense response,immune response,response to symbiotic fungus,defense response to other organism,defense response to fungus	GO:0006952	defense response	FALSE
HanXRQChr03g0086901	HanXRQChr03	Putative VQ			Green24	0.88	Root48	0.77	TRUE	GO:0031347,GO:0002376,GO:0006952	regulation of defense response,immune system process,defense response	GO:0002679	respiratory burst involved in defense response	FALSE
HanXRQChr03g0087971	HanXRQChr03	Probable elongation factor G-2%2C chloroplastic	GO:0005739, GO:0009570, GO:0009941, GO:0048046, GO:0003746, GO:0003924, GO:0005524, GO:0005525, GO:0000023, GO:0006098, GO:0006354, GO:0006364, GO:0006414, GO:0009793, GO:0009845, GO:0009902, GO:0010027, GO:0010207, GO:0010228, GO:0016226, GO:0019252, GO:0032790, GO:0035304, GO:0042793, GO:0043085, GO:0045893, GO:0048481	['maltose metabolic process', 'translation elongation factor activity', 'GTPase activity', 'ATP binding', 'GTP binding', 'mitochondrion', 'pentose-phosphate shunt', 'DNA-templated transcription, elongation', 'rRNA processing', 'translational elongation', 'chloroplast stroma', 'embryo development ending in seed dormancy', 'seed germination', 'chloroplast relocation', 'chloroplast envelope', 'thyla…	Green47	0.70	Root12	0.20	FALSE	GO:0002376,GO:0009620,GO:0009814,GO:0050832,GO:0006952,GO:0031347,GO:0045088,GO:0006955,GO:0031348,GO:0045087,GO:0002682,GO:0050776,GO:0098542	immune system process,response to fungus,defense response to other organism,defense response to fungus,defense response,regulation of defense response,regulation of innate immune response,immune response,negative regulation of defense response,innate immune response,regulation of immune system process,regulation of immune response,defense response to other organism	GO:0009620,GO:0031348	response to fungus,negative regulation of defense response	FALSE
HanXRQChr03g0088861	HanXRQChr03	Probable WRKY DNA-binding protein 31			Green24	0.37	Root23	0.09	TRUE	GO:0009610,GO:0045088,GO:0050776,GO:0009620,GO:0050832,GO:0002376,GO:0006955	response to symbiotic fungus,regulation of innate immune response,regulation of immune response,response to fungus,defense response to fungus,immune system process,immune response	GO:0009620	response to fungus	FALSE
HanXRQChr03g0089581	HanXRQChr03	Probable protein kinase superfamily protein	GO:0004674, GO:0005524, GO:0006468	['protein serine/threonine kinase activity', 'ATP binding', 'protein phosphorylation']	Green0	0.04	Root14	0.03	FALSE	GO:0045087,GO:0002682,GO:0006952,GO:0002376,GO:0009817,GO:0098542,GO:0050776,GO:0031347,GO:0006955	innate immune response,regulation of immune system process,defense response,immune system process,defense response to fungus,defense response to other organism,regulation of immune response,regulation of defense response,immune response	GO:0031347	regulation of defense response	FALSE
HanXRQChr03g0089881	HanXRQChr03	Probable ATP-dependent caseinolytic (Clp) protease/crotonase family protein	GO:0004490, GO:0008152	['methylglutaconyl-CoA hydratase activity', 'metabolic process']	Green5	0.04	Root15	0.52	TRUE	GO:0009610,GO:0098542,GO:0002682,GO:0006952,GO:0050776,GO:0050832,GO:0009620,GO:0006955,GO:0002376,GO:0031347,GO:0045088	response to symbiotic fungus,defense response to other organism,regulation of immune system process,defense response,regulation of immune response,defense response to fungus,response to fungus,immune response,immune system process,regulation of defense response,regulation of innate immune response	GO:0031348	negative regulation of defense response	FALSE
HanXRQChr03g0089921	HanXRQChr03	Putative alpha/Beta hydrolase fold			Green18	0.74	Root1	0.01	TRUE	GO:0009617,GO:0002682,GO:0006955,GO:0045088,GO:0045087,GO:0098542,GO:0052542,GO:0006952,GO:0050776,GO:0031347,GO:0002376,GO:0009610	response to bacterium,regulation of immune system process,immune response,regulation of innate immune response,innate immune response,defense response to other organism,defense response by callose deposition,defense response,regulation of immune response,regulation of defense response,immune system process,response to symbiotic fungus	GO:0031347,GO:0052542	regulation of defense response,defense response by callose deposition	FALSE
HanXRQChr03g0089931	HanXRQChr03	Putative zinc finger%2C AN1-type	GO:0046872, GO:0006950, GO:0009628, GO:0009753, GO:0009755, GO:0014070, GO:0071229, GO:1901701	['response to stress', 'response to abiotic stimulus', 'response to jasmonic acid', 'hormone-mediated signaling pathway', 'response to organic cyclic compound', 'metal ion binding', 'cellular response to acid chemical', 'cellular response to oxygen-containing compound']			Root48	0.72	FALSE	GO:0006952,GO:0009610,GO:0098542,GO:0002376,GO:0006955	defense response,response to symbiotic fungus,defense response to other organism,immune system process,immune response	GO:0006952	defense response	FALSE
HanXRQChr03g0090111	HanXRQChr03	Uncharacterized protein%2C partly conserved in plant genome(s)%2C supported by expression data			Green25	0.42	Root5	0.46	FALSE	GO:0098542,GO:0009817,GO:0006952,GO:0002376,GO:0009610	defense response to other organism,defense response to fungus,defense response,immune system process,response to symbiotic fungus	GO:0098542	defense response to other organism	FALSE
HanXRQChr03g0090731	HanXRQChr03	Putative EF-hand domain pair%3B Protein kinase%2C ATP binding site%3B Calcium/calmodulin-dependent/calcium-dependent protein kinase	GO:0005634, GO:0005886, GO:0004683, GO:0005509, GO:0005524, GO:0006468	['calmodulin-dependent protein kinase activity', 'calcium ion binding', 'ATP binding', 'nucleus', 'plasma membrane', 'protein phosphorylation']	Green36	0.10	Root18	0.09	TRUE	GO:0006952,GO:0098542,GO:0031347,GO:0002376,GO:0045087,GO:0006955,GO:0009617	defense response,defense response to other organism,regulation of defense response,immune system process,innate immune response,immune response,response to bacterium	GO:0031347	regulation of defense response	FALSE
HanXRQChr03g0091381	HanXRQChr03	Putative major facilitator%2C sugar transporter-like%3B Major facilitator superfamily domain	GO:0016021, GO:0005315, GO:0006817, GO:0055085	['inorganic phosphate transmembrane transporter activity', 'phosphate ion transport', 'integral component of membrane', 'transmembrane transport']	Green39	0.90	Root41	0.08	TRUE	GO:0045087,GO:0098542,GO:0006955,GO:0009610,GO:0002376,GO:0009817,GO:0006952	innate immune response,defense response to other organism,immune response,response to symbiotic fungus,immune system process,defense response to fungus,defense response	GO:0006955,GO:0009620	immune response,response to fungus	FALSE
HanXRQChr03g0092891	HanXRQChr03	Probable chitinase 4	GO:0016798, GO:0009056, GO:0043170	['catabolic process', 'hydrolase activity, acting on glycosyl bonds', 'macromolecule metabolic process']			Root15	0.09	FALSE	GO:0009616	RNAi-mediated antiviral immune response	GO:0009616	RNAi-mediated antiviral immune response	FALSE
HanXRQChr04g0096371	HanXRQChr04	Protein of unknown function (DUF2921)	GO:0005794, GO:0016020	['Golgi apparatus', 'membrane']	Green33	0.07	Root22	0.71	FALSE	GO:0045087,GO:0009814,GO:0098542,GO:0002376,GO:0009610,GO:0031347,GO:0050776,GO:0006952,GO:0006955,GO:0002682,GO:0045088	innate immune response,defense response to other organism,defense response to other organism,immune system process,response to symbiotic fungus,regulation of defense response,regulation of immune response,defense response,immune response,regulation of immune system process,regulation of innate immune response	GO:0006952	defense response	FALSE
HanXRQChr04g0098481	HanXRQChr04	Probable stromal cell-derived factor 2-like protein precursor	GO:0009507, GO:0016021, GO:0031502, GO:0004169, GO:0000032, GO:0007275, GO:0035269, GO:0042742, GO:0044845, GO:0050832, GO:0052033, GO:1900101	['cell wall mannoprotein biosynthetic process', 'dolichyl-phosphate-mannose-protein mannosyltransferase activity', 'multicellular organism development', 'chloroplast', 'integral component of membrane', 'dolichyl-phosphate-mannose-protein mannosyltransferase complex', 'protein O-linked mannosylation', 'defense response to bacterium', 'chain elongation of O-linked mannose residue', 'defense respons…	Green36	0.62	Root2	0.36	FALSE	GO:0009817,GO:0002376,GO:0031347,GO:0006955,GO:0006952,GO:0009610	defense response to fungus,immune system process,regulation of defense response,immune response,defense response,response to symbiotic fungus	GO:0031347	regulation of defense response	FALSE
HanXRQChr04g0099131	HanXRQChr04	Putative FAD-linked oxidase-like%2C C-terminal%3B FAD-binding%2C type 2%3B Vanillyl-alcohol oxidase/Cytokinin dehydrogenase C-terminal domain	GO:0016021, GO:0016614, GO:0019139, GO:0050660, GO:0009694, GO:0009753, GO:0009823, GO:0055114	['jasmonic acid metabolic process', 'response to jasmonic acid', 'cytokinin catabolic process', 'integral component of membrane', 'oxidoreductase activity, acting on CH-OH group of donors', 'cytokinin dehydrogenase activity', 'flavin adenine dinucleotide binding', 'obsolete oxidation-reduction process']			Root18	0.46	TRUE	GO:0009610,GO:0006952	response to symbiotic fungus,defense response	GO:0006952	defense response	FALSE
HanXRQChr04g0099261	HanXRQChr04	Probable oxygen-evolving enhancer protein 2%2C chloroplastic	GO:0009535, GO:0009654, GO:0019898, GO:0005509, GO:0015979	['calcium ion binding', 'chloroplast thylakoid membrane', 'photosystem II oxygen evolving complex', 'photosynthesis', 'extrinsic component of membrane']	Green20	0.88			FALSE	GO:0002218,GO:0002253,GO:0009617	activation of innate immune response,activation of immune response,response to bacterium	GO:0002237	response to molecule of bacterial origin	FALSE
HanXRQChr04g0099681	HanXRQChr04	Probable low PSII Accumulation 3	GO:0009570, GO:0009571, GO:0009073, GO:0010207, GO:0016226	['aromatic amino acid family biosynthetic process', 'chloroplast stroma', 'proplastid stroma', 'photosystem II assembly', 'iron-sulfur cluster assembly']	Green20	0.19			FALSE	GO:0009817,GO:0006955,GO:0045087,GO:0009814,GO:0002376	defense response to fungus,immune response,innate immune response,defense response to other organism,immune system process	GO:0052033	obsolete pathogen-associated molecular pattern dependent induction by symbiont of host innate immune response	FALSE
HanXRQChr04g0099841	HanXRQChr04	Uncharacterized protein%2C supported by expression data					Root44	0.62	TRUE	GO:0098542,GO:0045087,GO:0002376,GO:0050776,GO:0006955,GO:0031347,GO:0006952,GO:0045088,GO:0009817,GO:0009617,GO:0002682,GO:0009814	defense response to other organism,innate immune response,immune system process,regulation of immune response,immune response,regulation of defense response,defense response,regulation of innate immune response,defense response to fungus,response to bacterium,regulation of immune system process,defense response to other organism	GO:0006952	defense response	FALSE
HanXRQChr04g0100931	HanXRQChr04	Putative von Willebrand factor%2C type A%3B Copine%3B Zinc finger%2C RING/FYVE/PHD-type	GO:0008270, GO:0016874, GO:0008152	['metabolic process', 'zinc ion binding', 'ligase activity']	Green5	0.50	Root17	0.05	TRUE	GO:0050832,GO:0002682,GO:0098542,GO:0009617,GO:0002376,GO:0009814,GO:0009620,GO:0031347,GO:0006952,GO:0042742,GO:0031348,GO:0045087,GO:0045088,GO:0050776,GO:0006955	defense response to fungus,regulation of immune system process,defense response to other organism,response to bacterium,immune system process,defense response to other organism,response to fungus,regulation of defense response,defense response,defense response to bacterium,negative regulation of defense response,innate immune response,regulation of innate immune response,regulation of immune resp…	GO:0031348	negative regulation of defense response	FALSE
HanXRQChr04g0100951	HanXRQChr04	Putative death-associated protein kinase 1%3B Leucine-rich repeat domain%2C L domain-like	GO:0016021, GO:0004672, GO:0005524, GO:0006468, GO:0010942, GO:0031349, GO:0060862	['protein kinase activity', 'ATP binding', 'protein phosphorylation', 'positive regulation of cell death', 'integral component of membrane', 'positive regulation of defense response', 'negative regulation of floral organ abscission']			Root44	0.17	TRUE	GO:0009617,GO:0098542,GO:0042742,GO:0006952,GO:0006955,GO:0002376	response to bacterium,defense response to other organism,defense response to bacterium,defense response,immune response,immune system process	GO:0098542	defense response to other organism	FALSE
HanXRQChr04g0101441	HanXRQChr04	Putative target SNARE coiled-coil homology domain	GO:0005886	['plasma membrane']			Root48	0.34	FALSE	GO:0002376,GO:0098542,GO:0006955,GO:0006952,GO:0009814,GO:0009817,GO:0045087	immune system process,defense response to other organism,immune response,defense response,defense response to other organism,defense response to fungus,innate immune response	GO:0006952	defense response	TRUE	X3375	B	-522777
HanXRQChr04g0102641	HanXRQChr04	Putative nitrite reductase [NAD(P)H] small subunit%2C NirD%3B Chlorophyll a/b binding protein domain	GO:0009535, GO:0009941, GO:0008942, GO:0051537, GO:0042128, GO:0055114	['nitrite reductase [NAD(P)H] activity', 'chloroplast thylakoid membrane', 'chloroplast envelope', 'nitrate assimilation', '2 iron, 2 sulfur cluster binding', 'obsolete oxidation-reduction process']	Green16	0.46			TRUE	GO:0009610,GO:0009817,GO:0009617,GO:0098542,GO:0006952,GO:0045087,GO:0002376,GO:0031347,GO:0006955	response to symbiotic fungus,defense response to fungus,response to bacterium,defense response to other organism,defense response,innate immune response,immune system process,regulation of defense response,immune response	GO:0031347	regulation of defense response	FALSE
HanXRQChr04g0104971	HanXRQChr04	Putative cytochrome b5-like heme/steroid binding domain	GO:0005773, GO:0016020, GO:0044446, GO:0005488, GO:0008610, GO:1901362	['binding', 'vacuole', 'lipid biosynthetic process', 'membrane', 'obsolete intracellular organelle part', 'organic cyclic compound biosynthetic process']	Green60	0.28	Root68	0.18	FALSE	GO:0006955,GO:0002376,GO:0031347,GO:0045087,GO:0031349,GO:0098542,GO:0009817,GO:0006952	immune response,immune system process,regulation of defense response,innate immune response,positive regulation of defense response,defense response to other organism,defense response to fungus,defense response	GO:0006952	defense response	FALSE
HanXRQChr04g0105061	HanXRQChr04	Probable peroxidase N1	GO:0005576, GO:0009505, GO:0004601, GO:0020037, GO:0046872, GO:0006979, GO:0009664, GO:0042744, GO:0055114, GO:0098869	['peroxidase activity', 'extracellular region', 'response to oxidative stress', 'plant-type cell wall', 'plant-type cell wall organization', 'heme binding', 'hydrogen peroxide catabolic process', 'metal ion binding', 'obsolete oxidation-reduction process', 'cellular oxidant detoxification']			Root18	0.56	TRUE	GO:0031347,GO:0002376,GO:0009814,GO:0009610,GO:0098542,GO:0002682,GO:0006955,GO:0052542,GO:0045088,GO:0006952,GO:0050776,GO:0045087	regulation of defense response,immune system process,defense response to other organism,response to symbiotic fungus,defense response to other organism,regulation of immune system process,immune response,defense response by callose deposition,regulation of innate immune response,defense response,regulation of immune response,innate immune response	GO:0045088	regulation of innate immune response	FALSE
HanXRQChr04g0105241	HanXRQChr04	Probable rubredoxin family protein	GO:0009535, GO:0009941, GO:0016021, GO:0005506, GO:0006098, GO:0006364, GO:0009637, GO:0009657, GO:0010114, GO:0010207, GO:0010218	['iron ion binding', 'pentose-phosphate shunt', 'rRNA processing', 'chloroplast thylakoid membrane', 'response to blue light', 'plastid organization', 'chloroplast envelope', 'response to red light', 'photosystem II assembly', 'response to far red light', 'integral component of membrane']	Green16	0.65			TRUE	GO:0050776,GO:0009617,GO:0045087,GO:0002376,GO:0031347,GO:0006955,GO:0006952,GO:0009814,GO:0098542,GO:0002682,GO:0009620,GO:0031348,GO:0050832,GO:0045088	regulation of immune response,response to bacterium,innate immune response,immune system process,regulation of defense response,immune response,defense response,defense response to other organism,defense response to other organism,regulation of immune system process,response to fungus,negative regulation of defense response,defense response to fungus,regulation of innate immune response	GO:0006952	defense response	TRUE	X7002	B	-599073
HanXRQChr04g0105641	HanXRQChr04	Putative multi antimicrobial extrusion protein	GO:0016021, GO:0015238, GO:0015297, GO:0006855	['xenobiotic transmembrane transport', nan, 'antiporter activity', 'integral component of membrane']	Green9	0.16	Root23	0.37	FALSE	GO:0002376,GO:0009817,GO:0045087,GO:0009610,GO:0006955,GO:0098542,GO:0006952	immune system process,defense response to fungus,innate immune response,response to symbiotic fungus,immune response,defense response to other organism,defense response	GO:0006952	defense response	FALSE
HanXRQChr04g0106271	HanXRQChr04	Uncharacterized conserved protein	GO:0016021	['integral component of membrane']	Green16	0.22	Root11	0.24	TRUE	GO:0009617,GO:0002376,GO:0006952,GO:0098542,GO:0045087,GO:0006955,GO:0009817	response to bacterium,immune system process,defense response,defense response to other organism,innate immune response,immune response,defense response to fungus	GO:0006952	defense response	FALSE
HanXRQChr04g0108781	HanXRQChr04	Putative protein kinase-like domain%3B Leucine-rich repeat-containing N-terminal%2C plant-type%3B Leucine-rich repeat domain%2C L domain-like	GO:0016020, GO:0016301, GO:0016491, GO:0009725, GO:0016310	['response to hormone', 'membrane', 'kinase activity', 'phosphorylation', 'oxidoreductase activity']			Root26	0.11	FALSE	GO:0098542,GO:0006955,GO:0009817,GO:0002376,GO:0009610,GO:0006952	defense response to other organism,immune response,defense response to fungus,immune system process,response to symbiotic fungus,defense response	GO:0006952	defense response	TRUE	Qbsr-4.2	C	151352
HanXRQChr04g0107101	HanXRQChr04	Uncharacterized protein%2C conserved in plant genome(s)%2C supported by expression data					Root48	0.14	FALSE	GO:0045087,GO:0006955,GO:0045088,GO:0002682,GO:0050832,GO:0031348,GO:0031347,GO:0050776,GO:0002376,GO:0006952,GO:0098542,GO:0009814,GO:0009620	innate immune response,immune response,regulation of innate immune response,regulation of immune system process,defense response to fungus,negative regulation of defense response,regulation of defense response,regulation of immune response,immune system process,defense response,defense response to other organism,defense response to other organism,response to fungus	GO:0009620	response to fungus	FALSE
HanXRQChr04g0107431	HanXRQChr04	Probable leucine-rich repeat transmembrane protein kinase family protein	GO:0003824, GO:0008152	['catalytic activity', 'metabolic process']	Green5	0.96	Root44	0.90	TRUE	GO:0009817,GO:0006952,GO:0002376,GO:0045087,GO:0098542,GO:0045088,GO:0009610,GO:0031347,GO:0050776,GO:0009814,GO:0002682,GO:0006955	defense response to fungus,defense response,immune system process,innate immune response,defense response to other organism,regulation of innate immune response,response to symbiotic fungus,regulation of defense response,regulation of immune response,defense response to other organism,regulation of immune system process,immune response	GO:0006952	defense response	FALSE
HanXRQChr04g0107551	HanXRQChr04	Probable photosystem I reaction center subunit PSI-N%2C chloroplast%2C putative / PSI-N%2C putative (PSAN)	GO:0009522, GO:0009535, GO:0006098, GO:0009773, GO:0019344, GO:0035304	['pentose-phosphate shunt', 'photosystem I', 'chloroplast thylakoid membrane', 'photosynthetic electron transport in photosystem I', 'cysteine biosynthetic process', 'regulation of protein dephosphorylation']	Green16	0.66	Root55	0.08	TRUE	GO:0009610	response to symbiotic fungus	GO:0098542	defense response to other organism	FALSE
HanXRQChr04g0108951	HanXRQChr04	Putative tubby%2C C-terminal%2C conserved site%3B Tubby C-terminal-like domain	GO:0005929, GO:0016787, GO:0035091, GO:0008152, GO:0061512	['cilium', 'metabolic process', 'hydrolase activity', 'phosphatidylinositol binding', 'protein localization to cilium']	Green18	0.54	Root22	0.12	TRUE	GO:0031347,GO:0045087,GO:0002376,GO:0006952,GO:0098542,GO:0006955,GO:0009610,GO:0009814	regulation of defense response,innate immune response,immune system process,defense response,defense response to other organism,immune response,response to symbiotic fungus,defense response to other organism	GO:0031347,GO:0098542	regulation of defense response,defense response to other organism	FALSE
HanXRQChr04g0110481	HanXRQChr04	Probable transcription factor jumonji (jmj) family protein / zinc finger (C5HC2 type) family protein			Green25	0.33	Root1	0.02	FALSE	GO:0002376,GO:0031348,GO:0009814,GO:0045088,GO:0098542,GO:0031347,GO:0009620,GO:0002682,GO:0045087,GO:0006955,GO:0006952,GO:0050776,GO:0050832	immune system process,negative regulation of defense response,defense response to other organism,regulation of innate immune response,defense response to other organism,regulation of defense response,response to fungus,regulation of immune system process,innate immune response,immune response,defense response,regulation of immune response,defense response to fungus	GO:0009620,GO:0031348	response to fungus,negative regulation of defense response	FALSE
HanXRQChr04g0111301	HanXRQChr04	Probable phospholipid sterol acyl transferase 1	GO:0004607, GO:0080095, GO:0080096, GO:0010150, GO:0016127, GO:0034434	['phosphatidylcholine-sterol O-acyltransferase activity', 'leaf senescence', 'sterol catabolic process', 'sterol esterification', 'phosphatidylethanolamine-sterol O-acyltransferase activity', 'phosphatidate-sterol O-acyltransferase activity']	Green5	0.38	Root23	0.13	TRUE	GO:0045087,GO:0002376,GO:0006952,GO:0009610,GO:0006955	innate immune response,immune system process,defense response,response to symbiotic fungus,immune response	GO:0045087	innate immune response	FALSE
HanXRQChr04g0112661	HanXRQChr04	Putative root UVB sensitive family	GO:0000123, GO:0005739, GO:0009941, GO:0009926, GO:0010224, GO:0016573	['histone acetyltransferase complex', 'mitochondrion', 'auxin polar transport', 'chloroplast envelope', 'response to UV-B', 'histone acetylation']			Root23	0.03	FALSE	GO:0002376,GO:0031347,GO:0006955,GO:0006952	immune system process,regulation of defense response,immune response,defense response	GO:0002679,GO:0031347,GO:0052542	respiratory burst involved in defense response,regulation of defense response,defense response by callose deposition	FALSE
HanXRQChr04g0112961	HanXRQChr04	Putative phosphoglycerate mutase 1%3B Histidine phosphatase superfamily	GO:0005829, GO:0046538, GO:0006094, GO:0006096, GO:0043456	['cytosol', 'gluconeogenesis', 'glycolytic process', 'regulation of pentose-phosphate shunt', '2,3-bisphosphoglycerate-dependent phosphoglycerate mutase activity']	Green36	0.16	Root23	0.55	FALSE	GO:0009616	RNAi-mediated antiviral immune response	GO:0051607	defense response to virus	FALSE
HanXRQChr04g0113111	HanXRQChr04	Probable MAC/Perforin domain-containing protein	GO:0005737, GO:0000165, GO:0002679, GO:0006612, GO:0006862, GO:0006888, GO:0006984, GO:0008219, GO:0009595, GO:0009651, GO:0009697, GO:0009862, GO:0009867, GO:0010200, GO:0010310, GO:0010337, GO:0010363, GO:0015696, GO:0015802, GO:0031348, GO:0034976, GO:0042742, GO:0043069, GO:0043090, GO:0043269, GO:0043900, GO:0050832, GO:0052542	['MAPK cascade', 'respiratory burst involved in defense response', 'cytoplasm', 'protein targeting to membrane', 'nucleotide transport', 'endoplasmic reticulum to Golgi vesicle-mediated transport', 'ER-nucleus signaling pathway', 'cell death', 'detection of biotic stimulus', 'response to salt stress', 'salicylic acid biosynthetic process', 'systemic acquired resistance, salicylic acid mediated si…	Green5	0.49	Root23	0.13	TRUE	GO:0009817,GO:0098542,GO:0006952,GO:0002376,GO:0006955,GO:0045087,GO:0009610	defense response to fungus,defense response to other organism,defense response,immune system process,immune response,innate immune response,response to symbiotic fungus	GO:0006952	defense response	FALSE
HanXRQChr04g0113641	HanXRQChr04	Putative WRKY domain%3B Zn-cluster domain	GO:0003700, GO:0043565, GO:0006355	['DNA-binding transcription factor activity', 'regulation of transcription, DNA-templated', 'sequence-specific DNA binding']	Green18	0.09	Root0	0.08	TRUE	GO:0045088,GO:0006952,GO:0050776,GO:0002682,GO:0031347,GO:0045087,GO:0006955,GO:0002376,GO:0098542	regulation of innate immune response,defense response,regulation of immune response,regulation of immune system process,regulation of defense response,innate immune response,immune response,immune system process,defense response to other organism	GO:0006952	defense response	FALSE
HanXRQChr04g0113711	HanXRQChr04	Putative F-box domain%3B Kelch-type beta propeller	GO:0031463, GO:0004842, GO:0016567	['ubiquitin-protein transferase activity', 'protein ubiquitination', 'Cul3-RING ubiquitin ligase complex']	Green24	0.22	Root23	0.01	TRUE	GO:0045087,GO:0006952,GO:0006955,GO:0009817,GO:0002376	innate immune response,defense response,immune response,defense response to fungus,immune system process	GO:0006952	defense response	FALSE
HanXRQChr04g0113911	HanXRQChr04	Putative methyltransferase type 11%3B S-adenosyl-L-methionine-dependent methyltransferase	GO:0016021, GO:0019031, GO:0008757, GO:0032259	['S-adenosylmethionine-dependent methyltransferase activity', 'integral component of membrane', 'viral envelope', 'methylation']	Green16	0.60	Root13	0.06	TRUE	GO:0098542,GO:0009817,GO:0045088,GO:0006952,GO:0045087,GO:0002252,GO:0009814,GO:0031347,GO:0006955,GO:0002679,GO:0002376	defense response to other organism,defense response to fungus,regulation of innate immune response,defense response,innate immune response,immune effector process,defense response to other organism,regulation of defense response,immune response,respiratory burst involved in defense response,immune system process	GO:0006952,GO:0031347	defense response,regulation of defense response	FALSE
HanXRQChr04g0117371	HanXRQChr04	Probable chaperone protein DnaJ	GO:0005737, GO:0005524, GO:0031072, GO:0046872, GO:0051082, GO:0000741, GO:0003006, GO:0006457, GO:0009408, GO:0009561, GO:0030154, GO:0044702, GO:0044703	['karyogamy', 'developmental process involved in reproduction', 'ATP binding', 'cytoplasm', 'protein folding', 'response to heat', 'megagametogenesis', 'cell differentiation', 'heat shock protein binding', nan, 'multi-organism reproductive process', 'metal ion binding', 'unfolded protein binding']	Green1	0.21	Root2	0.10	FALSE	GO:0006952,GO:0002376,GO:0006955	defense response,immune system process,immune response	GO:0002679,GO:0006952	respiratory burst involved in defense response,defense response	FALSE
HanXRQChr04g0117441	HanXRQChr04	Probable major facilitator superfamily protein	GO:0016021	['integral component of membrane']	Green3	0.05	Root5	0.08	FALSE	GO:0009610,GO:0050776,GO:0006955,GO:0031347,GO:0002376,GO:0006952,GO:0045088,GO:0002682,GO:0031349,GO:0045087,GO:0098542	response to symbiotic fungus,regulation of immune response,immune response,regulation of defense response,immune system process,defense response,regulation of innate immune response,regulation of immune system process,positive regulation of defense response,innate immune response,defense response to other organism	GO:0045088	regulation of innate immune response	FALSE
HanXRQChr04g0119931	HanXRQChr04	Probable UDP-Glycosyltransferase superfamily protein	GO:0016021, GO:0043231, GO:0080043, GO:0080044, GO:0009813, GO:0052696	['flavonoid biosynthetic process', 'integral component of membrane', 'intracellular membrane-bounded organelle', 'flavonoid glucuronidation', 'quercetin 3-O-glucosyltransferase activity', 'quercetin 7-O-glucosyltransferase activity']			Root23	0.36	FALSE	GO:0009617,GO:0098542,GO:0009610,GO:0042742,GO:0006952,GO:0031347,GO:0031348,GO:0050832,GO:0050776,GO:0009620,GO:0002376,GO:0045087,GO:0002682,GO:0045088,GO:0006955,GO:0009814	response to bacterium,defense response to other organism,response to symbiotic fungus,defense response to bacterium,defense response,regulation of defense response,negative regulation of defense response,defense response to fungus,regulation of immune response,response to fungus,immune system process,innate immune response,regulation of immune system process,regulation of innate immune response,i…	GO:0009620,GO:0031348,GO:0042742	response to fungus,negative regulation of defense response,defense response to bacterium	FALSE
HanXRQChr04g0120561	HanXRQChr04	Probable phosphoinositide 4-kinase gamma 4	GO:0005829, GO:0004674, GO:0000165, GO:0002679, GO:0006499, GO:0006612, GO:0009409, GO:0009414, GO:0009611, GO:0009738, GO:0009862, GO:0009867, GO:0010200, GO:0010363, GO:0030968, GO:0031348, GO:0042538, GO:0043069, GO:0046777, GO:0046854, GO:0050832	['MAPK cascade', 'respiratory burst involved in defense response', 'protein serine/threonine kinase activity', 'cytosol', 'N-terminal protein myristoylation', 'protein targeting to membrane', 'response to cold', 'response to water deprivation', 'response to wounding', 'abscisic acid-activated signaling pathway', 'systemic acquired resistance, salicylic acid mediated signaling pathway', 'jasmonic …	Green24	0.64	Root41	0.16	TRUE	GO:0009610	response to symbiotic fungus	GO:0052033	obsolete pathogen-associated molecular pattern dependent induction by symbiont of host innate immune response	FALSE
HanXRQChr04g0120671	HanXRQChr04	Putative bifunctional polymyxin resistance protein%2C ArnA	GO:0016491, GO:0008152	['metabolic process', 'oxidoreductase activity']			Root23	0.30	FALSE	GO:0002682,GO:0050776,GO:0006952,GO:0031348,GO:0031347,GO:0098542,GO:0050832,GO:0002376,GO:0045088,GO:0006955,GO:0045087,GO:0009620	regulation of immune system process,regulation of immune response,defense response,negative regulation of defense response,regulation of defense response,defense response to other organism,defense response to fungus,immune system process,regulation of innate immune response,immune response,innate immune response,response to fungus	GO:0009620,GO:0031348	response to fungus,negative regulation of defense response	FALSE
HanXRQChr04g0121171	HanXRQChr04	Putative HAD-like domain	GO:0000323, GO:0005768, GO:0009570, GO:0000149, GO:0008168, GO:0010207, GO:0010264, GO:0032259, GO:0035493, GO:0060627	['SNARE binding', 'lytic vacuole', 'endosome', 'methyltransferase activity', 'chloroplast stroma', 'photosystem II assembly', 'myo-inositol hexakisphosphate biosynthetic process', 'methylation', 'SNARE complex assembly', 'regulation of vesicle-mediated transport']	Green35	0.24			FALSE	GO:0009817,GO:0006952,GO:0009610,GO:0006955,GO:0002376	defense response to fungus,defense response,response to symbiotic fungus,immune response,immune system process	GO:0045087	innate immune response	TRUE	X3761	B	-153472
HanXRQChr04g0124661	HanXRQChr04	Probable arabidopsis Inositol phosphorylceramide synthase 2	GO:0016021, GO:0033188, GO:0008152	['metabolic process', 'integral component of membrane', 'sphingomyelin synthase activity']	Green24	0.17	Root18	0.23	TRUE	GO:0002376,GO:0098542,GO:0031347,GO:0009610,GO:0009817,GO:0006952	immune system process,defense response to other organism,regulation of defense response,response to symbiotic fungus,defense response to fungus,defense response	GO:0002679,GO:0031347	respiratory burst involved in defense response,regulation of defense response	FALSE
HanXRQChr04g0124671	HanXRQChr04	Probable fructose-1%2C6-bisphosphatase%2C chloroplastic	GO:0009570, GO:0010319, GO:0048046, GO:0032440, GO:0042132, GO:0046872, GO:0000023, GO:0005985, GO:0006098, GO:0006364, GO:0009637, GO:0009773, GO:0009902, GO:0010027, GO:0010114, GO:0010207, GO:0010218, GO:0015995, GO:0016117, GO:0016311, GO:0019252, GO:0019253, GO:0030003, GO:0030388, GO:0035304, GO:0042742, GO:0043085, GO:0070838	['maltose metabolic process', 'sucrose metabolic process', 'pentose-phosphate shunt', 'rRNA processing', 'chloroplast stroma', 'response to blue light', 'photosynthetic electron transport in photosystem I', 'chloroplast relocation', 'thylakoid membrane organization', 'response to red light', 'photosystem II assembly', 'response to far red light', 'stromule', 'chlorophyll biosynthetic process', 'c…	Green16	0.96			TRUE	GO:0045087,GO:0098542,GO:0006952,GO:0006955,GO:0009817,GO:0009610,GO:0002376,GO:0031347	innate immune response,defense response to other organism,defense response,immune response,defense response to fungus,response to symbiotic fungus,immune system process,regulation of defense response	GO:0006952	defense response	FALSE
HanXRQChr04g0125011	HanXRQChr04	Putative dnaJ domain%3B Zinc finger%2C CCHC-type%3B Tetratricopeptide-like helical domain			Green5	0.46	Root66	0.54	TRUE	GO:0006952,GO:0002376,GO:0006955,GO:0098542	defense response,immune system process,immune response,defense response to other organism	GO:0031348	negative regulation of defense response	FALSE
HanXRQChr04g0126001	HanXRQChr04	Putative protein kinase-like domain	GO:0005622, GO:0004715, GO:0005515, GO:0005524, GO:0000165, GO:0006499, GO:0006612, GO:0009409, GO:0009611, GO:0009625, GO:0009697, GO:0009738, GO:0009862, GO:0009867, GO:0009963, GO:0010363, GO:0016036, GO:0018108, GO:0019375, GO:0030968, GO:0031348, GO:0042538, GO:0042631, GO:0042742, GO:0043069, GO:0050832	['MAPK cascade', 'non-membrane spanning protein tyrosine kinase activity', 'protein binding', 'ATP binding', 'intracellular anatomical structure', 'N-terminal protein myristoylation', 'protein targeting to membrane', 'response to cold', 'response to wounding', 'response to insect', 'salicylic acid biosynthetic process', 'abscisic acid-activated signaling pathway', 'systemic acquired resistance, s…			Root48	0.03	FALSE	GO:0009610,GO:0045087,GO:0031347,GO:0006952,GO:0050776,GO:0006955,GO:0002376,GO:0002682,GO:0052542,GO:0009814,GO:0098542,GO:0045088,GO:0009620	response to symbiotic fungus,innate immune response,regulation of defense response,defense response,regulation of immune response,immune response,immune system process,regulation of immune system process,defense response by callose deposition,defense response to other organism,defense response to other organism,regulation of innate immune response,response to fungus	GO:0031347,GO:0045088	regulation of defense response,regulation of innate immune response	FALSE
HanXRQChr04g0126111	HanXRQChr04	Probable calmodulin-binding family protein					Root48	0.11	FALSE	GO:0006955,GO:0031347,GO:0006952,GO:0002682,GO:0045088,GO:0009620,GO:0050776,GO:0009814,GO:0031348,GO:0098542,GO:0050832,GO:0042742,GO:0045087,GO:0002376,GO:0009617	immune response,regulation of defense response,defense response,regulation of immune system process,regulation of innate immune response,response to fungus,regulation of immune response,defense response to other organism,negative regulation of defense response,defense response to other organism,defense response to fungus,defense response to bacterium,innate immune response,immune system process,r…	GO:0009620,GO:0031348	response to fungus,negative regulation of defense response	FALSE
HanXRQChr04g0126271	HanXRQChr04	Probable S-adenosyl-L-methionine-dependent methyltransferases superfamily protein	GO:0009507, GO:0016021, GO:0008168, GO:0032259	['methyltransferase activity', 'chloroplast', 'integral component of membrane', 'methylation']	Green4	0.59	Root15	0.07	FALSE	GO:0098542,GO:0009617,GO:0031347,GO:0006952,GO:0031348,GO:0002376,GO:0006955,GO:0045087	defense response to other organism,response to bacterium,regulation of defense response,defense response,negative regulation of defense response,immune system process,immune response,innate immune response	GO:0006952,GO:0031347	defense response,regulation of defense response	FALSE
HanXRQChr04g0126321	HanXRQChr04	Uncharacterized protein%2C conserved in plant genome(s)%2C supported by expression data	GO:0044699	[nan]			Root48	0.70	FALSE	GO:0006952,GO:0009610	defense response,response to symbiotic fungus	GO:0045087	innate immune response	FALSE
HanXRQChr04g0128391	HanXRQChr04	Putative petM of cytochrome b6/f complex subunit 7	GO:0016020	['membrane']	Green16	0.29			TRUE	GO:0002376,GO:0006952,GO:0031347,GO:0098542,GO:0045087,GO:0006955,GO:0031349,GO:0009610	immune system process,defense response,regulation of defense response,defense response to other organism,innate immune response,immune response,positive regulation of defense response,response to symbiotic fungus	GO:0006952	defense response	FALSE
HanXRQChr04g0128571	HanXRQChr04	Putative leucine-rich repeat-containing N-terminal%2C plant-type%3B Somatic embryogenesis receptor-like kinase%3B Leucine-rich repeat domain%2C L domain-like	GO:0019199, GO:0006468	['protein phosphorylation', 'transmembrane receptor protein kinase activity']	Green18	0.17	Root18	0.26	TRUE	GO:0009610,GO:0009617,GO:0098542	response to symbiotic fungus,response to bacterium,defense response to other organism	GO:0009620	response to fungus	FALSE
HanXRQChr04g0128681	HanXRQChr04	Putative peptidase S10%2C serine carboxypeptidase%3B Alpha/Beta hydrolase fold	GO:0004180, GO:0016746, GO:0006508	['carboxypeptidase activity', 'proteolysis', 'acyltransferase activity']	Green48	0.49	Root18	0.70	TRUE	GO:0098542,GO:0009817,GO:0006952	defense response to other organism,defense response to fungus,defense response	GO:0006952	defense response	FALSE
HanXRQChr05g0128701	HanXRQChr05	Putative stress-associated endoplasmic reticulum protein	GO:0005783, GO:0016021	['endoplasmic reticulum', 'integral component of membrane']	Green36	0.26	Root10	0.50	FALSE	GO:0050776,GO:0006952,GO:0009617,GO:0002376,GO:0098542	regulation of immune response,defense response,response to bacterium,immune system process,defense response to other organism	GO:0006952	defense response	FALSE
HanXRQChr05g0129171	HanXRQChr05	Probable alternative oxidase family protein	GO:0016021, GO:0070469, GO:0009916, GO:0046872, GO:0009657, GO:0045892, GO:0055114	['plastid organization', 'alternative oxidase activity', 'integral component of membrane', 'negative regulation of transcription, DNA-templated', 'metal ion binding', 'obsolete oxidation-reduction process', 'respirasome']	Green22	0.05	Root18	0.14	TRUE	GO:0002376,GO:0006952,GO:0006955,GO:0009817,GO:0045087,GO:0098542	immune system process,defense response,immune response,defense response to fungus,innate immune response,defense response to other organism	GO:0006952	defense response	FALSE
HanXRQChr05g0129221	HanXRQChr05	Putative oxoglutarate/iron-dependent dioxygenase%3B Non-haem dioxygenase N-terminal domain%3B Isopenicillin N synthase-like	GO:0005506, GO:0009815, GO:0031418, GO:0009693, GO:0009835, GO:0055114	['iron ion binding', 'ethylene biosynthetic process', '1-aminocyclopropane-1-carboxylate oxidase activity', 'fruit ripening', 'L-ascorbic acid binding', 'obsolete oxidation-reduction process']	Green5	0.17	Root14	0.29	TRUE	GO:0009620,GO:0009617,GO:0002682,GO:0098542,GO:0009814,GO:0006952,GO:0050776,GO:0009610,GO:0006955,GO:0045087,GO:0002376,GO:0045088,GO:0031347,GO:0009817	response to fungus,response to bacterium,regulation of immune system process,defense response to other organism,defense response to other organism,defense response,regulation of immune response,response to symbiotic fungus,immune response,innate immune response,immune system process,regulation of innate immune response,regulation of defense response,defense response to fungus	GO:0031347	regulation of defense response	FALSE
HanXRQChr05g0129501	HanXRQChr05	Probable ATPase%2C F1 complex%2C gamma subunit protein	GO:0045261, GO:0046933, GO:0046961, GO:0015986	['proton motive force-driven ATP synthesis', 'proton-transporting ATP synthase complex, catalytic core F(1)', 'proton-transporting ATP synthase activity, rotational mechanism', 'proton-transporting ATPase activity, rotational mechanism']	Green16	0.38			TRUE	GO:0045089,GO:0006955,GO:0045087,GO:0002376,GO:0002684,GO:0050778	positive regulation of innate immune response,immune response,innate immune response,immune system process,positive regulation of immune system process,positive regulation of immune response	GO:0052033	obsolete pathogen-associated molecular pattern dependent induction by symbiont of host innate immune response	FALSE
HanXRQChr05g0129981	HanXRQChr05	Putative gnk2-homologous domain%3B Concanavalin A-like lectin/glucanase domain%3B Mitogen-activated protein (MAP) kinase kinase kinase Ste11%2C Cryptococcus	GO:0005886, GO:0000166, GO:0004674, GO:0016310	['nucleotide binding', 'protein serine/threonine kinase activity', 'plasma membrane', 'phosphorylation']	Green5	0.84	Root23	0.11	TRUE	GO:0009817,GO:0031347,GO:0002682,GO:0009617,GO:0045087,GO:0009814,GO:0050776,GO:0045088,GO:0006955,GO:0002376,GO:0006952,GO:0009610,GO:0009620,GO:0098542	defense response to fungus,regulation of defense response,regulation of immune system process,response to bacterium,innate immune response,defense response to other organism,regulation of immune response,regulation of innate immune response,immune response,immune system process,defense response,response to symbiotic fungus,response to fungus,defense response to other organism	GO:0045088	regulation of innate immune response	FALSE
HanXRQChr05g0130741	HanXRQChr05	Putative myc-type%2C basic helix-loop-helix (bHLH) domain			Green4	0.26	Root5	0.14	FALSE	GO:0006952,GO:0009610,GO:0098542,GO:0002376,GO:0031347	defense response,response to symbiotic fungus,defense response to other organism,immune system process,regulation of defense response	GO:0098542	defense response to other organism	FALSE
HanXRQChr05g0130991	HanXRQChr05	Probable receptor kinase 1	GO:0005886, GO:0009506, GO:0000166, GO:0004674, GO:0031625, GO:0006468, GO:0006952	['nucleotide binding', 'protein serine/threonine kinase activity', 'plasma membrane', 'protein phosphorylation', 'defense response', 'plasmodesma', 'ubiquitin protein ligase binding']			Root26	0.23	FALSE	GO:0009617,GO:0042742,GO:0006952,GO:0050776,GO:0031347,GO:0006955,GO:0002376,GO:0050832,GO:0045088,GO:0002682,GO:0098542,GO:0009814,GO:0045087,GO:0009620,GO:0031348	response to bacterium,defense response to bacterium,defense response,regulation of immune response,regulation of defense response,immune response,immune system process,defense response to fungus,regulation of innate immune response,regulation of immune system process,defense response to other organism,defense response to other organism,innate immune response,response to fungus,negative regulation…	GO:0031348,GO:0042742	negative regulation of defense response,defense response to bacterium	FALSE
HanXRQChr05g0131211	HanXRQChr05	Probable sugar carrier protein C	GO:0005634, GO:0005773, GO:0005887, GO:0009506, GO:0005351, GO:0005355, GO:0032440, GO:0009627, GO:0015992, GO:0031347, GO:0046323, GO:0055114, GO:1904659	['carbohydrate:proton symporter activity', 'glucose transmembrane transporter activity', 'nucleus', 'vacuole', 'integral component of plasma membrane', 'plasmodesma', 'systemic acquired resistance', nan, 'regulation of defense response', '2-alkenal reductase [NAD(P)+] activity', 'glucose import', 'obsolete oxidation-reduction process', 'glucose transmembrane transport']	Green5	0.14	Root2	0.09	TRUE	GO:0045087,GO:0002376,GO:0031349,GO:0031347,GO:0098542,GO:0009617,GO:0002252,GO:0006955,GO:0006952	innate immune response,immune system process,positive regulation of defense response,regulation of defense response,defense response to other organism,response to bacterium,immune effector process,immune response,defense response	GO:0006952	defense response	FALSE
HanXRQChr05g0132461	HanXRQChr05	Putative gnk2-homologous domain%3B Concanavalin A-like lectin/glucanase domain%3B Rho-associated protein kinase 1/2	GO:0016020, GO:0044464, GO:0004674, GO:0016310	['protein serine/threonine kinase activity', 'membrane', 'phosphorylation', 'obsolete cell part']			Root44	0.34	TRUE	GO:0050776,GO:0045088,GO:0002376,GO:0098542,GO:0006955,GO:0009620,GO:0006952	regulation of immune response,regulation of innate immune response,immune system process,defense response to other organism,immune response,response to fungus,defense response	GO:0006952	defense response	FALSE
HanXRQChr05g0132631	HanXRQChr05	Putative heat shock protein 70 family%3B Heat shock protein 70kD%2C peptide-binding domain%3B Heat shock protein 70kD%2C C-terminal domain	GO:0005618, GO:0005739, GO:0005774, GO:0005794, GO:0005829, GO:0005886, GO:0048046, GO:0005524, GO:0031625, GO:0006457, GO:0016567, GO:0034976	['ATP binding', 'cell wall', 'mitochondrion', 'vacuolar membrane', 'Golgi apparatus', 'cytosol', 'plasma membrane', 'protein folding', 'protein ubiquitination', 'ubiquitin protein ligase binding', 'response to endoplasmic reticulum stress', 'apoplast']			Root38	0.83	FALSE	GO:0098542,GO:0006952,GO:0045087,GO:0002376,GO:0006955,GO:0009610	defense response to other organism,defense response,innate immune response,immune system process,immune response,response to symbiotic fungus	GO:0006952	defense response	TRUE	snp.42754_64_1st_CIM_Tesis_1612	B	-153356
HanXRQChr05g0134881	HanXRQChr05	Putative PPM-type phosphatase domain%3B Protein phosphatase 2C family	GO:0004722, GO:0006470	['protein serine/threonine phosphatase activity', 'protein dephosphorylation']	Green18	0.41	Root6	0.06	TRUE	GO:0009610,GO:0009817,GO:0006952	response to symbiotic fungus,defense response to fungus,defense response	GO:0006952	defense response	FALSE
HanXRQChr05g0136531	HanXRQChr05	Probable cyclic nucleotide-gated channel 17	GO:0016021, GO:0005249, GO:0042391, GO:0071805	['voltage-gated potassium channel activity', 'integral component of membrane', 'regulation of membrane potential', 'potassium ion transmembrane transport']	Green13	0.08	Root22	0.21	FALSE	GO:0006952	defense response	GO:0006952	defense response	FALSE
HanXRQChr05g0136771	HanXRQChr05	Probable alpha/beta-Hydrolases superfamily protein	GO:0052689, GO:0044255	['cellular lipid metabolic process', 'carboxylic ester hydrolase activity']	Green4	0.11	Root16	0.07	FALSE	GO:0009610	response to symbiotic fungus	GO:0098542	defense response to other organism	FALSE
HanXRQChr05g0137991	HanXRQChr05	Probable fe-S cluster assembly factor HCF101%2C chloroplastic	GO:0009570, GO:0005524, GO:0000023, GO:0006098, GO:0006364, GO:0009902, GO:0010027, GO:0015979, GO:0015995, GO:0016117, GO:0016226, GO:0019252, GO:0019288, GO:0043085	['maltose metabolic process', 'ATP binding', 'pentose-phosphate shunt', 'rRNA processing', 'chloroplast stroma', 'chloroplast relocation', 'thylakoid membrane organization', 'photosynthesis', 'chlorophyll biosynthetic process', 'carotenoid biosynthetic process', 'iron-sulfur cluster assembly', 'starch biosynthetic process', 'isopentenyl diphosphate biosynthetic process, methylerythritol 4-phospha…	Green16	0.60			TRUE	GO:0006952,GO:0009610,GO:0006955,GO:0002376,GO:0045087,GO:0031347	defense response,response to symbiotic fungus,immune response,immune system process,innate immune response,regulation of defense response	GO:0050832	defense response to fungus	FALSE
HanXRQChr05g0139501	HanXRQChr05	Putative ubiquinol-cytochrome c chaperone/UPF0174	GO:0005739	['mitochondrion']	Green4	0.07	Root2	0.08	FALSE	GO:0009616,GO:0002252,GO:0051607	RNAi-mediated antiviral immune response,immune effector process,defense response to virus	GO:0009616,GO:0052544	RNAi-mediated antiviral immune response,defense response by callose deposition in cell wall	FALSE
HanXRQChr05g0140421	HanXRQChr05	Probable NAC domain containing protein 36	GO:0044699	[nan]	Green18	0.58			TRUE	GO:0009617,GO:0006952	response to bacterium,defense response	GO:0031348	negative regulation of defense response	FALSE
HanXRQChr05g0141331	HanXRQChr05	Putative nucleotide-binding alpha-beta plait domain	GO:0097159, GO:1901363	['organic cyclic compound binding', 'heterocyclic compound binding']	Green0	0.04	Root2	0.05	FALSE	GO:0009814,GO:0002376,GO:0045088,GO:0006952,GO:0098542,GO:0050832,GO:0031347,GO:0002682,GO:0050776,GO:0031348,GO:0045087,GO:0009620,GO:0006955	defense response to other organism,immune system process,regulation of innate immune response,defense response,defense response to other organism,defense response to fungus,regulation of defense response,regulation of immune system process,regulation of immune response,negative regulation of defense response,innate immune response,response to fungus,immune response	GO:0031348	negative regulation of defense response	FALSE
HanXRQChr05g0141461	HanXRQChr05	Putative glycoside hydrolase family 18%2C catalytic domain%3B Glycoside hydrolase superfamily%3B Chitinase insertion domain	GO:0005576, GO:0004568, GO:0008061, GO:0006032	['chitinase activity', 'extracellular region', 'chitin catabolic process', 'chitin binding']			Root68	0.66	FALSE	GO:0002218,GO:0002376,GO:0045087,GO:0031349,GO:0002253,GO:0045089,GO:0006955,GO:0050778,GO:0002684	activation of innate immune response,immune system process,innate immune response,positive regulation of defense response,activation of immune response,positive regulation of innate immune response,immune response,positive regulation of immune response,positive regulation of immune system process	GO:0002758	innate immune response-activating signal transduction	FALSE
HanXRQChr05g0142961	HanXRQChr05	Probable haloacid dehalogenase-like hydrolase (HAD) superfamily protein	GO:0016791, GO:0016311	['dephosphorylation', 'phosphatase activity']	Green16	0.78	Root12	0.09	TRUE	GO:0031347,GO:0006955,GO:0006952,GO:0002376	regulation of defense response,immune response,defense response,immune system process	GO:0031347	regulation of defense response	FALSE
HanXRQChr05g0142991	HanXRQChr05	Putative flavodoxin-like%3B Flavoprotein pyridine nucleotide cytochrome reductase%3B NADPH-cytochrome p450 reductase%2C FAD-binding%2C alpha-helical domain-3%3B Flavoprotein-like domain	GO:0005789, GO:0009536, GO:0016021, GO:0003958, GO:0005506, GO:0010181, GO:0030586, GO:0055114	['NADPH-hemoprotein reductase activity', 'iron ion binding', 'endoplasmic reticulum membrane', 'plastid', 'FMN binding', 'integral component of membrane', '[methionine synthase] reductase activity', 'obsolete oxidation-reduction process']	Green5	0.13	Root4	0.08	TRUE	GO:0009817	defense response to fungus	GO:0052033	obsolete pathogen-associated molecular pattern dependent induction by symbiont of host innate immune response	TRUE	X4048 / X4053 / X4045	B / B	269851 / -533167 / 284719
HanXRQChr05g0143431	HanXRQChr05	Probable protein kinase superfamily protein	GO:0016301	['kinase activity']	Green18	0.28	Root4	0.02	TRUE	GO:0045087,GO:0009617,GO:0098542,GO:0002376,GO:0006955,GO:0009817,GO:0006952	innate immune response,response to bacterium,defense response to other organism,immune system process,immune response,defense response to fungus,defense response	GO:0050832	defense response to fungus	FALSE
HanXRQChr05g0143461	HanXRQChr05	Probable ankyrin repeat family protein with DHHC zinc finger domain	GO:0005768, GO:0005802, GO:0016021, GO:0000035, GO:0008270, GO:0019706, GO:0006623, GO:0006635, GO:0009932, GO:0016558, GO:0048193	['acyl binding', 'endosome', 'trans-Golgi network', 'protein targeting to vacuole', 'fatty acid beta-oxidation', 'zinc ion binding', 'cell tip growth', 'integral component of membrane', 'protein import into peroxisome matrix', 'protein-cysteine S-palmitoyltransferase activity', 'Golgi vesicle transport']	Green5	0.34	Root30	0.09	TRUE	GO:0098542,GO:0002376,GO:0006952,GO:0050776,GO:0009620,GO:0045087,GO:0009617,GO:0050832,GO:0009814,GO:0002682,GO:0042742,GO:0006955,GO:0031347,GO:0031348,GO:0045088	defense response to other organism,immune system process,defense response,regulation of immune response,response to fungus,innate immune response,response to bacterium,defense response to fungus,defense response to other organism,regulation of immune system process,defense response to bacterium,immune response,regulation of defense response,negative regulation of defense response,regulation of in…	GO:0031348,GO:0042742,GO:0050832	negative regulation of defense response,defense response to bacterium,defense response to fungus	FALSE
HanXRQChr05g0143791	HanXRQChr05	Putative membrane insertase OXA1/ALB3/YidC%3B Membrane insertase YidC/Oxa1%2C C-terminal	GO:0009534, GO:0016021, GO:0006364, GO:0009902, GO:0010027, GO:0010207, GO:0035304, GO:0042744, GO:0042793, GO:0045038, GO:0045893, GO:0051205, GO:0090342	['rRNA processing', 'chloroplast thylakoid', 'chloroplast relocation', 'thylakoid membrane organization', 'photosystem II assembly', 'integral component of membrane', 'regulation of protein dephosphorylation', 'hydrogen peroxide catabolic process', 'plastid transcription', 'protein import into chloroplast thylakoid membrane', 'positive regulation of transcription, DNA-templated', 'protein inserti…	Green21	0.61	Root11	0.71	FALSE	GO:0002376,GO:0009617,GO:0009817,GO:0006952,GO:0042742,GO:0031347,GO:0098542	immune system process,response to bacterium,defense response to fungus,defense response,defense response to bacterium,regulation of defense response,defense response to other organism	GO:0045088	regulation of innate immune response	FALSE
HanXRQChr05g0143821	HanXRQChr05	Probable NAD(P)-linked oxidoreductase superfamily protein	GO:0009535, GO:0009941, GO:0016491, GO:0055114	['chloroplast thylakoid membrane', 'chloroplast envelope', 'oxidoreductase activity', 'obsolete oxidation-reduction process']	Green4	0.59			FALSE	GO:0002682,GO:0006955,GO:0006952,GO:0002376,GO:0009814,GO:0009610,GO:0098542,GO:0045088,GO:0031347,GO:0045087,GO:0050776	regulation of immune system process,immune response,defense response,immune system process,defense response to other organism,response to symbiotic fungus,defense response to other organism,regulation of innate immune response,regulation of defense response,innate immune response,regulation of immune response	GO:0031347	regulation of defense response	FALSE
HanXRQChr05g0144401	HanXRQChr05	Probable CAAX amino terminal protease family protein	GO:0016021, GO:0019752, GO:0042430, GO:0044238	['integral component of membrane', 'carboxylic acid metabolic process', 'indole-containing compound metabolic process', 'primary metabolic process']	Green24	0.13	Root0	0.08	TRUE	GO:0050776,GO:0002376,GO:0045087,GO:0006955,GO:0031347,GO:0009610,GO:0002682,GO:0006952,GO:0045088,GO:0052542	regulation of immune response,immune system process,innate immune response,immune response,regulation of defense response,response to symbiotic fungus,regulation of immune system process,defense response,regulation of innate immune response,defense response by callose deposition	GO:0031347,GO:0045087	regulation of defense response,innate immune response	FALSE
HanXRQChr05g0144551	HanXRQChr05	Putative zinc finger%2C CCCH-type%3B Ankyrin repeat-containing domain					Root48	0.25	FALSE	GO:0009610,GO:0042742,GO:0050776,GO:0002376,GO:0045087,GO:0050832,GO:0002682,GO:0006955,GO:0009620,GO:0006952,GO:0009617,GO:0031348,GO:0009814,GO:0045088,GO:0098542,GO:0031347	response to symbiotic fungus,defense response to bacterium,regulation of immune response,immune system process,innate immune response,defense response to fungus,regulation of immune system process,immune response,response to fungus,defense response,response to bacterium,negative regulation of defense response,defense response to other organism,regulation of innate immune response,defense response…	GO:0031348,GO:0042742	negative regulation of defense response,defense response to bacterium	FALSE
HanXRQChr05g0144801	HanXRQChr05	Probable glyceraldehyde-3-phosphate dehydrogenase B%2C chloroplastic	GO:0009535, GO:0009941, GO:0010319, GO:0048046, GO:0004365, GO:0050661, GO:0051287, GO:0006006, GO:0006098, GO:0006364, GO:0006636, GO:0009637, GO:0009644, GO:0009749, GO:0009773, GO:0009902, GO:0010114, GO:0010155, GO:0010207, GO:0010218, GO:0010304, GO:0015995, GO:0019216, GO:0019288, GO:0019344, GO:0031408, GO:0042742, GO:0042744	['glyceraldehyde-3-phosphate dehydrogenase (NAD+) (phosphorylating) activity', 'glucose metabolic process', 'pentose-phosphate shunt', 'rRNA processing', 'unsaturated fatty acid biosynthetic process', 'chloroplast thylakoid membrane', 'response to blue light', 'response to high light intensity', 'response to glucose', 'photosynthetic electron transport in photosystem I', 'chloroplast relocation',…	Green16	0.84			TRUE	GO:0006955,GO:0002376,GO:0006952	immune response,immune system process,defense response	GO:0042742	defense response to bacterium	FALSE
HanXRQChr05g0145491	HanXRQChr05	Putative pigment precursor permease%3B Plant PDR ABC transporter associated%3B P-loop containing nucleoside triphosphate hydrolase%3B ABC-transporter extracellular N-terminal domain	GO:0005886, GO:0016021, GO:0005524, GO:0042626, GO:0008152, GO:0055085	['ATP binding', 'plasma membrane', 'metabolic process', 'integral component of membrane', 'ATPase-coupled transmembrane transporter activity', 'transmembrane transport']	Green5	0.27	Root23	0.17	TRUE	GO:0009610,GO:0006952,GO:0052542,GO:0098542,GO:0050776,GO:0002376,GO:0031347,GO:0002682,GO:0006955,GO:0045087	response to symbiotic fungus,defense response,defense response by callose deposition,defense response to other organism,regulation of immune response,immune system process,regulation of defense response,regulation of immune system process,immune response,innate immune response	GO:0031347	regulation of defense response	FALSE
HanXRQChr05g0148041	HanXRQChr05	Probable ankyrin repeat family protein			Green18	0.14	Root44	0.28	TRUE	GO:0009610	response to symbiotic fungus	GO:0002238	response to molecule of fungal origin	TRUE	Qbsr-5.2	C	-5729924
HanXRQChr05g0148051	HanXRQChr05	Putative ankyrin repeat-containing domain%3B PGG domain			Green18	0.17	Root44	0.67	TRUE	GO:0006955,GO:0045088,GO:0045087,GO:0006952,GO:0009814,GO:0098542,GO:0031347,GO:0002376	immune response,regulation of innate immune response,innate immune response,defense response,defense response to other organism,defense response to other organism,regulation of defense response,immune system process	GO:0006952	defense response	TRUE	Qbsr-5.2	C	-5668620
HanXRQChr05g0150421	HanXRQChr05	Probable glutamyl-tRNA reductase 2%2C chloroplastic	GO:0008883, GO:0050661, GO:0006782, GO:0055114	['protoporphyrinogen IX biosynthetic process', 'glutamyl-tRNA reductase activity', 'NADP binding', 'obsolete oxidation-reduction process']	Green24	0.35	Root48	0.26	TRUE	GO:0006952,GO:0009617,GO:0002376,GO:0050776,GO:0031348,GO:0009814,GO:0002682,GO:0045087,GO:0045088,GO:0006955,GO:0031347	defense response,response to bacterium,immune system process,regulation of immune response,negative regulation of defense response,defense response to other organism,regulation of immune system process,innate immune response,regulation of innate immune response,immune response,regulation of defense response	GO:0006952	defense response	TRUE	Qbsr-5.2	C	11501456
HanXRQChr05g0150771	HanXRQChr05	Uncharacterized protein%2C conserved in plant genome(s)%2C supported by expression data	GO:0016020	['membrane']	Green5	0.12	Root2	0.10	TRUE	GO:0006955,GO:0002682,GO:0045087,GO:0009610,GO:0006952,GO:0050776,GO:0031347,GO:0098542,GO:0045088,GO:0002376,GO:0052542	immune response,regulation of immune system process,innate immune response,response to symbiotic fungus,defense response,regulation of immune response,regulation of defense response,defense response to other organism,regulation of innate immune response,immune system process,defense response by callose deposition	GO:0045088	regulation of innate immune response	TRUE	Qbsr-5.2	C	13812506
HanXRQChr05g0150891	HanXRQChr05	Probable alpha-amylase	GO:0016021, GO:0004556, GO:0005509, GO:0005975	['alpha-amylase activity', 'calcium ion binding', 'carbohydrate metabolic process', 'integral component of membrane']			Root14	0.23	FALSE	GO:0009817,GO:0002376,GO:0006952,GO:0006955,GO:0031347	defense response to fungus,immune system process,defense response,immune response,regulation of defense response	GO:0006952	defense response	TRUE	Qbsr-5.2	C	14321944
HanXRQChr05g0151241	HanXRQChr05	Putative death-associated protein kinase 1	GO:0005622, GO:0016021, GO:0004707, GO:0005524, GO:0000165	['MAPK cascade', 'MAP kinase activity', 'ATP binding', 'intracellular anatomical structure', 'integral component of membrane']	Green24	0.27	Root18	0.02	TRUE	GO:0098542,GO:0009617,GO:0006952,GO:0009610	defense response to other organism,response to bacterium,defense response,response to symbiotic fungus	GO:0006952	defense response	TRUE	Qbsr-5.2	C	16228893
HanXRQChr05g0151531	HanXRQChr05	Putative alpha/Beta hydrolase fold			Green18	0.54	Root44	0.46	TRUE	GO:0045088,GO:0045087,GO:0050776,GO:0006952,GO:0009610,GO:0050832,GO:0002682,GO:0031347,GO:0098542,GO:0009620,GO:0002376,GO:0006955,GO:0009814	regulation of innate immune response,innate immune response,regulation of immune response,defense response,response to symbiotic fungus,defense response to fungus,regulation of immune system process,regulation of defense response,defense response to other organism,response to fungus,immune system process,immune response,defense response to other organism	GO:0045088	regulation of innate immune response	TRUE	Qbsr-5.2	C	17278065
HanXRQChr05g0145511	HanXRQChr05	Putative protein-L-isoaspartate(D-aspartate) O-methyltransferase%3B S-adenosyl-L-methionine-dependent methyltransferase	GO:0005829, GO:0004719, GO:0006479, GO:0007568, GO:0009651, GO:0009845	['protein-L-isoaspartate (D-aspartate) O-methyltransferase activity', 'cytosol', 'protein methylation', 'aging', 'response to salt stress', 'seed germination']	Green0	0.07	Root38	0.41	FALSE	GO:0031347,GO:0031349,GO:0006952	regulation of defense response,positive regulation of defense response,defense response	GO:0031347,GO:0045087	regulation of defense response,innate immune response	FALSE
HanXRQChr05g0152961	HanXRQChr05	Probable phosphate transporter 3%3B2	GO:0005618, GO:0005774, GO:0009507, GO:0016021, GO:0006007, GO:0006098, GO:0006810, GO:0009651	['cell wall', 'vacuolar membrane', 'glucose catabolic process', 'pentose-phosphate shunt', 'transport', 'chloroplast', 'response to salt stress', 'integral component of membrane']			Root23	0.69	FALSE	GO:0009814,GO:0098542,GO:0006955,GO:0045087,GO:0002376,GO:0006952,GO:0031347,GO:0009617	defense response to other organism,defense response to other organism,immune response,innate immune response,immune system process,defense response,regulation of defense response,response to bacterium	GO:0031347	regulation of defense response	FALSE
HanXRQChr05g0153681	HanXRQChr05	Uncharacterized conserved protein			Green19	0.57	Root27	0.71	FALSE	GO:0045088,GO:0045087,GO:0050776,GO:0009814,GO:0006955,GO:0006952,GO:0009817,GO:0098542,GO:0002682,GO:0031347,GO:0002376	regulation of innate immune response,innate immune response,regulation of immune response,defense response to other organism,immune response,defense response,defense response to fungus,defense response to other organism,regulation of immune system process,regulation of defense response,immune system process	GO:0031347	regulation of defense response	FALSE
HanXRQChr05g0153781	HanXRQChr05	Putative MIR motif%3B Glycosyltransferase 39-like	GO:0016021, GO:0031502, GO:0004169, GO:0000032, GO:0007275, GO:0035269, GO:0044845, GO:1900101	['cell wall mannoprotein biosynthetic process', 'dolichyl-phosphate-mannose-protein mannosyltransferase activity', 'multicellular organism development', 'integral component of membrane', 'dolichyl-phosphate-mannose-protein mannosyltransferase complex', 'protein O-linked mannosylation', 'chain elongation of O-linked mannose residue', 'regulation of endoplasmic reticulum unfolded protein response']	Green5	0.69	Root15	0.15	TRUE	GO:0009610	response to symbiotic fungus	GO:0098542	defense response to other organism	FALSE
HanXRQChr05g0155841	HanXRQChr05	Probable DA1	GO:0008270, GO:0043130, GO:0046621, GO:0048317, GO:0048482	['zinc ion binding', 'ubiquitin binding', 'negative regulation of organ growth', 'seed morphogenesis', 'plant ovule morphogenesis']	Green18	0.52	Root6	0.13	TRUE	GO:0006952,GO:0098542,GO:0009610,GO:0031347	defense response,defense response to other organism,response to symbiotic fungus,regulation of defense response	GO:0006952	defense response	FALSE
HanXRQChr05g0157231	HanXRQChr05	Putative protein kinase C-like%2C phorbol ester/diacylglycerol-binding domain%3B NAD kinase/diacylglycerol kinase-like domain%3B Diacylglycerol kinase%2C plant	GO:0005622, GO:0016021, GO:0004143, GO:0005509, GO:0005524, GO:0007205, GO:0016310, GO:0035556	['diacylglycerol kinase activity', 'calcium ion binding', 'ATP binding', 'intracellular anatomical structure', 'protein kinase C-activating G protein-coupled receptor signaling pathway', 'integral component of membrane', 'phosphorylation', 'intracellular signal transduction']	Green3	0.04	Root4	0.05	FALSE	GO:0009610,GO:0002376,GO:0006952,GO:0031347,GO:0006955	response to symbiotic fungus,immune system process,defense response,regulation of defense response,immune response	GO:0031347	regulation of defense response	FALSE
HanXRQChr05g0157551	HanXRQChr05	Probable 4-coumarate--CoA ligase 2	GO:0005524, GO:0016207, GO:0009698	['ATP binding', 'phenylpropanoid metabolic process', '4-coumarate-CoA ligase activity']	Green43	0.90	Root23	0.11	FALSE	GO:0009610,GO:0006952	response to symbiotic fungus,defense response	GO:0006952	defense response	FALSE
HanXRQChr05g0157561	HanXRQChr05	Probable uridylyltransferase-related	GO:0009535, GO:0009570, GO:0009941, GO:0010319, GO:0016597, GO:0016779, GO:0006833, GO:0009651, GO:0009750, GO:0019684, GO:0030003, GO:0042742, GO:0070838	['water transport', 'chloroplast thylakoid membrane', 'chloroplast stroma', 'response to salt stress', 'response to fructose', 'chloroplast envelope', 'stromule', 'amino acid binding', 'nucleotidyltransferase activity', 'photosynthesis, light reaction', 'cellular cation homeostasis', 'defense response to bacterium', nan]	Green16	0.50	Root15	0.06	TRUE	GO:0009610	response to symbiotic fungus	GO:0045087	innate immune response	FALSE
HanXRQChr05g0157671	HanXRQChr05	Probable DNA binding%3BATP binding			Green2	0.04	Root66	1.00	FALSE	GO:0009610,GO:0045088,GO:0009620,GO:0045087,GO:0050832,GO:0050776,GO:0042742,GO:0006952,GO:0009814,GO:0031348,GO:0002376,GO:0098542,GO:0009617,GO:0006955,GO:0031347,GO:0002682	response to symbiotic fungus,regulation of innate immune response,response to fungus,innate immune response,defense response to fungus,regulation of immune response,defense response to bacterium,defense response,defense response to other organism,negative regulation of defense response,immune system process,defense response to other organism,response to bacterium,immune response,regulation of def…	GO:0031348,GO:0042742,GO:0050832	negative regulation of defense response,defense response to bacterium,defense response to fungus	FALSE
HanXRQChr05g0160041	HanXRQChr05	Probable S-adenosyl-L-methionine-dependent methyltransferases superfamily protein	GO:0008168, GO:0009414, GO:0010200, GO:0032259, GO:0042538	['methyltransferase activity', 'response to water deprivation', 'response to chitin', 'methylation', 'hyperosmotic salinity response']	Green18	0.45	Root18	0.56	TRUE	GO:0009617,GO:0031348,GO:0006952,GO:0098542,GO:0031347	response to bacterium,negative regulation of defense response,defense response,defense response to other organism,regulation of defense response	GO:0031348	negative regulation of defense response	FALSE
HanXRQChr05g0160301	HanXRQChr05	Putative leucine-rich repeat-containing N-terminal%2C plant-type%3B Mitogen-activated protein (MAP) kinase kinase kinase Ste11%2C Cryptococcus%3B Leucine-rich repeat domain%2C L domain-like	GO:0016021, GO:0004674, GO:0005524, GO:0006468	['protein serine/threonine kinase activity', 'ATP binding', 'protein phosphorylation', 'integral component of membrane']	Green45	0.25	Root36	0.51	TRUE	GO:0031347,GO:0045087,GO:0050776,GO:0098542,GO:0002376,GO:0045088,GO:0009814,GO:0009617,GO:0002682,GO:0009610,GO:0006952,GO:0006955,GO:0009817	regulation of defense response,innate immune response,regulation of immune response,defense response to other organism,immune system process,regulation of innate immune response,defense response to other organism,response to bacterium,regulation of immune system process,response to symbiotic fungus,defense response,immune response,defense response to fungus	GO:0031347,GO:0052542	regulation of defense response,defense response by callose deposition	FALSE
HanXRQChr05g0161361	HanXRQChr05	Probable kunitz family trypsin and protease inhibitor protein	GO:0004866, GO:0008233, GO:0006508, GO:0010951	['endopeptidase inhibitor activity', 'proteolysis', 'peptidase activity', 'negative regulation of endopeptidase activity']			Root68	0.57	FALSE	GO:0009617,GO:0002237	response to bacterium,response to molecule of bacterial origin	GO:0002237	response to molecule of bacterial origin	FALSE
HanXRQChr05g0161541	HanXRQChr05	Probable fructose-1%2C6-bisphosphatase%2C cytosolic	GO:0005634, GO:0005829, GO:0042132, GO:0005983, GO:0005986, GO:0009737, GO:0009750, GO:0015979, GO:0016311, GO:0030388	['nucleus', 'cytosol', 'starch catabolic process', 'sucrose biosynthetic process', 'response to abscisic acid', 'response to fructose', 'photosynthesis', 'dephosphorylation', 'fructose 1,6-bisphosphate metabolic process', 'fructose 1,6-bisphosphate 1-phosphatase activity']	Green21	0.70			FALSE	GO:0006952,GO:0002252,GO:0002376,GO:0009817,GO:0006955,GO:0098542,GO:0009610,GO:0045087	defense response,immune effector process,immune system process,defense response to fungus,immune response,defense response to other organism,response to symbiotic fungus,innate immune response	GO:0098542	defense response to other organism	FALSE
HanXRQChr05g0161661	HanXRQChr05	Putative extensin domain					Root60	0.17	FALSE	GO:0002376,GO:0045087,GO:0009620,GO:0050832,GO:0098542,GO:0045088,GO:0006955,GO:0006952,GO:0002682,GO:0031347,GO:0009814,GO:0050776	immune system process,innate immune response,response to fungus,defense response to fungus,defense response to other organism,regulation of innate immune response,immune response,defense response,regulation of immune system process,regulation of defense response,defense response to other organism,regulation of immune response	GO:0031348	negative regulation of defense response	FALSE
HanXRQChr05g0162521	HanXRQChr05	Putative NAC domain			Green18	0.98	Root15	0.05	TRUE	GO:0002376,GO:0009817,GO:0098542,GO:0006952,GO:0006955,GO:0009617	immune system process,defense response to fungus,defense response to other organism,defense response,immune response,response to bacterium	GO:0006952	defense response	FALSE
HanXRQChr05g0162881	HanXRQChr05	Probable protein phosphatase 2C family protein	GO:0004722, GO:0006470	['protein serine/threonine phosphatase activity', 'protein dephosphorylation']	Green18	0.80	Root14	0.18	TRUE	GO:0006955,GO:0002376,GO:0098542,GO:0009610,GO:0031347,GO:0045087,GO:0006952	immune response,immune system process,defense response to other organism,response to symbiotic fungus,regulation of defense response,innate immune response,defense response	GO:0031347,GO:0045087	regulation of defense response,innate immune response	FALSE
HanXRQChr05g0163581	HanXRQChr05	Probable iron-sulphur cluster biosynthesis family protein	GO:0005759, GO:0009941, GO:0016021, GO:0008198, GO:0051537, GO:0051539, GO:0006790, GO:0016226, GO:0097428	['mitochondrial matrix', 'sulfur compound metabolic process', 'ferrous iron binding', 'chloroplast envelope', 'integral component of membrane', 'iron-sulfur cluster assembly', '2 iron, 2 sulfur cluster binding', '4 iron, 4 sulfur cluster binding', 'protein maturation by iron-sulfur cluster transfer']	Green3	0.34	Root32	0.08	FALSE	GO:0009610,GO:0002376,GO:0031347,GO:0006952,GO:0006955	response to symbiotic fungus,immune system process,regulation of defense response,defense response,immune response	GO:0031347	regulation of defense response	FALSE
HanXRQChr05g0163651	HanXRQChr05	Probable phosphoenolpyruvate carboxykinase 1	GO:0005829, GO:0004612, GO:0005524, GO:0016301, GO:0006094, GO:0016310	['phosphoenolpyruvate carboxykinase (ATP) activity', 'ATP binding', 'cytosol', 'gluconeogenesis', 'kinase activity', 'phosphorylation']	Green3	0.05	Root60	0.50	FALSE	GO:0009610,GO:0002376	response to symbiotic fungus,immune system process	GO:0006952	defense response	FALSE
HanXRQChr06g0165151	HanXRQChr06	Probable phospholipase D gamma 1	GO:0016020, GO:0004630, GO:0005509, GO:0070290, GO:0016042, GO:0046470	['phospholipase D activity', 'calcium ion binding', 'membrane', 'lipid catabolic process', 'phosphatidylcholine metabolic process', 'N-acylphosphatidylethanolamine-specific phospholipase D activity']	Green5	0.53	Root66	0.41	TRUE	GO:0009610,GO:0006952,GO:0098542,GO:0009817	response to symbiotic fungus,defense response,defense response to other organism,defense response to fungus	GO:0006952,GO:0009620	defense response,response to fungus	FALSE
HanXRQChr06g0165621	HanXRQChr06	Putative glucose/ribitol dehydrogenase	GO:0008152	['metabolic process']	Green5	0.15	Root18	0.49	TRUE	GO:0006952,GO:0051607,GO:0050776,GO:0098542,GO:0002376,GO:0009616,GO:0009814,GO:0002252,GO:0031347,GO:0031348,GO:0006955,GO:0045087,GO:0042742,GO:0009617,GO:0045088,GO:0002682	defense response,defense response to virus,regulation of immune response,defense response to other organism,immune system process,RNAi-mediated antiviral immune response,defense response to other organism,immune effector process,regulation of defense response,negative regulation of defense response,immune response,innate immune response,defense response to bacterium,response to bacterium,regulati…	GO:0006952,GO:0031347	defense response,regulation of defense response	FALSE
HanXRQChr06g0166511	HanXRQChr06	Uncharacterized protein%2C conserved in plant genome(s)%2C supported by expression data	GO:0044444	['obsolete cytoplasmic part']	Green1	0.07	Root2	0.03	FALSE	GO:0009817,GO:0009610,GO:0002376,GO:0031347,GO:0006952	defense response to fungus,response to symbiotic fungus,immune system process,regulation of defense response,defense response	GO:0006952	defense response	FALSE
HanXRQChr06g0166901	HanXRQChr06	Probable WRKY DNA-binding protein 46	GO:0003677	['DNA binding']	Green24	0.67	Root15	0.29	TRUE	GO:0031349,GO:0006955,GO:0002684,GO:0045089,GO:0002376,GO:0050778,GO:0045087	positive regulation of defense response,immune response,positive regulation of immune system process,positive regulation of innate immune response,immune system process,positive regulation of immune response,innate immune response	GO:0052033	obsolete pathogen-associated molecular pattern dependent induction by symbiont of host innate immune response	FALSE
HanXRQChr06g0167051	HanXRQChr06	Probable fringe-related protein	GO:0016020	['membrane']	Green18	0.22	Root4	0.08	TRUE	GO:0009610,GO:0009817,GO:0002376,GO:0006952,GO:0006955,GO:0031347	response to symbiotic fungus,defense response to fungus,immune system process,defense response,immune response,regulation of defense response	GO:0031347	regulation of defense response	FALSE
HanXRQChr06g0167401	HanXRQChr06	Putative clathrin adaptor%2C mu subunit%3B Mu homology domain	GO:0005829, GO:0005886, GO:0030131, GO:0003824, GO:0030170, GO:0006886, GO:0009058, GO:0016192	['catalytic activity', 'cytosol', 'plasma membrane', 'intracellular protein transport', 'biosynthetic process', 'vesicle-mediated transport', 'clathrin adaptor complex', 'pyridoxal phosphate binding']	Green0	0.07	Root16	0.37	FALSE	GO:0002237,GO:0009817,GO:0006952,GO:0009617,GO:0098542,GO:0002252,GO:0009610,GO:0031347	response to molecule of bacterial origin,defense response to fungus,defense response,response to bacterium,defense response to other organism,immune effector process,response to symbiotic fungus,regulation of defense response	GO:0002679,GO:0031347	respiratory burst involved in defense response,regulation of defense response	FALSE
HanXRQChr06g0167481	HanXRQChr06	Probable basic helix-loop-helix (bHLH) DNA-binding family protein			Green24	0.33	Root48	0.03	TRUE	GO:0002376,GO:0002684,GO:0050778,GO:0045089,GO:0006955,GO:0045087	immune system process,positive regulation of immune system process,positive regulation of immune response,positive regulation of innate immune response,immune response,innate immune response	GO:0052033	obsolete pathogen-associated molecular pattern dependent induction by symbiont of host innate immune response	FALSE
HanXRQChr06g0167601	HanXRQChr06	Uncharacterized protein%2C supported by expression data					Root68	0.41	FALSE	GO:0009610,GO:0009620,GO:0031348,GO:0045088,GO:0031347,GO:0042742,GO:0002376,GO:0045087,GO:0009617,GO:0009814,GO:0098542,GO:0006955,GO:0002682,GO:0006952,GO:0050776,GO:0050832	response to symbiotic fungus,response to fungus,negative regulation of defense response,regulation of innate immune response,regulation of defense response,defense response to bacterium,immune system process,innate immune response,response to bacterium,defense response to other organism,defense response to other organism,immune response,regulation of immune system process,defense response,regulat…	GO:0006952	defense response	FALSE
HanXRQChr06g0168231	HanXRQChr06	Putative dynamin central domain%3B Dynamin%2C GTPase domain%3B GTPase effector domain%3B Dynamin superfamily%3B P-loop containing nucleoside triphosphate hydrolase	GO:0003924, GO:0005525, GO:0008152	['GTPase activity', 'GTP binding', 'metabolic process']	Green5	0.48	Root4	0.05	TRUE	GO:0009817,GO:0006955,GO:0045087,GO:0002376,GO:0006952,GO:0031347,GO:0009610,GO:0098542	defense response to fungus,immune response,innate immune response,immune system process,defense response,regulation of defense response,response to symbiotic fungus,defense response to other organism	GO:0045087,GO:0050832	innate immune response,defense response to fungus	FALSE
HanXRQChr06g0168481	HanXRQChr06	Putative clpP/crotonase-like domain%3B Enoyl-CoA hydratase/isomerase%2C HIBYL-CoA-H type	GO:0016787, GO:0016836, GO:0008152	['metabolic process', 'hydrolase activity', 'hydro-lyase activity']			Root23	0.06	FALSE	GO:0045088,GO:0002376,GO:0006955,GO:0050776,GO:0045087,GO:0006952,GO:0009610,GO:0031347,GO:0002682	regulation of innate immune response,immune system process,immune response,regulation of immune response,innate immune response,defense response,response to symbiotic fungus,regulation of defense response,regulation of immune system process	GO:0031347	regulation of defense response	FALSE
HanXRQChr06g0168881	HanXRQChr06	Probable plastid-lipid associated protein PAP / fibrillin family protein			Green3	0.20			FALSE	GO:0009817,GO:0002376,GO:0009610	defense response to fungus,immune system process,response to symbiotic fungus	GO:0009620	response to fungus	TRUE	HanXRQChr06g0168741	B	330033
HanXRQChr06g0169391	HanXRQChr06	Putative UAA transporter	GO:0016021, GO:0008643, GO:0055085	['carbohydrate transport', 'integral component of membrane', 'transmembrane transport']			Root26	0.02	FALSE	GO:0002376,GO:0031347,GO:0045087,GO:0098542,GO:0045088,GO:0050776,GO:0009620,GO:0006952,GO:0050832,GO:0006955,GO:0002682	immune system process,regulation of defense response,innate immune response,defense response to other organism,regulation of innate immune response,regulation of immune response,response to fungus,defense response,defense response to fungus,immune response,regulation of immune system process	GO:0031348	negative regulation of defense response	FALSE
HanXRQChr06g0169971	HanXRQChr06	Probable anion transporter 4%2C chloroplastic	GO:0009941, GO:0016021, GO:0005315, GO:0006098, GO:0098656	['inorganic phosphate transmembrane transporter activity', 'pentose-phosphate shunt', 'chloroplast envelope', 'integral component of membrane', 'anion transmembrane transport']	Green3	0.25	Root51	0.02	FALSE	GO:0006952,GO:0098542,GO:0045087,GO:0006955,GO:0002376,GO:0002682,GO:0045088,GO:0009610,GO:0031347	defense response,defense response to other organism,innate immune response,immune response,immune system process,regulation of immune system process,regulation of innate immune response,response to symbiotic fungus,regulation of defense response	GO:0098542	defense response to other organism	FALSE
HanXRQChr06g0170711	HanXRQChr06	Probable phosphatidylinositol 3- and 4-kinase %3BUbiquitin family protein	GO:0016301, GO:0016773, GO:0016310	['kinase activity', 'phosphorylation', 'phosphotransferase activity, alcohol group as acceptor']	Green18	0.32	Root4	0.04	TRUE	GO:0051607,GO:0009610,GO:0002252,GO:0006955,GO:0006952,GO:0050776,GO:0098542,GO:0002376	defense response to virus,response to symbiotic fungus,immune effector process,immune response,defense response,regulation of immune response,defense response to other organism,immune system process	GO:0031347,GO:0042742	regulation of defense response,defense response to bacterium	TRUE	HanXRQChr06g0170521	B	563381
HanXRQChr06g0170921	HanXRQChr06	Putative heat shock protein 70 family%3B Heat shock protein 70kD%2C peptide-binding domain%3B Heat shock protein 70kD%2C C-terminal domain	GO:0005774, GO:0005783, GO:0005794, GO:0005829, GO:0009507, GO:0005524, GO:0032440, GO:0006457, GO:0006857, GO:0009408, GO:0009627, GO:0009644, GO:0030244, GO:0034976, GO:0042542, GO:0048193, GO:0055114	['ATP binding', 'vacuolar membrane', 'endoplasmic reticulum', 'Golgi apparatus', 'cytosol', 'protein folding', 'oligopeptide transport', 'response to heat', 'chloroplast', 'systemic acquired resistance', 'response to high light intensity', 'cellulose biosynthetic process', '2-alkenal reductase [NAD(P)+] activity', 'response to endoplasmic reticulum stress', 'response to hydrogen peroxide', 'Golgi…	Green36	0.74	Root16	0.46	FALSE	GO:0031347,GO:0009814,GO:0031348,GO:0006952,GO:0098542,GO:0002252,GO:0002679,GO:0009617,GO:0006955,GO:0045087,GO:0009610,GO:0002376	regulation of defense response,defense response to other organism,negative regulation of defense response,defense response,defense response to other organism,immune effector process,respiratory burst involved in defense response,response to bacterium,immune response,innate immune response,response to symbiotic fungus,immune system process	GO:0098542	defense response to other organism	FALSE
HanXRQChr06g0171121	HanXRQChr06	Probable protein THYLAKOID FORMATION1%2C chloroplastic	GO:0009528, GO:0009532, GO:0009535, GO:0009941, GO:0010319, GO:0006364, GO:0006417, GO:0006655, GO:0007186, GO:0009773, GO:0009902, GO:0010182, GO:0010207, GO:0019288, GO:0035304, GO:0042742, GO:0042793, GO:0045037, GO:0045038, GO:0045893	['rRNA processing', 'regulation of translation', 'phosphatidylglycerol biosynthetic process', 'G protein-coupled receptor signaling pathway', 'plastid inner membrane', 'plastid stroma', 'chloroplast thylakoid membrane', 'photosynthetic electron transport in photosystem I', 'chloroplast relocation', 'chloroplast envelope', 'sugar mediated signaling pathway', 'photosystem II assembly', 'stromule', …	Green16	0.72	Root15	0.29	TRUE	GO:0009814,GO:0045087,GO:0002376,GO:0009610,GO:0098542,GO:0006952,GO:0006955,GO:0002684,GO:0045089,GO:0031349,GO:0050778	defense response to other organism,innate immune response,immune system process,response to symbiotic fungus,defense response to other organism,defense response,immune response,positive regulation of immune system process,positive regulation of innate immune response,positive regulation of defense response,positive regulation of immune response	GO:0052033	obsolete pathogen-associated molecular pattern dependent induction by symbiont of host innate immune response	FALSE
HanXRQChr06g0171511	HanXRQChr06	Probable ycf48-like protein	GO:0009533, GO:0009941, GO:0031977, GO:0006098, GO:0006364, GO:0009637, GO:0009902, GO:0010027, GO:0010114, GO:0010207, GO:0010218, GO:0010304, GO:0015995, GO:0016117, GO:0035304, GO:0042744, GO:0042793, GO:0045893	['pentose-phosphate shunt', 'rRNA processing', 'chloroplast stromal thylakoid', 'response to blue light', 'chloroplast relocation', 'chloroplast envelope', 'thylakoid membrane organization', 'response to red light', 'photosystem II assembly', 'response to far red light', 'PSII associated light-harvesting complex II catabolic process', 'chlorophyll biosynthetic process', 'carotenoid biosynthetic p…	Green16	0.50			TRUE	GO:0098542,GO:0006952,GO:0009610,GO:0050832,GO:0031347,GO:0045088,GO:0009617,GO:0002376,GO:0042742,GO:0002682,GO:0031348,GO:0050776,GO:0045087,GO:0006955,GO:0009620,GO:0009814	defense response to other organism,defense response,response to symbiotic fungus,defense response to fungus,regulation of defense response,regulation of innate immune response,response to bacterium,immune system process,defense response to bacterium,regulation of immune system process,negative regulation of defense response,regulation of immune response,innate immune response,immune response,resp…	GO:0006952	defense response	FALSE
HanXRQChr06g0171551	HanXRQChr06	Probable eukaryotic aspartyl protease family protein	GO:0004190, GO:0006508, GO:0030163	['aspartic-type endopeptidase activity', 'proteolysis', 'protein catabolic process']	Green24	0.76	Root16	0.16	TRUE	GO:0009814,GO:0031348,GO:0009620,GO:0050776,GO:0098542,GO:0002682,GO:0002376,GO:0050832,GO:0006955,GO:0006952,GO:0045088	defense response to other organism,negative regulation of defense response,response to fungus,regulation of immune response,defense response to other organism,regulation of immune system process,immune system process,defense response to fungus,immune response,defense response,regulation of innate immune response	GO:0031348	negative regulation of defense response	FALSE
HanXRQChr06g0171681	HanXRQChr06	Putative endoplasmic reticulum vesicle transporter%2C C-terminal	GO:0005783, GO:0016021	['endoplasmic reticulum', 'integral component of membrane']	Green0	0.12	Root18	0.26	TRUE	GO:0006952,GO:0002252,GO:0002376,GO:0052542,GO:0006955,GO:0009610,GO:0031347,GO:0045088,GO:0045087	defense response,immune effector process,immune system process,defense response by callose deposition,immune response,response to symbiotic fungus,regulation of defense response,regulation of innate immune response,innate immune response	GO:0002679,GO:0031347,GO:0052542	respiratory burst involved in defense response,regulation of defense response,defense response by callose deposition	FALSE
HanXRQChr06g0172041	HanXRQChr06	Probable cytochrome b5	GO:0016021, GO:0004128, GO:0009703, GO:0020037, GO:0046872, GO:0047063, GO:0016126, GO:0019745, GO:0055114	['cytochrome-b5 reductase activity, acting on NAD(P)H', 'nitrate reductase (NADH) activity', 'integral component of membrane', 'sterol biosynthetic process', 'pentacyclic triterpenoid biosynthetic process', 'heme binding', 'metal ion binding', 'obsolete L-ascorbate-cytochrome-b5 reductase activity', 'obsolete oxidation-reduction process']	Green4	0.10	Root13	0.37	FALSE	GO:0002218,GO:0045088,GO:0002253,GO:0009610,GO:0031347,GO:0002682,GO:0050776,GO:0002376,GO:0098542,GO:0045087,GO:0006952,GO:0009817,GO:0006955	activation of innate immune response,regulation of innate immune response,activation of immune response,response to symbiotic fungus,regulation of defense response,regulation of immune system process,regulation of immune response,immune system process,defense response to other organism,innate immune response,defense response,defense response to fungus,immune response	GO:0006952	defense response	FALSE
HanXRQChr06g0172111	HanXRQChr06	Probable phosphofructokinase 3	GO:0005829, GO:0003872, GO:0005524, GO:0046872, GO:0006002, GO:0061615	['6-phosphofructokinase activity', 'ATP binding', 'cytosol', 'fructose 6-phosphate metabolic process', 'metal ion binding', 'glycolytic process through fructose-6-phosphate']	Green13	0.29	Root41	0.47	FALSE	GO:0009610	response to symbiotic fungus	GO:0002238	response to molecule of fungal origin	FALSE
HanXRQChr06g0172671	HanXRQChr06	Putative plastid lipid-associated protein/fibrillin conserved domain			Green4	0.41	Root52	0.03	FALSE	GO:0098542	defense response to other organism	GO:0098542	defense response to other organism	FALSE
HanXRQChr06g0172681	HanXRQChr06	Putative nucleotide-binding alpha-beta plait domain	GO:0016021, GO:0000166, GO:0003676	['nucleotide binding', 'nucleic acid binding', 'integral component of membrane']	Green5	0.68	Root44	0.70	TRUE	GO:0009610,GO:0050832,GO:0098542,GO:0006955,GO:0006952,GO:0009617,GO:0002376,GO:0042742,GO:0050776,GO:0009620,GO:0045088	response to symbiotic fungus,defense response to fungus,defense response to other organism,immune response,defense response,response to bacterium,immune system process,defense response to bacterium,regulation of immune response,response to fungus,regulation of innate immune response	GO:0031348,GO:0042742	negative regulation of defense response,defense response to bacterium	FALSE
HanXRQChr06g0173061	HanXRQChr06	Putative PB1 domain%3B RWP-RK domain					Root48	0.25	FALSE	GO:0009817,GO:0006955,GO:0045087,GO:0002376,GO:0006952,GO:0098542,GO:0031347	defense response to fungus,immune response,innate immune response,immune system process,defense response,defense response to other organism,regulation of defense response	GO:0006952,GO:0045087	defense response,innate immune response	FALSE
HanXRQChr06g0173861	HanXRQChr06	Probable glycine dehydrogenase (decarboxylating)%2C mitochondrial	GO:0005739, GO:0005829, GO:0005960, GO:0004375, GO:0016594, GO:0019464, GO:0055114	['glycine dehydrogenase (decarboxylating) activity', 'mitochondrion', 'cytosol', 'glycine cleavage complex', 'glycine binding', 'glycine decarboxylation via glycine cleavage system', 'obsolete oxidation-reduction process']	Green3	0.90	Root1	0.34	FALSE	GO:0098542,GO:0002682,GO:0045088,GO:0052542,GO:0002376,GO:0009610,GO:0006952,GO:0050776,GO:0045087,GO:0006955,GO:0009814,GO:0031347	defense response to other organism,regulation of immune system process,regulation of innate immune response,defense response by callose deposition,immune system process,response to symbiotic fungus,defense response,regulation of immune response,innate immune response,immune response,defense response to other organism,regulation of defense response	GO:0006955,GO:0052542	immune response,defense response by callose deposition	TRUE	snp.5827	B	785866
HanXRQChr06g0173981	HanXRQChr06	Probable riboflavin biosynthesis protein PYRR%2C chloroplastic EC%3D3.2.2.-	GO:0008270, GO:0008703, GO:0008835, GO:0050661, GO:0009231, GO:0009451, GO:0009644, GO:0009658, GO:0046443, GO:0055114	['zinc ion binding', '5-amino-6-(5-phosphoribosylamino)uracil reductase activity', 'diaminohydroxyphosphoribosylaminopyrimidine deaminase activity', 'riboflavin biosynthetic process', 'RNA modification', 'response to high light intensity', 'chloroplast organization', 'FAD metabolic process', 'NADP binding', 'obsolete oxidation-reduction process']	Green3	0.12	Root30	0.00	FALSE	GO:0002376,GO:0045088,GO:0006952,GO:0050776,GO:0006955	immune system process,regulation of innate immune response,defense response,regulation of immune response,immune response	GO:0031348	negative regulation of defense response	FALSE
HanXRQChr06g0174711	HanXRQChr06	Uncharacterized protein%2C conserved in plant genome(s)%2C supported by expression data	GO:0016020	['membrane']	Green19	0.38	Root27	0.57	FALSE	GO:0009610,GO:0006952,GO:0050776,GO:0098542,GO:0002376,GO:0006955,GO:0045088	response to symbiotic fungus,defense response,regulation of immune response,defense response to other organism,immune system process,immune response,regulation of innate immune response	GO:0031348,GO:0042742	negative regulation of defense response,defense response to bacterium	FALSE
HanXRQChr06g0175861	HanXRQChr06	Putative aldo/keto reductase/potassium channel subunit beta%3B NADP-dependent oxidoreductase domain	GO:0016491, GO:0055114	['oxidoreductase activity', 'obsolete oxidation-reduction process']			Root23	0.70	FALSE	GO:0009610	response to symbiotic fungus	GO:0098542	defense response to other organism	FALSE
HanXRQChr06g0176601	HanXRQChr06	Probable O-fucosyltransferase family protein	GO:0005737, GO:0016021	['cytoplasm', 'integral component of membrane']	Green24	0.31	Root48	0.44	TRUE	GO:0006955,GO:0002376,GO:0006952,GO:0009610,GO:0009817	immune response,immune system process,defense response,response to symbiotic fungus,defense response to fungus	GO:0006952	defense response	FALSE
HanXRQChr06g0176631	HanXRQChr06	Probable fructose-1%2C6-bisphosphatase%2C chloroplastic	GO:0009570, GO:0010319, GO:0048046, GO:0032440, GO:0042132, GO:0046872, GO:0000023, GO:0005985, GO:0006098, GO:0006364, GO:0009637, GO:0009773, GO:0009902, GO:0010027, GO:0010114, GO:0010207, GO:0010218, GO:0015995, GO:0016117, GO:0016311, GO:0019252, GO:0019253, GO:0030003, GO:0030388, GO:0035304, GO:0042742, GO:0043085, GO:0070838	['maltose metabolic process', 'sucrose metabolic process', 'pentose-phosphate shunt', 'rRNA processing', 'chloroplast stroma', 'response to blue light', 'photosynthetic electron transport in photosystem I', 'chloroplast relocation', 'thylakoid membrane organization', 'response to red light', 'photosystem II assembly', 'response to far red light', 'stromule', 'chlorophyll biosynthetic process', 'c…	Green20	0.39			FALSE	GO:0050776,GO:0002682,GO:0045088,GO:0002376,GO:0045087,GO:0031347,GO:0006952,GO:0006955,GO:0098542,GO:0009814,GO:0052542	regulation of immune response,regulation of immune system process,regulation of innate immune response,immune system process,innate immune response,regulation of defense response,defense response,immune response,defense response to other organism,defense response to other organism,defense response by callose deposition	GO:0045088,GO:0052542	regulation of innate immune response,defense response by callose deposition	FALSE
HanXRQChr06g0178591	HanXRQChr06	Uncharacterized protein%2C conserved in plant genome(s)%2C supported by expression data					Root26	0.50	FALSE	GO:0006955,GO:0009620,GO:0006952,GO:0009617,GO:0002682,GO:0050832,GO:0098542,GO:0050776,GO:0002376,GO:0045088,GO:0031347,GO:0009814,GO:0042742,GO:0045087	immune response,response to fungus,defense response,response to bacterium,regulation of immune system process,defense response to fungus,defense response to other organism,regulation of immune response,immune system process,regulation of innate immune response,regulation of defense response,defense response to other organism,defense response to bacterium,innate immune response	GO:0031348	negative regulation of defense response	FALSE
HanXRQChr06g0178621	HanXRQChr06	Uncharacterized protein%2C conserved in plant genome(s)%2C supported by expression data			Green24	0.43	Root48	0.04	TRUE	GO:0009610,GO:0009817,GO:0002376	response to symbiotic fungus,defense response to fungus,immune system process	GO:0098542	defense response to other organism	FALSE
HanXRQChr06g0180611	HanXRQChr06	Probable signal recognition particle receptor subunit alpha	GO:0005785, GO:0003924, GO:0005047, GO:0005525, GO:0006614, GO:0006623, GO:0008152, GO:0048193	['GTPase activity', 'signal recognition particle binding', 'GTP binding', 'signal recognition particle receptor complex', 'SRP-dependent cotranslational protein targeting to membrane', 'protein targeting to vacuole', 'metabolic process', 'Golgi vesicle transport']	Green18	0.05	Root9	0.10	TRUE	GO:0009610,GO:0045087,GO:0006955,GO:0006952,GO:0002376,GO:0031347	response to symbiotic fungus,innate immune response,immune response,defense response,immune system process,regulation of defense response	GO:0031347,GO:0052542	regulation of defense response,defense response by callose deposition	FALSE
HanXRQChr06g0180621	HanXRQChr06	Probable eukaryotic aspartyl protease family protein	GO:0016020, GO:0004190, GO:0000041, GO:0010228, GO:0010413, GO:0016926, GO:0030163, GO:0045492, GO:0050665	['transition metal ion transport', 'aspartic-type endopeptidase activity', 'vegetative to reproductive phase transition of meristem', 'glucuronoxylan metabolic process', 'membrane', 'protein desumoylation', 'protein catabolic process', 'xylan biosynthetic process', 'hydrogen peroxide biosynthetic process']	Green16	0.30	Root37	0.24	TRUE	GO:0009610,GO:0031347,GO:0002376,GO:0006955	response to symbiotic fungus,regulation of defense response,immune system process,immune response	GO:0002679	respiratory burst involved in defense response	FALSE
HanXRQChr06g0183721	HanXRQChr06	Probable calnexin 1	GO:0005789, GO:0016021, GO:0005509, GO:0030246, GO:0051082, GO:0006457	['calcium ion binding', 'endoplasmic reticulum membrane', 'protein folding', 'integral component of membrane', 'carbohydrate binding', 'unfolded protein binding']	Green36	0.72	Root16	0.55	FALSE	GO:0006952,GO:0098542,GO:0002376	defense response,defense response to other organism,immune system process	GO:0006952	defense response	FALSE
HanXRQChr06g0184131	HanXRQChr06	Putative serine/threonine-protein kinase%2C active site%3B Concanavalin A-like lectin/glucanase domain%3B Ephrin type-A receptor 8	GO:0000166, GO:0004672, GO:0016310, GO:0050789	['nucleotide binding', 'protein kinase activity', 'phosphorylation', 'regulation of biological process']	Green18	0.33	Root15	0.01	TRUE	GO:0045087,GO:0098542,GO:0006955,GO:0009814,GO:0002376,GO:0045089,GO:0050778,GO:0031349,GO:0002684,GO:0006952	innate immune response,defense response to other organism,immune response,defense response to other organism,immune system process,positive regulation of innate immune response,positive regulation of immune response,positive regulation of defense response,positive regulation of immune system process,defense response	GO:0052033	obsolete pathogen-associated molecular pattern dependent induction by symbiont of host innate immune response	FALSE
HanXRQChr06g0185061	HanXRQChr06	Probable lectin protein kinase family protein	GO:0016020, GO:0004672, GO:0016310	['protein kinase activity', 'membrane', 'phosphorylation']			Root0	0.11	FALSE	GO:0006952,GO:0009610,GO:0031347,GO:0006955,GO:0002376	defense response,response to symbiotic fungus,regulation of defense response,immune response,immune system process	GO:0031347	regulation of defense response	FALSE
HanXRQChr07g0189521	HanXRQChr07	Putative RIN4%2C pathogenic type III effector avirulence factor Avr cleavage site			Green18	0.55	Root10	0.00	TRUE	GO:0009610,GO:0006952	response to symbiotic fungus,defense response	GO:0006952	defense response	FALSE
HanXRQChr07g0190591	HanXRQChr07	Putative leucine-rich repeat-containing N-terminal%2C plant-type%3B Leucine-rich repeat domain%2C L domain-like	GO:0016020	['membrane']			Root68	0.43	FALSE	GO:0045088,GO:0002376,GO:0031348,GO:0031347,GO:0002682,GO:0050776,GO:0006952,GO:0009617,GO:0045087,GO:0009610,GO:0006955	regulation of innate immune response,immune system process,negative regulation of defense response,regulation of defense response,regulation of immune system process,regulation of immune response,defense response,response to bacterium,innate immune response,response to symbiotic fungus,immune response	GO:0002679	respiratory burst involved in defense response	FALSE
HanXRQChr07g0191391	HanXRQChr07	Putative zinc finger%2C RING/FYVE/PHD-type%3B E3 ubiquitin-protein ligase synoviolin/Hrd1	GO:0000836, GO:0016021, GO:0036513, GO:0044322, GO:0008270, GO:0051082, GO:1904264, GO:1990381, GO:0000209, GO:0030433, GO:0030968, GO:0042787	['protein polyubiquitination', 'Hrd1p ubiquitin ligase complex', 'zinc ion binding', 'integral component of membrane', 'ubiquitin-dependent ERAD pathway', 'endoplasmic reticulum unfolded protein response', 'Derlin-1 retrotranslocation complex', nan, 'endoplasmic reticulum quality control compartment', 'unfolded protein binding', nan, 'ubiquitin-specific protease binding']	Green36	0.13	Root38	0.16	FALSE	GO:0002376,GO:0009610,GO:0031349,GO:0009817,GO:0006952	immune system process,response to symbiotic fungus,positive regulation of defense response,defense response to fungus,defense response	GO:0006952	defense response	FALSE
HanXRQChr07g0191411	HanXRQChr07	Probable major facilitator superfamily protein	GO:0005887, GO:0005351, GO:0005355, GO:0032440, GO:0015992, GO:0046323, GO:0055114, GO:1904659	['carbohydrate:proton symporter activity', 'glucose transmembrane transporter activity', 'integral component of plasma membrane', nan, '2-alkenal reductase [NAD(P)+] activity', 'glucose import', 'obsolete oxidation-reduction process', 'glucose transmembrane transport']	Green13	0.11	Root15	0.09	FALSE	GO:0009814,GO:0045087,GO:0006952,GO:0002376,GO:0009610,GO:0098542,GO:0006955	defense response to other organism,innate immune response,defense response,immune system process,response to symbiotic fungus,defense response to other organism,immune response	GO:0098542	defense response to other organism	FALSE
HanXRQChr07g0191431	HanXRQChr07	Probable 2Fe-2S ferredoxin-like superfamily protein	GO:0009055, GO:0046872, GO:0051536, GO:0009688	['electron transfer activity', 'abscisic acid biosynthetic process', 'metal ion binding', 'iron-sulfur cluster binding']	Green35	0.53			FALSE	GO:0006952,GO:0009814,GO:0002376,GO:0009817,GO:0098542,GO:0045088,GO:0045087,GO:0006955,GO:0002252,GO:0009610,GO:0031347	defense response,defense response to other organism,immune system process,defense response to fungus,defense response to other organism,regulation of innate immune response,innate immune response,immune response,immune effector process,response to symbiotic fungus,regulation of defense response	GO:0098542	defense response to other organism	FALSE
HanXRQChr07g0191631	HanXRQChr07	Putative ATPase%2C AAA-type%2C core%3B AAA-type ATPase%2C N-terminal domain%3B P-loop containing nucleoside triphosphate hydrolase	GO:0000166	['nucleotide binding']	Green5	0.21	Root44	0.66	TRUE	GO:0098542,GO:0006952	defense response to other organism,defense response	GO:0042742	defense response to bacterium	FALSE
HanXRQChr07g0191711	HanXRQChr07	Putative zinc finger%2C RING/FYVE/PHD-type%3B Armadillo-type fold	GO:0003824	['catalytic activity']			Root5	0.02	FALSE	GO:0002682,GO:0009817,GO:0031347,GO:0009814,GO:0050776,GO:0002376,GO:0009617,GO:0098542,GO:0006955,GO:0045087,GO:0006952	regulation of immune system process,defense response to fungus,regulation of defense response,defense response to other organism,regulation of immune response,immune system process,response to bacterium,defense response to other organism,immune response,innate immune response,defense response	GO:0006952,GO:0031347	defense response,regulation of defense response	FALSE
HanXRQChr07g0192851	HanXRQChr07	Probable chromatin remodeling 1	GO:0000786, GO:0003677, GO:0004003, GO:0005524, GO:0016740, GO:0006344, GO:0006346, GO:0006349, GO:0008283, GO:0009294, GO:0016246, GO:0016572, GO:0031048, GO:0032197, GO:0032508, GO:0044030, GO:0051567, GO:0051574, GO:0090241	['nucleosome', 'DNA binding', nan, 'ATP binding', nan, 'DNA methylation-dependent heterochromatin assembly', 'regulation of gene expression by genomic imprinting', 'cell population proliferation', 'DNA-mediated transformation', nan, 'histone phosphorylation', 'transferase activity', 'heterochromatin assembly by small RNA', 'transposition, RNA-mediated', 'DNA duplex unwinding', 'regulation of DNA …	Green52	0.77	Root1	0.85	FALSE	GO:0002253,GO:0002252,GO:0006952,GO:0002218,GO:0009817,GO:0031347,GO:0009617,GO:0002376,GO:0098542	activation of immune response,immune effector process,defense response,activation of innate immune response,defense response to fungus,regulation of defense response,response to bacterium,immune system process,defense response to other organism	GO:0045087	innate immune response	FALSE
HanXRQChr07g0193321	HanXRQChr07	Putative gnk2-homologous domain%3B Concanavalin A-like lectin/glucanase domain%3B Mitogen-activated protein (MAP) kinase kinase kinase kinase	GO:0005886, GO:0000166, GO:0004674, GO:0006468, GO:0050794	['nucleotide binding', 'protein serine/threonine kinase activity', 'plasma membrane', 'protein phosphorylation', 'regulation of cellular process']			Root44	0.25	TRUE	GO:0009616	RNAi-mediated antiviral immune response	GO:0009616	RNAi-mediated antiviral immune response	FALSE
HanXRQChr07g0195401	HanXRQChr07	Probable phenylalanine ammonia-lyase	GO:0005737, GO:0045548, GO:0006559, GO:0009800	['cytoplasm', 'L-phenylalanine catabolic process', 'cinnamic acid biosynthetic process', 'phenylalanine ammonia-lyase activity']	Green43	0.90	Root23	0.20	FALSE	GO:0045088,GO:0006955,GO:0009620,GO:0002682,GO:0002376,GO:0009610,GO:0006952,GO:0098542,GO:0045087,GO:0050776,GO:0009817,GO:0031347,GO:0009814	regulation of innate immune response,immune response,response to fungus,regulation of immune system process,immune system process,response to symbiotic fungus,defense response,defense response to other organism,innate immune response,regulation of immune response,defense response to fungus,regulation of defense response,defense response to other organism	GO:0009620	response to fungus	TRUE	noaplica	A	0
HanXRQChr07g0194451	HanXRQChr07	Putative EEIG1/EHBP1 N-terminal domain					Root44	0.10	TRUE	GO:0009610,GO:0009817,GO:0006952	response to symbiotic fungus,defense response to fungus,defense response	GO:0006952	defense response	FALSE
HanXRQChr07g0195601	HanXRQChr07	Probable homolog of mamallian P58IPK	GO:0005788, GO:0005886, GO:0016021, GO:0006457, GO:0009408, GO:0009644, GO:0034976, GO:0042542	['endoplasmic reticulum lumen', 'plasma membrane', 'protein folding', 'response to heat', 'response to high light intensity', 'integral component of membrane', 'response to endoplasmic reticulum stress', 'response to hydrogen peroxide']	Green36	0.58	Root16	0.14	FALSE	GO:0006952,GO:0031347,GO:0045087,GO:0006955,GO:0002376	defense response,regulation of defense response,innate immune response,immune response,immune system process	GO:0052542	defense response by callose deposition	TRUE	HanXRQChr07g0195401	B	692876
HanXRQChr07g0196141	HanXRQChr07	Putative protein of unknown function DUF1475					Root68	0.14	FALSE	GO:0045089,GO:0002682,GO:0045088,GO:0002684,GO:0031347,GO:0045087,GO:0031349,GO:0050778,GO:0002376,GO:0009814,GO:0098542,GO:0006952,GO:0006955	positive regulation of innate immune response,regulation of immune system process,regulation of innate immune response,positive regulation of immune system process,regulation of defense response,innate immune response,positive regulation of defense response,positive regulation of immune response,immune system process,defense response to other organism,defense response to other organism,defense re…	GO:0052033	obsolete pathogen-associated molecular pattern dependent induction by symbiont of host innate immune response	FALSE
HanXRQChr07g0196861	HanXRQChr07	Probable glucan synthase-like 12	GO:0000148, GO:0016021, GO:0003843, GO:0006075	['1,3-beta-D-glucan synthase complex', '1,3-beta-D-glucan synthase activity', '(1->3)-beta-D-glucan biosynthetic process', 'integral component of membrane']	Green25	0.63	Root1	0.56	FALSE	GO:0009814,GO:0006955,GO:0098542,GO:0006952,GO:0045087,GO:0009610,GO:0002376	defense response to other organism,immune response,defense response to other organism,defense response,innate immune response,response to symbiotic fungus,immune system process	GO:0006952	defense response	FALSE
HanXRQChr07g0196951	HanXRQChr07	Probable UDP-Glycosyltransferase superfamily protein	GO:0016020, GO:0043231, GO:0008194, GO:0009813, GO:0052696	['UDP-glycosyltransferase activity', 'flavonoid biosynthetic process', 'membrane', 'intracellular membrane-bounded organelle', 'flavonoid glucuronidation']			Root14	0.14	FALSE	GO:0002253,GO:0009617,GO:0002218,GO:0009616	activation of immune response,response to bacterium,activation of innate immune response,RNAi-mediated antiviral immune response	GO:0042742	defense response to bacterium	FALSE
HanXRQChr07g0197391	HanXRQChr07	Probable isovaleryl-CoA dehydrogenase%2C mitochondrial	GO:0005759, GO:0000062, GO:0005524, GO:0008470, GO:0009055, GO:0050660, GO:0052890, GO:0006552, GO:0009744, GO:0009750, GO:0033539, GO:0055088	['fatty-acyl-CoA binding', 'ATP binding', 'mitochondrial matrix', 'leucine catabolic process', 'isovaleryl-CoA dehydrogenase activity', 'electron transfer activity', 'response to sucrose', 'response to fructose', 'fatty acid beta-oxidation using acyl-CoA dehydrogenase', 'flavin adenine dinucleotide binding', 'oxidoreductase activity, acting on the CH-CH group of donors, with a flavin as acceptor'…	Green5	0.32	Root26	0.78	TRUE	GO:0045087,GO:0009617,GO:0031347,GO:0002376,GO:0098542,GO:0009610,GO:0006952,GO:0006955	innate immune response,response to bacterium,regulation of defense response,immune system process,defense response to other organism,response to symbiotic fungus,defense response,immune response	GO:0045087	innate immune response	FALSE
HanXRQChr07g0197581	HanXRQChr07	Probable eukaryotic aspartyl protease family protein	GO:0016021, GO:0004190, GO:0006508, GO:0030163	['aspartic-type endopeptidase activity', 'proteolysis', 'integral component of membrane', 'protein catabolic process']	Green18	0.36	Root8	0.07	TRUE	GO:0002376,GO:0006955,GO:0098542,GO:0006952,GO:0009817,GO:0009610,GO:0045087	immune system process,immune response,defense response to other organism,defense response,defense response to fungus,response to symbiotic fungus,innate immune response	GO:0098542	defense response to other organism	FALSE
HanXRQChr07g0197641	HanXRQChr07	Probable AP-1 complex subunit mu-1	GO:0030131, GO:0006886, GO:0016192	['intracellular protein transport', 'vesicle-mediated transport', 'clathrin adaptor complex']	Green1	0.02	Root15	0.06	FALSE	GO:0006952,GO:0002376,GO:0045087,GO:0009610,GO:0006955,GO:0031347	defense response,immune system process,innate immune response,response to symbiotic fungus,immune response,regulation of defense response	GO:0031347	regulation of defense response	FALSE
HanXRQChr07g0198281	HanXRQChr07	Probable uridine kinase-like 2	GO:0005829, GO:0009507, GO:0004849, GO:0005524, GO:0016757, GO:0006206, GO:0016310, GO:0044206, GO:0044211	['uridine kinase activity', 'ATP binding', 'cytosol', 'pyrimidine nucleobase metabolic process', 'chloroplast', 'phosphorylation', 'glycosyltransferase activity', 'UMP salvage', 'CTP salvage']	Green13	0.07	Root0	0.06	FALSE	GO:0002218,GO:0002253,GO:0009610,GO:0050778,GO:0031349,GO:0045089,GO:0002684,GO:0002376,GO:0009616	activation of innate immune response,activation of immune response,response to symbiotic fungus,positive regulation of immune response,positive regulation of defense response,positive regulation of innate immune response,positive regulation of immune system process,immune system process,RNAi-mediated antiviral immune response	GO:0009616	RNAi-mediated antiviral immune response	FALSE
HanXRQChr07g0198871	HanXRQChr07	Probable monodehydroascorbate reductase 4	GO:0005778, GO:0009941, GO:0016021, GO:0016656, GO:0050660, GO:0019761, GO:0042744, GO:0045454, GO:0046686, GO:0055114	['peroxisomal membrane', 'chloroplast envelope', 'integral component of membrane', 'monodehydroascorbate reductase (NADH) activity', 'glucosinolate biosynthetic process', 'hydrogen peroxide catabolic process', 'cell redox homeostasis', 'response to cadmium ion', 'flavin adenine dinucleotide binding', 'obsolete oxidation-reduction process']	Green21	0.22	Root7	0.01	FALSE	GO:0009610	response to symbiotic fungus	GO:0098542	defense response to other organism	FALSE
HanXRQChr07g0199331	HanXRQChr07	Putative EF-hand domain pair					Root44	0.71	TRUE	GO:0009610,GO:0031347,GO:0050776,GO:0031348,GO:0006955,GO:0045087,GO:0009814,GO:0098542,GO:0006952,GO:0045088,GO:0002376,GO:0009617	response to symbiotic fungus,regulation of defense response,regulation of immune response,negative regulation of defense response,immune response,innate immune response,defense response to other organism,defense response to other organism,defense response,regulation of innate immune response,immune system process,response to bacterium	GO:0031347	regulation of defense response	FALSE
HanXRQChr07g0200311	HanXRQChr07	Probable oxygen-evolving enhancer protein 1%2C chloroplastic	GO:0009535, GO:0009654, GO:0016021, GO:0019898, GO:0005509, GO:0015979, GO:0042549	['calcium ion binding', 'chloroplast thylakoid membrane', 'photosystem II oxygen evolving complex', 'photosynthesis', 'integral component of membrane', 'extrinsic component of membrane', 'photosystem II stabilization']	Green20	0.57			FALSE	GO:0009817,GO:0006955,GO:0045087,GO:0098542,GO:0006952,GO:0050776,GO:0002682,GO:0009814,GO:0002376,GO:0045088,GO:0031347	defense response to fungus,immune response,innate immune response,defense response to other organism,defense response,regulation of immune response,regulation of immune system process,defense response to other organism,immune system process,regulation of innate immune response,regulation of defense response	GO:0006952,GO:0006955	defense response,immune response	FALSE
HanXRQChr07g0200751	HanXRQChr07	Putative dual specificity phosphatase%2C catalytic domain%3B Dual specificity phosphatase%3B ADF-H/Gelsolin-like domain%3B Protein-tyrosine phosphatase-like	GO:0005737, GO:0004725, GO:0017017, GO:0000188, GO:0006487, GO:0006499, GO:0006888, GO:0009409, GO:0009651, GO:0010224, GO:0010225, GO:0010374, GO:0035335, GO:0035556, GO:0043090, GO:0048481	['obsolete inactivation of MAPK activity', 'protein tyrosine phosphatase activity', 'cytoplasm', 'protein N-linked glycosylation', 'N-terminal protein myristoylation', 'endoplasmic reticulum to Golgi vesicle-mediated transport', 'response to cold', 'response to salt stress', 'response to UV-B', 'response to UV-C', 'stomatal complex development', 'MAP kinase tyrosine/serine/threonine phosphatase a…	Green12	0.07	Root31	0.39	FALSE	GO:0098542,GO:0031348,GO:0009814,GO:0002682,GO:0002376,GO:0050776,GO:0006952,GO:0009620,GO:0006955,GO:0045088,GO:0042742,GO:0009617,GO:0045087,GO:0031347,GO:0050832	defense response to other organism,negative regulation of defense response,defense response to other organism,regulation of immune system process,immune system process,regulation of immune response,defense response,response to fungus,immune response,regulation of innate immune response,defense response to bacterium,response to bacterium,innate immune response,regulation of defense response,defens…	GO:0009620,GO:0031348	response to fungus,negative regulation of defense response	FALSE
HanXRQChr07g0200841	HanXRQChr07	Putative ankyrin repeat-containing domain%3B PGG domain	GO:0005634, GO:0005886, GO:0016021, GO:0005515, GO:0009651, GO:0034613	['protein binding', 'nucleus', 'plasma membrane', 'response to salt stress', 'integral component of membrane', 'cellular protein localization']	Green5	0.34	Root66	0.35	TRUE	GO:0009610,GO:0002252,GO:0051607,GO:0009616	response to symbiotic fungus,immune effector process,defense response to virus,RNAi-mediated antiviral immune response	GO:0009616	RNAi-mediated antiviral immune response	FALSE
HanXRQChr07g0201421	HanXRQChr07	Putative transcription factor GRAS			Green18	0.07	Root16	0.18	TRUE	GO:0009617,GO:0006955,GO:0009817,GO:0098542,GO:0031348,GO:0031347,GO:0002376,GO:0006952,GO:0045087	response to bacterium,immune response,defense response to fungus,defense response to other organism,negative regulation of defense response,regulation of defense response,immune system process,defense response,innate immune response	GO:0031347,GO:0045087	regulation of defense response,innate immune response	FALSE
HanXRQChr07g0201601	HanXRQChr07	Probable ribulose bisphosphate carboxylase/oxygenase activase%2C chloroplastic	GO:0005618, GO:0005634, GO:0009535, GO:0009941, GO:0010319, GO:0048046, GO:0005524, GO:0043531, GO:0046863, GO:0000165, GO:0006612, GO:0009595, GO:0009637, GO:0009644, GO:0009697, GO:0009744, GO:0009862, GO:0009867, GO:0010114, GO:0010150, GO:0010155, GO:0010200, GO:0010218, GO:0010310, GO:0010363, GO:0019684, GO:0031348, GO:0043085, GO:0043900, GO:0050832	['MAPK cascade', 'ATP binding', 'cell wall', 'nucleus', 'protein targeting to membrane', 'chloroplast thylakoid membrane', 'detection of biotic stimulus', 'response to blue light', 'response to high light intensity', 'salicylic acid biosynthetic process', 'response to sucrose', 'systemic acquired resistance, salicylic acid mediated signaling pathway', 'jasmonic acid mediated signaling pathway', '…	Green16	0.70			TRUE	GO:0009610,GO:0002376	response to symbiotic fungus,immune system process	GO:0002679	respiratory burst involved in defense response	FALSE
HanXRQChr07g0201871	HanXRQChr07	Probable RING/FYVE/PHD zinc finger superfamily protein	GO:0016021, GO:0008270	['zinc ion binding', 'integral component of membrane']			Root3	0.11	FALSE	GO:0006952,GO:0002376,GO:0045088,GO:0050776,GO:0045087,GO:0006955,GO:0002682,GO:0009620,GO:0098542,GO:0050832,GO:0031348,GO:0031347,GO:0009814	defense response,immune system process,regulation of innate immune response,regulation of immune response,innate immune response,immune response,regulation of immune system process,response to fungus,defense response to other organism,defense response to fungus,negative regulation of defense response,regulation of defense response,defense response to other organism	GO:0031348,GO:0050832	negative regulation of defense response,defense response to fungus	FALSE
HanXRQChr07g0202191	HanXRQChr07	Putative protein kinase-like domain	GO:0000166, GO:0004674, GO:0016310	['nucleotide binding', 'protein serine/threonine kinase activity', 'phosphorylation']			Root44	0.35	TRUE	GO:0009610,GO:0009817	response to symbiotic fungus,defense response to fungus	GO:0009620	response to fungus	FALSE
HanXRQChr07g0202701	HanXRQChr07	Probable sedoheptulose-bisphosphatase	GO:0009570, GO:0009579, GO:0009941, GO:0048046, GO:0042132, GO:0050278, GO:0000023, GO:0000165, GO:0005986, GO:0006098, GO:0006364, GO:0006612, GO:0009409, GO:0009595, GO:0009657, GO:0009697, GO:0009773, GO:0009862, GO:0009867, GO:0010103, GO:0010200, GO:0010207, GO:0010310, GO:0010363, GO:0016311, GO:0019252, GO:0019288, GO:0019344, GO:0019761, GO:0031348, GO:0035304, GO:0043085, GO:0043900, GO:…	['maltose metabolic process', 'MAPK cascade', 'sucrose biosynthetic process', 'pentose-phosphate shunt', 'rRNA processing', 'protein targeting to membrane', 'response to cold', 'chloroplast stroma', 'thylakoid', 'detection of biotic stimulus', 'plastid organization', 'salicylic acid biosynthetic process', 'photosynthetic electron transport in photosystem I', 'systemic acquired resistance, salicyl…	Green16	0.54			TRUE	GO:0009610,GO:0006952,GO:0098542,GO:0009814,GO:0045088,GO:0045087,GO:0009817,GO:0002376,GO:0006955,GO:0031347	response to symbiotic fungus,defense response,defense response to other organism,defense response to other organism,regulation of innate immune response,innate immune response,defense response to fungus,immune system process,immune response,regulation of defense response	GO:0006952	defense response	FALSE
HanXRQChr07g0202841	HanXRQChr07	Putative phosphoinositide phospholipase C family%3B EF-hand domain pair	GO:0008081, GO:0006629, GO:0007165	['lipid metabolic process', 'signal transduction', 'phosphoric diester hydrolase activity']			Root23	0.56	FALSE	GO:0098542,GO:0050832,GO:0002682,GO:0009620,GO:0045088,GO:0009814,GO:0045087,GO:0031347,GO:0006952,GO:0050776,GO:0031348,GO:0006955,GO:0002376	defense response to other organism,defense response to fungus,regulation of immune system process,response to fungus,regulation of innate immune response,defense response to other organism,innate immune response,regulation of defense response,defense response,regulation of immune response,negative regulation of defense response,immune response,immune system process	GO:0031348	negative regulation of defense response	FALSE
HanXRQChr07g0203061	HanXRQChr07	Putative alpha/Beta hydrolase fold	GO:0016298, GO:0080031, GO:0008152, GO:0009862	['metabolic process', 'systemic acquired resistance, salicylic acid mediated signaling pathway', 'lipase activity', 'methyl salicylate esterase activity']			Root0	0.10	FALSE	GO:0050776,GO:0009817,GO:0006952,GO:0031347,GO:0009814,GO:0045088,GO:0002376,GO:0045087,GO:0098542,GO:0002682,GO:0006955	regulation of immune response,defense response to fungus,defense response,regulation of defense response,defense response to other organism,regulation of innate immune response,immune system process,innate immune response,defense response to other organism,regulation of immune system process,immune response	GO:0098542	defense response to other organism	FALSE
HanXRQChr07g0203101	HanXRQChr07	Putative leucine-rich repeat-containing N-terminal%2C plant-type%3B Concanavalin A-like lectin/glucanase domain%3B Fibroblast growth factor receptor family%3B Leucine-rich repeat domain%2C L domain-like	GO:0016740	['transferase activity']	Green5	0.40	Root17	0.27	TRUE	GO:0009617,GO:0009610,GO:0045087,GO:0002376,GO:0098542,GO:0006955,GO:0006952	response to bacterium,response to symbiotic fungus,innate immune response,immune system process,defense response to other organism,immune response,defense response	GO:0006952	defense response	FALSE
HanXRQChr07g0204301	HanXRQChr07	Probable protein kinase superfamily protein	GO:0016020, GO:0004672, GO:0006468	['protein kinase activity', 'protein phosphorylation', 'membrane']	Green39	0.61	Root14	0.15	TRUE	GO:0009610,GO:0006952	response to symbiotic fungus,defense response	GO:0002679,GO:0031347	respiratory burst involved in defense response,regulation of defense response	FALSE
HanXRQChr07g0205991	HanXRQChr07	Probable calreticulin 3	GO:0005783, GO:0016021, GO:0005509, GO:0051082, GO:0006457	['calcium ion binding', 'endoplasmic reticulum', 'protein folding', 'integral component of membrane', 'unfolded protein binding']	Green18	0.39	Root44	1.00	TRUE	GO:0009610,GO:0098542,GO:0006952,GO:0006955,GO:0002376,GO:0052542,GO:0045087,GO:0031347	response to symbiotic fungus,defense response to other organism,defense response,immune response,immune system process,defense response by callose deposition,innate immune response,regulation of defense response	GO:0031347	regulation of defense response	FALSE
HanXRQChr07g0206001	HanXRQChr07	Probable protein kinase family protein with leucine-rich repeat domain	GO:0016020, GO:0044464, GO:0000166, GO:0004674, GO:0016491, GO:0006468, GO:0006952, GO:0009725, GO:0033036, GO:0035556, GO:0043067, GO:0044710, GO:0048583, GO:1901700	['nucleotide binding', 'protein serine/threonine kinase activity', 'protein phosphorylation', 'defense response', 'response to hormone', 'membrane', 'oxidoreductase activity', 'macromolecule localization', 'intracellular signal transduction', 'regulation of programmed cell death', 'obsolete cell part', nan, 'regulation of response to stimulus', 'response to oxygen-containing compound']			Root23	0.16	FALSE	GO:0002376,GO:0009817,GO:0006955,GO:0098542,GO:0006952,GO:0045087,GO:0009610,GO:0031347	immune system process,defense response to fungus,immune response,defense response to other organism,defense response,innate immune response,response to symbiotic fungus,regulation of defense response	GO:0006952	defense response	FALSE
HanXRQChr07g0206541	HanXRQChr07	Probable cyclic nucleotide gated channel 1	GO:0016021, GO:0005221, GO:0005249, GO:0006816, GO:0042391, GO:0071805	['intracellular cyclic nucleotide activated cation channel activity', 'voltage-gated potassium channel activity', 'calcium ion transport', 'integral component of membrane', 'regulation of membrane potential', 'potassium ion transmembrane transport']	Green39	0.86	Root61	0.07	TRUE	GO:0045087,GO:0006955,GO:0002376,GO:0006952	innate immune response,immune response,immune system process,defense response	GO:0045087	innate immune response	FALSE
HanXRQChr08g0207811	HanXRQChr08	Putative F-box domain%3B Zinc finger%2C MYND-type%3B Tetratricopeptide-like helical domain			Green16	0.17	Root38	0.03	TRUE	GO:0006952,GO:0009610,GO:0006955,GO:0031347,GO:0098542,GO:0045087,GO:0002376,GO:0009617,GO:0009817,GO:0031348,GO:0002237	defense response,response to symbiotic fungus,immune response,regulation of defense response,defense response to other organism,innate immune response,immune system process,response to bacterium,defense response to fungus,negative regulation of defense response,response to molecule of bacterial origin	GO:0031347,GO:0098542	regulation of defense response,defense response to other organism	FALSE
HanXRQChr08g0207951	HanXRQChr08	Probable pentatricopeptide repeat (PPR) superfamily protein	GO:0016020	['membrane']			Root4	0.01	FALSE	GO:0009817,GO:0002376	defense response to fungus,immune system process	GO:0009620,GO:0031348	response to fungus,negative regulation of defense response	TRUE	X10296	B	-203649
HanXRQChr08g0208091	HanXRQChr08	Probable alanine-2-oxoglutarate aminotransferase 2	GO:0008483, GO:0030170, GO:0009058	['transaminase activity', 'biosynthetic process', 'pyridoxal phosphate binding']	Green3	0.69	Root5	0.53	FALSE	GO:0009610,GO:0009616,GO:0002252,GO:0051607	response to symbiotic fungus,RNAi-mediated antiviral immune response,immune effector process,defense response to virus	GO:0009616	RNAi-mediated antiviral immune response	FALSE
HanXRQChr08g0209001	HanXRQChr08	Probable TRICHOME BIREFRINGENCE-LIKE 27	GO:0005794, GO:0016021, GO:0016413, GO:0010411	['Golgi apparatus', 'xyloglucan metabolic process', 'integral component of membrane', 'O-acetyltransferase activity']	Green18	0.31	Root16	0.50	TRUE	GO:0009814,GO:0006952,GO:0009620,GO:0002376,GO:0045087,GO:0031347,GO:0050776,GO:0006955,GO:0050832,GO:0098542,GO:0045088,GO:0031348,GO:0002682	defense response to other organism,defense response,response to fungus,immune system process,innate immune response,regulation of defense response,regulation of immune response,immune response,defense response to fungus,defense response to other organism,regulation of innate immune response,negative regulation of defense response,regulation of immune system process	GO:0031348	negative regulation of defense response	FALSE
HanXRQChr08g0209661	HanXRQChr08	Probable histidine kinase 3	GO:0005622, GO:0005886, GO:0016021, GO:0000155, GO:0005034, GO:0009884, GO:0043424, GO:0000303, GO:0006635, GO:0006970, GO:0007623, GO:0008219, GO:0009736, GO:0009863, GO:0009873, GO:0009909, GO:0010029, GO:0010087, GO:0010150, GO:0010271, GO:0016036, GO:0016558, GO:0018106, GO:0023014, GO:0031537, GO:0034757, GO:0042742, GO:0048509, GO:0070417, GO:0071215, GO:0071329, GO:0080117	['phosphorelay sensor kinase activity', 'response to superoxide', 'osmosensor activity', 'intracellular anatomical structure', 'plasma membrane', 'fatty acid beta-oxidation', 'response to osmotic stress', 'circadian rhythm', 'cell death', 'cytokinin-activated signaling pathway', 'salicylic acid mediated signaling pathway', 'ethylene-activated signaling pathway', 'cytokinin receptor activity', 're…	Green29	0.59	Root26	0.41	FALSE	GO:0006955,GO:0006952,GO:0031347,GO:0002376	immune response,defense response,regulation of defense response,immune system process	GO:0006952	defense response	FALSE
HanXRQChr08g0210921	HanXRQChr08	Probable galactosyltransferase1	GO:0005794, GO:0016021, GO:0010488, GO:0030246, GO:0006486, GO:0010493	['Golgi apparatus', 'protein glycosylation', 'UDP-galactose:N-glycan beta-1,3-galactosyltransferase activity', 'Lewis a epitope biosynthetic process', 'integral component of membrane', 'carbohydrate binding']	Green18	0.20	Root4	0.04	TRUE	GO:0009814,GO:0098542,GO:0006955,GO:0006952,GO:0045087,GO:0045088,GO:0009610,GO:0002376	defense response to other organism,defense response to other organism,immune response,defense response,innate immune response,regulation of innate immune response,response to symbiotic fungus,immune system process	GO:0006952	defense response	FALSE
HanXRQChr08g0211441	HanXRQChr08	Putative proton-dependent oligopeptide transporter family%3B Major facilitator superfamily domain					Root23	0.43	FALSE	GO:0006955,GO:0045087,GO:0006952,GO:0031347,GO:0002376,GO:0045088,GO:0009610	immune response,innate immune response,defense response,regulation of defense response,immune system process,regulation of innate immune response,response to symbiotic fungus	GO:0006952	defense response	FALSE
HanXRQChr08g0211701	HanXRQChr08	Putative serine/threonine/dual specificity protein kinase%2C catalytic domain%3B Protein kinase-like domain%3B Concanavalin A-like lectin/glucanase domain	GO:0016020, GO:0000166	['nucleotide binding', 'membrane']			Root18	0.55	TRUE	GO:0002376,GO:0006955,GO:0006952	immune system process,immune response,defense response	GO:0006952	defense response	FALSE
HanXRQChr08g0212451	HanXRQChr08	Putative leucine-rich repeat-containing N-terminal%2C plant-type%3B Mitogen-activated protein (MAP) kinase kinase kinase 10%3B Leucine-rich repeat domain%2C L domain-like	GO:0005774, GO:0005886, GO:0009506, GO:0000166, GO:0004672, GO:0016310, GO:0044699	['nucleotide binding', 'protein kinase activity', 'vacuolar membrane', 'plasma membrane', 'plasmodesma', 'phosphorylation', nan]	Green18	0.30	Root20	0.01	TRUE	GO:0045088,GO:0002682,GO:0009814,GO:0050776,GO:0002376,GO:0045087,GO:0006952,GO:0031347,GO:0006955,GO:0098542,GO:0009617,GO:0009610,GO:0009817	regulation of innate immune response,regulation of immune system process,defense response to other organism,regulation of immune response,immune system process,innate immune response,defense response,regulation of defense response,immune response,defense response to other organism,response to bacterium,response to symbiotic fungus,defense response to fungus	GO:0050832,GO:0052542	defense response to fungus,defense response by callose deposition	FALSE
HanXRQChr08g0212701	HanXRQChr08	Probable plastid movement impaired 2					Root15	0.28	FALSE	GO:0002252,GO:0002376,GO:0031347,GO:0006952	immune effector process,immune system process,regulation of defense response,defense response	GO:0031347,GO:0052542,GO:0098542	regulation of defense response,defense response by callose deposition,defense response to other organism	FALSE
HanXRQChr08g0212861	HanXRQChr08	Probable FAD-binding Berberine family protein	GO:0016020, GO:0016614, GO:0050660, GO:0055114	['membrane', 'oxidoreductase activity, acting on CH-OH group of donors', 'flavin adenine dinucleotide binding', 'obsolete oxidation-reduction process']			Root18	0.45	TRUE	GO:0006952,GO:0002376,GO:0009610	defense response,immune system process,response to symbiotic fungus	GO:0006952	defense response	FALSE
HanXRQChr08g0212901	HanXRQChr08	Putative protein of unknown function DUF4228%2C plant					Root48	1.00	FALSE	GO:0006952,GO:0009814,GO:0002682,GO:0098542,GO:0009617,GO:0045088,GO:0031347,GO:0002376,GO:0045087,GO:0009817,GO:0050776,GO:0006955	defense response,defense response to other organism,regulation of immune system process,defense response to other organism,response to bacterium,regulation of innate immune response,regulation of defense response,immune system process,innate immune response,defense response to fungus,regulation of immune response,immune response	GO:0031347,GO:0050776	regulation of defense response,regulation of immune response	FALSE
HanXRQChr08g0213031	HanXRQChr08	Probable MATE efflux family protein	GO:0016021, GO:0015238, GO:0015297, GO:0006855	['xenobiotic transmembrane transport', nan, 'antiporter activity', 'integral component of membrane']			Root44	0.37	TRUE	GO:0050776,GO:0002376,GO:0006952,GO:0045087,GO:0002682,GO:0009817,GO:0006955,GO:0098542,GO:0031347	regulation of immune response,immune system process,defense response,innate immune response,regulation of immune system process,defense response to fungus,immune response,defense response to other organism,regulation of defense response	GO:0031347	regulation of defense response	FALSE
HanXRQChr08g0214261	HanXRQChr08	Putative BRCT domain%3B FCP1 homology domain%3B HAD-like domain	GO:0016591, GO:0008420, GO:0070940	['RNA polymerase II CTD heptapeptide repeat phosphatase activity', 'RNA polymerase II, holoenzyme', 'dephosphorylation of RNA polymerase II C-terminal domain']	Green0	0.05	Root19	0.02	FALSE	GO:0009610,GO:0006952	response to symbiotic fungus,defense response	GO:0006952	defense response	TRUE	snp.6824	B	888569
HanXRQChr08g0214591	HanXRQChr08	Probable ATPase E1-E2 type family protein / haloacid dehalogenase-like hydrolase family protein	GO:0000139, GO:0005802, GO:0005886, GO:0016021, GO:0000287, GO:0004012, GO:0005524, GO:0008152, GO:0045332, GO:0048194	['Golgi membrane', 'magnesium ion binding', nan, 'ATP binding', 'trans-Golgi network', 'plasma membrane', 'metabolic process', 'integral component of membrane', 'phospholipid translocation', 'Golgi vesicle budding']	Green18	0.28	Root9	0.01	TRUE	GO:0009610,GO:0002252,GO:0051607,GO:0009616	response to symbiotic fungus,immune effector process,defense response to virus,RNAi-mediated antiviral immune response	GO:0051607	defense response to virus	FALSE
HanXRQChr08g0214871	HanXRQChr08	Probable ammonium transporter 2	GO:0005737, GO:0005887, GO:0009506, GO:0015398, GO:0000165, GO:0002237, GO:0006612, GO:0006862, GO:0006888, GO:0006995, GO:0009409, GO:0009581, GO:0009595, GO:0009697, GO:0009738, GO:0009744, GO:0009749, GO:0009750, GO:0009862, GO:0009867, GO:0010200, GO:0010310, GO:0010363, GO:0015695, GO:0015802, GO:0019740, GO:0030968, GO:0031348, GO:0042742, GO:0043069, GO:0043090, GO:0043269, GO:0043900, GO:…	['MAPK cascade', 'response to molecule of bacterial origin', 'cytoplasm', 'integral component of plasma membrane', 'protein targeting to membrane', 'nucleotide transport', 'endoplasmic reticulum to Golgi vesicle-mediated transport', 'cellular response to nitrogen starvation', 'response to cold', 'plasmodesma', 'detection of external stimulus', 'detection of biotic stimulus', 'salicylic acid biosy…	Green18	0.12	Root31	0.07	TRUE	GO:0002252,GO:0009610,GO:0006952,GO:0002376,GO:0045087,GO:0006955,GO:0031347,GO:0098542	immune effector process,response to symbiotic fungus,defense response,immune system process,innate immune response,immune response,regulation of defense response,defense response to other organism	GO:0031347	regulation of defense response	FALSE
HanXRQChr08g0216381	HanXRQChr08	Uncharacterized conserved protein	GO:0016021, GO:0009627, GO:0034976	['systemic acquired resistance', 'integral component of membrane', 'response to endoplasmic reticulum stress']	Green36	0.49	Root2	0.42	FALSE	GO:0009610,GO:0052542,GO:0031347,GO:0002376,GO:0006955,GO:0045087,GO:0006952,GO:0009617	response to symbiotic fungus,defense response by callose deposition,regulation of defense response,immune system process,immune response,innate immune response,defense response,response to bacterium	GO:0045087	innate immune response	FALSE
HanXRQChr08g0216391	HanXRQChr08	Putative zinc finger%2C RING/FYVE/PHD-type%3B Armadillo-type fold	GO:0004842, GO:0016874, GO:0016567	['ubiquitin-protein transferase activity', 'protein ubiquitination', 'ligase activity']			Root4	0.05	FALSE	GO:0050778,GO:0002684,GO:0045089,GO:0031349,GO:0002376	positive regulation of immune response,positive regulation of immune system process,positive regulation of innate immune response,positive regulation of defense response,immune system process	GO:0052033	obsolete pathogen-associated molecular pattern dependent induction by symbiont of host innate immune response	FALSE
HanXRQChr08g0216441	HanXRQChr08	Probable catalase	GO:0005777, GO:0004096, GO:0020037, GO:0046872, GO:0042542, GO:0042744, GO:0055114, GO:0098869	['catalase activity', 'peroxisome', 'heme binding', 'response to hydrogen peroxide', 'hydrogen peroxide catabolic process', 'metal ion binding', 'obsolete oxidation-reduction process', 'cellular oxidant detoxification']	Green3	0.65	Root26	0.02	FALSE	GO:0009610,GO:0045087,GO:0006955,GO:0031347,GO:0002376,GO:0006952	response to symbiotic fungus,innate immune response,immune response,regulation of defense response,immune system process,defense response	GO:0006952	defense response	FALSE
HanXRQChr08g0216511	HanXRQChr08	Protein of unknown function%2C DUF617					Root15	0.02	FALSE	GO:0002376,GO:0009610,GO:0098542,GO:0009814,GO:0009620,GO:0045088,GO:0050776,GO:0006952,GO:0031347,GO:0006955,GO:0045087	immune system process,response to symbiotic fungus,defense response to other organism,defense response to other organism,response to fungus,regulation of innate immune response,regulation of immune response,defense response,regulation of defense response,immune response,innate immune response	GO:0006952	defense response	FALSE
HanXRQChr08g0216801	HanXRQChr08	Putative hydroxymethylglutaryl-CoA reductase%2C class I/II%3B Hydroxymethylglutaryl-CoA reductase%2C class I/II%2C catalytic domain%3B Hydroxymethylglutaryl-CoA reductase%2C N-terminal	GO:0005778, GO:0005789, GO:0016021, GO:0004420, GO:0050661, GO:0008299, GO:0015936, GO:0016126, GO:0055114	['hydroxymethylglutaryl-CoA reductase (NADPH) activity', 'peroxisomal membrane', 'endoplasmic reticulum membrane', 'isoprenoid biosynthetic process', 'coenzyme A metabolic process', 'integral component of membrane', 'sterol biosynthetic process', 'NADP binding', 'obsolete oxidation-reduction process']	Green15	0.08	Root0	0.14	FALSE	GO:0009817,GO:0009610,GO:0045087,GO:0098542,GO:0006955,GO:0002376,GO:0006952	defense response to fungus,response to symbiotic fungus,innate immune response,defense response to other organism,immune response,immune system process,defense response	GO:0098542	defense response to other organism	FALSE
HanXRQChr08g0216831	HanXRQChr08	Probable WRKY DNA-binding protein 54			Green24	0.18	Root44	0.24	TRUE	GO:0006952,GO:0098542,GO:0031347,GO:0009610,GO:0002679,GO:0002376,GO:0052542,GO:0002252	defense response,defense response to other organism,regulation of defense response,response to symbiotic fungus,respiratory burst involved in defense response,immune system process,defense response by callose deposition,immune effector process	GO:0006952	defense response	FALSE
HanXRQChr08g0219621	HanXRQChr08	Uncharacterized protein%2C conserved in plant genome(s)%2C supported by expression data	GO:0016020, GO:0001101, GO:0006950, GO:0007165, GO:0009628, GO:0009725, GO:0043067, GO:0071310, GO:1901700	['response to acid chemical', 'response to stress', 'signal transduction', 'response to abiotic stimulus', 'response to hormone', 'membrane', 'regulation of programmed cell death', 'cellular response to organic substance', 'response to oxygen-containing compound']	Green24	0.69	Root23	0.15	TRUE	GO:0002376,GO:0006955,GO:0031347,GO:0009814,GO:0098542,GO:0045087,GO:0009610,GO:0050776,GO:0002682,GO:0009617,GO:0006952,GO:0031348,GO:0045088	immune system process,immune response,regulation of defense response,defense response to other organism,defense response to other organism,innate immune response,response to symbiotic fungus,regulation of immune response,regulation of immune system process,response to bacterium,defense response,negative regulation of defense response,regulation of innate immune response	GO:0006952,GO:0045087	defense response,innate immune response	TRUE	Qbsr-8.3	C	-17082119
HanXRQChr08g0219941	HanXRQChr08	Putative ankyrin repeat-containing domain%3B PGG domain	GO:0005634, GO:0005886, GO:0016021, GO:0005515, GO:0009651, GO:0034613	['protein binding', 'nucleus', 'plasma membrane', 'response to salt stress', 'integral component of membrane', 'cellular protein localization']	Green18	0.20	Root23	0.30	TRUE	GO:0009610,GO:0009817,GO:0002376,GO:0006955,GO:0006952,GO:0045087,GO:0050776,GO:0052542,GO:0031347,GO:0002252	response to symbiotic fungus,defense response to fungus,immune system process,immune response,defense response,innate immune response,regulation of immune response,defense response by callose deposition,regulation of defense response,immune effector process	GO:0031347,GO:0045087	regulation of defense response,innate immune response	TRUE	Qbsr-8.3	C	-16349768
HanXRQChr08g0220661	HanXRQChr08	Probable major facilitator superfamily protein	GO:0016021, GO:0006810, GO:0009627, GO:0009697	['transport', 'systemic acquired resistance', 'salicylic acid biosynthetic process', 'integral component of membrane']	Green18	0.18	Root18	0.52	TRUE	GO:0045088,GO:0098542,GO:0006955,GO:0050776,GO:0002682,GO:0006952,GO:0002376,GO:0031347,GO:0009814,GO:0045087,GO:0009610	regulation of innate immune response,defense response to other organism,immune response,regulation of immune response,regulation of immune system process,defense response,immune system process,regulation of defense response,defense response to other organism,innate immune response,response to symbiotic fungus	GO:0031347	regulation of defense response	TRUE	Qbsr-8.3	C	-12664165
HanXRQChr08g0221471	HanXRQChr08	Putative UDP-glucuronosyl/UDP-glucosyltransferase	GO:0043231, GO:0080043, GO:0080044, GO:0009813, GO:0052696	['flavonoid biosynthetic process', 'intracellular membrane-bounded organelle', 'flavonoid glucuronidation', 'quercetin 3-O-glucosyltransferase activity', 'quercetin 7-O-glucosyltransferase activity']	Green5	0.27	Root14	0.06	TRUE	GO:0009814,GO:0050776,GO:0045088,GO:0006955,GO:0045087,GO:0098542,GO:0002682,GO:0031347,GO:0009610,GO:0002376,GO:0009817,GO:0006952	defense response to other organism,regulation of immune response,regulation of innate immune response,immune response,innate immune response,defense response to other organism,regulation of immune system process,regulation of defense response,response to symbiotic fungus,immune system process,defense response to fungus,defense response	GO:0045088,GO:0052542	regulation of innate immune response,defense response by callose deposition	TRUE	Qbsr-8.3	C	-9141995
HanXRQChr08g0222391	HanXRQChr08	Putative ankyrin repeat-containing domain					Root48	0.31	FALSE	GO:0006952,GO:0009610	defense response,response to symbiotic fungus	GO:0006952	defense response	TRUE	Qbsr-8.3	C	-3780989
HanXRQChr08g0222511	HanXRQChr08	Putative PLAC8 motif-containing protein	GO:0016020	['membrane']	Green0	0.03	Root38	0.03	FALSE	GO:0031347,GO:0006952,GO:0002376,GO:0006955,GO:0098542,GO:0002682,GO:0045088,GO:0050776,GO:0045087	regulation of defense response,defense response,immune system process,immune response,defense response to other organism,regulation of immune system process,regulation of innate immune response,regulation of immune response,innate immune response	GO:0045088	regulation of innate immune response	TRUE	Qbsr-8.3	C	-3029905
HanXRQChr08g0222591	HanXRQChr08	Putative potassium transporter	GO:0005886, GO:0016021, GO:0015079, GO:0000394, GO:0009086, GO:0010075, GO:0071805	['RNA splicing, via endonucleolytic cleavage and ligation', 'plasma membrane', 'methionine biosynthetic process', 'regulation of meristem growth', 'potassium ion transmembrane transporter activity', 'integral component of membrane', 'potassium ion transmembrane transport']	Green25	0.10	Root1	0.36	FALSE	GO:0009610,GO:0002376,GO:0031347,GO:0006955,GO:0006952	response to symbiotic fungus,immune system process,regulation of defense response,immune response,defense response	GO:0031347	regulation of defense response	TRUE	Qbsr-8.3	C	-2902150
HanXRQChr08g0224171	HanXRQChr08	Putative NB-ARC%3B P-loop containing nucleoside triphosphate hydrolase%3B Leucine-rich repeat domain%2C L domain-like			Green18	0.75	Root16	0.11	TRUE	GO:0009616	RNAi-mediated antiviral immune response	GO:0009617	response to bacterium	TRUE	Qbsr-8.3	C	6377605
HanXRQChr08g0224241	HanXRQChr08	Probable heat shock transcription factor A8			Green39	0.64	Root3	0.01	TRUE	GO:0002376,GO:0045087,GO:0009814,GO:0050776,GO:0031347,GO:0006952,GO:0002682,GO:0098542,GO:0006955,GO:0045088	immune system process,innate immune response,defense response to other organism,regulation of immune response,regulation of defense response,defense response,regulation of immune system process,defense response to other organism,immune response,regulation of innate immune response	GO:0031347,GO:0045087	regulation of defense response,innate immune response	TRUE	Qbsr-8.3	C	6681438
HanXRQChr08g0224251	HanXRQChr08	Probable MAC/Perforin domain-containing protein	GO:0016021, GO:0015824	['proline transport', 'integral component of membrane']	Green5	0.27	Root4	0.01	TRUE	GO:0009817,GO:0045087,GO:0009610,GO:0006955,GO:0002376,GO:0098542,GO:0006952,GO:0031347	defense response to fungus,innate immune response,response to symbiotic fungus,immune response,immune system process,defense response to other organism,defense response,regulation of defense response	GO:0031347	regulation of defense response	TRUE	Qbsr-8.3	C	6688451
HanXRQChr08g0224471	HanXRQChr08	Putative nonaspanin (TM9SF)	GO:0005576, GO:0005768, GO:0005802, GO:0009505, GO:0016021	['extracellular region', 'endosome', 'trans-Golgi network', 'plant-type cell wall', 'integral component of membrane']	Green5	0.16	Root66	0.15	TRUE	GO:0045087,GO:0002376,GO:0006955,GO:0002252,GO:0006952,GO:0098542,GO:0050776,GO:0031349,GO:0031348,GO:0002682,GO:0031347,GO:0045088,GO:0009610	innate immune response,immune system process,immune response,immune effector process,defense response,defense response to other organism,regulation of immune response,positive regulation of defense response,negative regulation of defense response,regulation of immune system process,regulation of defense response,regulation of innate immune response,response to symbiotic fungus	GO:0031347,GO:0045087	regulation of defense response,innate immune response	TRUE	Qbsr-8.3	C	8152717
HanXRQChr08g0218221	HanXRQChr08	Probable NAC domain containing protein 2			Green3	0.07	Root14	0.05	FALSE	GO:0006952,GO:0098542,GO:0006955,GO:0031347,GO:0031349,GO:0002376,GO:0009817,GO:0045087,GO:0031348	defense response,defense response to other organism,immune response,regulation of defense response,positive regulation of defense response,immune system process,defense response to fungus,innate immune response,negative regulation of defense response	GO:0031347	regulation of defense response	FALSE
HanXRQChr08g0225671	HanXRQChr08	Putative ATPase%2C AAA-type%2C core%3B AAA-type ATPase%2C N-terminal domain%3B P-loop containing nucleoside triphosphate hydrolase	GO:0016020, GO:0000166, GO:0008152	['nucleotide binding', 'metabolic process', 'membrane']	Green24	0.20	Root60	0.06	TRUE	GO:0045087,GO:0002376,GO:0006955,GO:0031349,GO:0006952,GO:0009610,GO:0031347	innate immune response,immune system process,immune response,positive regulation of defense response,defense response,response to symbiotic fungus,regulation of defense response	GO:0002679,GO:0031347,GO:0045087	respiratory burst involved in defense response,regulation of defense response,innate immune response	TRUE	Qbsr-8.3-2 / Qbsr-8.3	C / C	-6831094 / 15827276
HanXRQChr08g0225951	HanXRQChr08	Probable caffeic acid 3-O-methyltransferase 2	GO:0046983, GO:0047763, GO:0009809, GO:0032259	['lignin biosynthetic process', 'methylation', 'protein dimerization activity', 'caffeate O-methyltransferase activity']			Root23	0.79	FALSE	GO:0006952,GO:0002376,GO:0031347,GO:0006955	defense response,immune system process,regulation of defense response,immune response	GO:0031347	regulation of defense response	TRUE	Qbsr-8.3-2 / Qbsr-8.3	C / C	-4605081 / 18053289
HanXRQChr08g0225971	HanXRQChr08	Probable caffeic acid 3-O-methyltransferase	GO:0046983, GO:0047763, GO:0009809, GO:0032259	['lignin biosynthetic process', 'methylation', 'protein dimerization activity', 'caffeate O-methyltransferase activity']			Root23	0.85	FALSE	GO:0009610,GO:0006952,GO:0002376,GO:0006955,GO:0009817	response to symbiotic fungus,defense response,immune system process,immune response,defense response to fungus	GO:0006952	defense response	TRUE	Qbsr-8.3-2	C	-4536962
HanXRQChr08g0226131	HanXRQChr08	Putative glycoside hydrolase%2C family 32%3B Concanavalin A-like lectin/glucanase domain%3B Glycosyl hydrolase%2C five-bladed beta-propellor domain	GO:0004553, GO:0005975	['hydrolase activity, hydrolyzing O-glycosyl compounds', 'carbohydrate metabolic process']			Root44	0.48	TRUE	GO:0031347,GO:0009817,GO:0006952,GO:0045087,GO:0098542,GO:0002376,GO:0009814,GO:0006955	regulation of defense response,defense response to fungus,defense response,innate immune response,defense response to other organism,immune system process,defense response to other organism,immune response	GO:0098542	defense response to other organism	TRUE	Qbsr-8.3-2	C	-2870841
HanXRQChr08g0227081	HanXRQChr08	Putative guanine nucleotide binding protein (G-protein)%2C alpha subunit%3B Zinc finger%2C FYVE/PHD-type%3B P-loop containing nucleoside triphosphate hydrolase	GO:0003924, GO:0004871, GO:0005525, GO:0031683, GO:0007186, GO:0008152, GO:0009630, GO:0009652, GO:0009723, GO:0009737, GO:0009744, GO:0009749, GO:0009750, GO:0010555, GO:0048364, GO:2000067	['GTPase activity', nan, 'GTP binding', 'G protein-coupled receptor signaling pathway', 'metabolic process', 'gravitropism', 'thigmotropism', 'response to ethylene', 'response to abscisic acid', 'response to sucrose', 'response to glucose', 'response to fructose', 'response to mannitol', 'G-protein beta/gamma-subunit complex binding', 'root development', 'regulation of root morphogenesis']	Green18	0.21	Root4	0.03	TRUE	GO:0006952	defense response	GO:0006952	defense response	TRUE	Qbsr-8.3-2	C	5385498
HanXRQChr08g0224531	HanXRQChr08	Putative S-locus glycoprotein domain%3B Bulb-type lectin domain%3B PAN/Apple domain%3B EGF-like%2C conserved site%3B Concanavalin A-like lectin/glucanase domain%3B Serine/threonine-protein kinase%2C SIK1/2%3B S-receptor-like serine/threonine-protein kinase	GO:0005886, GO:0000166, GO:0004674, GO:0006468	['nucleotide binding', 'protein serine/threonine kinase activity', 'plasma membrane', 'protein phosphorylation']	Green18	0.60	Root4	0.06	TRUE	GO:0098542,GO:0006955,GO:0009610,GO:0002376,GO:0031347,GO:0006952,GO:0045087,GO:0009814	defense response to other organism,immune response,response to symbiotic fungus,immune system process,regulation of defense response,defense response,innate immune response,defense response to other organism	GO:0002376,GO:0098542	immune system process,defense response to other organism	TRUE	Qbsr-8.3 / X6852	C / B	8475969 / -581514
HanXRQChr08g0228641	HanXRQChr08	Probable WRKY DNA-binding protein 33	GO:0003677	['DNA binding']	Green39	0.79	Root18	0.38	TRUE	GO:0002253,GO:0002252,GO:0002218,GO:0009617,GO:0098542,GO:0002376,GO:0006952,GO:0045087,GO:0006955,GO:0031347	activation of immune response,immune effector process,activation of innate immune response,response to bacterium,defense response to other organism,immune system process,defense response,innate immune response,immune response,regulation of defense response	GO:0031347	regulation of defense response	FALSE
HanXRQChr08g0228981	HanXRQChr08	Probable riboflavin synthase-like superfamily protein	GO:0016020, GO:0046872, GO:0050664, GO:0006950, GO:0009987, GO:0044710, GO:0065007	['response to stress', 'cellular process', 'membrane', nan, 'metal ion binding', 'oxidoreductase activity, acting on NAD(P)H, oxygen as acceptor', 'biological regulation']			Root44	0.24	TRUE	GO:0031348,GO:0031347,GO:0045088,GO:0098542,GO:0009610,GO:0045087,GO:0006955,GO:0009617,GO:0009620,GO:0009817,GO:0002682,GO:0050776,GO:0006952,GO:0002376,GO:0009814	negative regulation of defense response,regulation of defense response,regulation of innate immune response,defense response to other organism,response to symbiotic fungus,innate immune response,immune response,response to bacterium,response to fungus,defense response to fungus,regulation of immune system process,regulation of immune response,defense response,immune system process,defense respons…	GO:0031347,GO:0031348,GO:0052542	regulation of defense response,negative regulation of defense response,defense response by callose deposition	FALSE
HanXRQChr08g0229331	HanXRQChr08	Putative asparagine synthase%2C glutamine-hydrolyzing%3B Nucleophile aminohydrolases%2C N-terminal	GO:0005829, GO:0004066, GO:0042803, GO:0006529, GO:0006541, GO:0009063, GO:0009646	['asparagine synthase (glutamine-hydrolyzing) activity', 'cytosol', 'asparagine biosynthetic process', 'glutamine metabolic process', 'cellular amino acid catabolic process', 'response to absence of light', 'protein homodimerization activity']			Root26	0.16	FALSE	GO:0006952,GO:0031347	defense response,regulation of defense response	GO:0031347	regulation of defense response	FALSE
HanXRQChr08g0229661	HanXRQChr08	Putative malectin-like carbohydrate-binding domain%3B Leucine-rich repeat domain%2C L domain-like	GO:0016020	['membrane']			Root60	0.40	FALSE	GO:0009610,GO:0009617,GO:0051607,GO:0009817,GO:0098542,GO:0006952,GO:0045087,GO:0006955,GO:0002252,GO:0002376	response to symbiotic fungus,response to bacterium,defense response to virus,defense response to fungus,defense response to other organism,defense response,innate immune response,immune response,immune effector process,immune system process	GO:0098542	defense response to other organism	FALSE
HanXRQChr08g0229891	HanXRQChr08	Uncharacterized conserved protein			Green24	0.40	Root15	0.33	TRUE	GO:0006952,GO:0009814,GO:0031347,GO:0006955,GO:0002376,GO:0009610,GO:0009817,GO:0045087,GO:0098542	defense response,defense response to other organism,regulation of defense response,immune response,immune system process,response to symbiotic fungus,defense response to fungus,innate immune response,defense response to other organism	GO:0050832	defense response to fungus	FALSE
HanXRQChr08g0229941	HanXRQChr08	Probable mitogen-activated protein kinase 3	GO:0005622, GO:0004707, GO:0005524, GO:0000165, GO:0000169, GO:0001666, GO:0006355, GO:0006612, GO:0006970, GO:0009409, GO:0009595, GO:0009697, GO:0009738, GO:0009862, GO:0009867, GO:0010120, GO:0010224, GO:0010229, GO:0010310, GO:0010363, GO:0010374, GO:0019684, GO:0031348, GO:0035304, GO:0042742, GO:0043069, GO:0043900, GO:0048481, GO:0050832, GO:0080136, GO:2000037, GO:2000038	['MAPK cascade', nan, 'response to hypoxia', 'MAP kinase activity', 'ATP binding', 'intracellular anatomical structure', 'regulation of transcription, DNA-templated', 'protein targeting to membrane', 'response to osmotic stress', 'response to cold', 'detection of biotic stimulus', 'salicylic acid biosynthetic process', 'abscisic acid-activated signaling pathway', 'systemic acquired resistance, sa…			Root18	0.93	TRUE	GO:0009610,GO:0031347,GO:0002376,GO:0006952,GO:0006955	response to symbiotic fungus,regulation of defense response,immune system process,defense response,immune response	GO:0006952	defense response	FALSE
HanXRQChr08g0230171	HanXRQChr08	Putative serine/threonine-protein kinase%2C SIK1/2	GO:0005622, GO:0004707, GO:0005524, GO:0000165	['MAPK cascade', 'MAP kinase activity', 'ATP binding', 'intracellular anatomical structure']	Green18	0.80	Root44	0.74	TRUE	GO:0050776,GO:0006955,GO:0009817,GO:0002376,GO:0045087,GO:0031347,GO:0009610,GO:0098542,GO:0006952,GO:0002682	regulation of immune response,immune response,defense response to fungus,immune system process,innate immune response,regulation of defense response,response to symbiotic fungus,defense response to other organism,defense response,regulation of immune system process	GO:0009620,GO:0045088,GO:0052542	response to fungus,regulation of innate immune response,defense response by callose deposition	FALSE
HanXRQChr08g0230731	HanXRQChr08	Probable GRAS family transcription factor	GO:0006351, GO:0006355	['transcription, DNA-templated', 'regulation of transcription, DNA-templated']	Green24	0.54	Root48	0.03	TRUE	GO:0006952,GO:0031347,GO:0006955,GO:0002376	defense response,regulation of defense response,immune response,immune system process	GO:0006952,GO:0031347	defense response,regulation of defense response	FALSE
HanXRQChr08g0230791	HanXRQChr08	Putative protein of unknown function DUF2996			Green4	0.96			FALSE	GO:0009610,GO:0006952,GO:0031347	response to symbiotic fungus,defense response,regulation of defense response	GO:0006952	defense response	FALSE
HanXRQChr08g0230831	HanXRQChr08	Probable leucine-rich repeat protein kinase family protein	GO:0016021, GO:0004674, GO:0005524, GO:0006468	['protein serine/threonine kinase activity', 'ATP binding', 'protein phosphorylation', 'integral component of membrane']	Green5	0.40	Root4	0.07	TRUE	GO:0002376,GO:0009620,GO:0098542,GO:0050832,GO:0045088,GO:0050776,GO:0006955,GO:0006952	immune system process,response to fungus,defense response to other organism,defense response to fungus,regulation of innate immune response,regulation of immune response,immune response,defense response	GO:0009620,GO:0031348	response to fungus,negative regulation of defense response	FALSE
HanXRQChr08g0231551	HanXRQChr08	Putative protein kinase-like domain%3B Leucine-rich repeat-containing N-terminal%2C plant-type%3B Concanavalin A-like lectin/glucanase domain%3B Leucine-rich repeat domain%2C L domain-like	GO:0016021, GO:0004672, GO:0005524, GO:0006468	['protein kinase activity', 'ATP binding', 'protein phosphorylation', 'integral component of membrane']	Green24	0.57	Root17	0.05	TRUE	GO:0006952,GO:0031347,GO:0002376,GO:0009610	defense response,regulation of defense response,immune system process,response to symbiotic fungus	GO:0031347	regulation of defense response	FALSE
HanXRQChr08g0231691	HanXRQChr08	Putative gnk2-homologous domain					Root18	0.19	TRUE	GO:0009610,GO:0006952,GO:0006955,GO:0045087,GO:0002376,GO:0031347	response to symbiotic fungus,defense response,immune response,innate immune response,immune system process,regulation of defense response	GO:0031347,GO:0098542	regulation of defense response,defense response to other organism	FALSE
HanXRQChr08g0232321	HanXRQChr08	Probable FK506- and rapamycin-binding protein 15 kD-2	GO:0005773, GO:0005789, GO:0005794, GO:0005829, GO:0003755, GO:0005528, GO:0000413, GO:0019932, GO:0061077	['protein peptidyl-prolyl isomerization', 'peptidyl-prolyl cis-trans isomerase activity', 'FK506 binding', 'vacuole', 'endoplasmic reticulum membrane', 'Golgi apparatus', 'cytosol', 'second-messenger-mediated signaling', 'chaperone-mediated protein folding']	Green36	0.65	Root3	0.67	FALSE	GO:0006952,GO:0009610,GO:0006955,GO:0045087,GO:0098542,GO:0002376,GO:0009817	defense response,response to symbiotic fungus,immune response,innate immune response,defense response to other organism,immune system process,defense response to fungus	GO:0098542	defense response to other organism	FALSE
HanXRQChr08g0232581	HanXRQChr08	Probable phosphoribosylformylglycinamidine synthase	GO:0005737, GO:0004642, GO:0005524, GO:0006189, GO:0006541	['phosphoribosylformylglycinamidine synthase activity', 'ATP binding', 'cytoplasm', "'de novo' IMP biosynthetic process", 'glutamine metabolic process']	Green2	0.05	Root22	0.23	FALSE	GO:0002684,GO:0002376,GO:0006955,GO:0045089,GO:0050778	positive regulation of immune system process,immune system process,immune response,positive regulation of innate immune response,positive regulation of immune response	GO:0052033	obsolete pathogen-associated molecular pattern dependent induction by symbiont of host innate immune response	FALSE
HanXRQChr08g0235481	HanXRQChr08	Probable plant neutral invertase family protein	GO:0009536, GO:0004575, GO:0033926, GO:0008152, GO:2000026	['sucrose alpha-glucosidase activity', 'metabolic process', 'plastid', 'glycopeptide alpha-N-acetylgalactosaminidase activity', 'regulation of multicellular organismal development']	Green24	0.08	Root6	0.10	TRUE	GO:0002252,GO:0002253,GO:0009616,GO:0051607,GO:0002218	immune effector process,activation of immune response,RNAi-mediated antiviral immune response,defense response to virus,activation of innate immune response	GO:0009616	RNAi-mediated antiviral immune response	FALSE
HanXRQChr08g0235851	HanXRQChr08	Probable stromal cell-derived factor 2	GO:0009507, GO:0016021, GO:0031502, GO:0004169, GO:0000032, GO:0006457, GO:0007275, GO:0009408, GO:0009627, GO:0009644, GO:0034976, GO:0042542, GO:0042742, GO:0044845, GO:0050832, GO:0052033, GO:1900101	['cell wall mannoprotein biosynthetic process', 'dolichyl-phosphate-mannose-protein mannosyltransferase activity', 'protein folding', 'multicellular organism development', 'response to heat', 'chloroplast', 'systemic acquired resistance', 'response to high light intensity', 'integral component of membrane', 'dolichyl-phosphate-mannose-protein mannosyltransferase complex', 'response to endoplasmic…	Green36	0.50	Root2	0.38	FALSE	GO:0009610,GO:0006952,GO:0006955,GO:0002376,GO:0031347	response to symbiotic fungus,defense response,immune response,immune system process,regulation of defense response	GO:0006952	defense response	FALSE
HanXRQChr08g0235871	HanXRQChr08	Probable NDH-dependent cyclic electron flow 1	GO:0009535, GO:0010598, GO:0016757, GO:0006098, GO:0009773, GO:0010207, GO:0016117	['pentose-phosphate shunt', 'chloroplast thylakoid membrane', 'photosynthetic electron transport in photosystem I', 'photosystem II assembly', 'NAD(P)H dehydrogenase complex (plastoquinone)', 'carotenoid biosynthetic process', 'glycosyltransferase activity']	Green16	0.43			TRUE	GO:0009814,GO:0050778,GO:0002684,GO:0006955,GO:0045087,GO:0098542,GO:0002376,GO:0045089,GO:0006952	defense response to other organism,positive regulation of immune response,positive regulation of immune system process,immune response,innate immune response,defense response to other organism,immune system process,positive regulation of innate immune response,defense response	GO:0052033	obsolete pathogen-associated molecular pattern dependent induction by symbiont of host innate immune response	FALSE
HanXRQChr08g0235911	HanXRQChr08	Probable P-loop containing nucleoside triphosphate hydrolases superfamily protein	GO:0009535, GO:0005524, GO:0016787, GO:0010027, GO:0016117	['ATP binding', 'chloroplast thylakoid membrane', 'thylakoid membrane organization', 'carotenoid biosynthetic process', 'hydrolase activity']	Green16	0.27			TRUE	GO:0006955,GO:0031348,GO:0031347,GO:0098542,GO:0050832,GO:0009617,GO:0045087,GO:0045088,GO:0009814,GO:0006952,GO:0009620,GO:0002376,GO:0002682,GO:0050776,GO:0042742	immune response,negative regulation of defense response,regulation of defense response,defense response to other organism,defense response to fungus,response to bacterium,innate immune response,regulation of innate immune response,defense response to other organism,defense response,response to fungus,immune system process,regulation of immune system process,regulation of immune response,defense r…	GO:0031348	negative regulation of defense response	FALSE
HanXRQChr08g0236121	HanXRQChr08	Probable aspartate aminotransferase 3	GO:0004069, GO:0030170, GO:0042802, GO:0080130, GO:0006520, GO:0009058	['L-aspartate:2-oxoglutarate aminotransferase activity', 'cellular amino acid metabolic process', 'biosynthetic process', 'pyridoxal phosphate binding', 'identical protein binding', 'L-phenylalanine:2-oxoglutarate aminotransferase activity']	Green5	0.36	Root26	1.00	TRUE	GO:0098542,GO:0045088,GO:0006955,GO:0002376,GO:0042742,GO:0009617,GO:0050832,GO:0009620,GO:0006952,GO:0050776	defense response to other organism,regulation of innate immune response,immune response,immune system process,defense response to bacterium,response to bacterium,defense response to fungus,response to fungus,defense response,regulation of immune response	GO:0042742	defense response to bacterium	FALSE
HanXRQChr09g0239841	HanXRQChr09	Probable NDR1/HIN1-like 3					Root2	0.03	FALSE	GO:0009817,GO:0002376,GO:0006952,GO:0098542,GO:0009610	defense response to fungus,immune system process,defense response,defense response to other organism,response to symbiotic fungus	GO:0098542	defense response to other organism	FALSE
HanXRQChr09g0239851	HanXRQChr09	Probable late embryogenesis abundant (LEA) hydroxyproline-rich glycoprotein family	GO:0016020	['membrane']	Green24	1.00	Root48	0.36	TRUE	GO:0098542,GO:0009610,GO:0006952	defense response to other organism,response to symbiotic fungus,defense response	GO:0006952	defense response	FALSE
HanXRQChr09g0240941	HanXRQChr09	Putative serine-threonine/tyrosine-protein kinase catalytic domain%3B Mitogen-activated protein (MAP) kinase%2C ERK3/4%3B Concanavalin A-like lectin/glucanase domain	GO:0016020, GO:0000166, GO:0004672, GO:0043167	['nucleotide binding', 'protein kinase activity', 'membrane', 'ion binding']			Root48	0.18	FALSE	GO:0006952,GO:0098542,GO:0031347	defense response,defense response to other organism,regulation of defense response	GO:0031347,GO:0098542	regulation of defense response,defense response to other organism	FALSE
HanXRQChr09g0243021	HanXRQChr09	Probable protein phosphatase 2C 27	GO:0003677, GO:0004722, GO:0046872, GO:0006470	['DNA binding', 'protein serine/threonine phosphatase activity', 'protein dephosphorylation', 'metal ion binding']	Green9	0.21	Root18	0.44	TRUE	GO:0006952,GO:0002376,GO:0031347,GO:0045087,GO:0009814,GO:0098542,GO:0006955,GO:0009610,GO:0050776,GO:0045088,GO:0009817,GO:0002682	defense response,immune system process,regulation of defense response,innate immune response,defense response to other organism,defense response to other organism,immune response,response to symbiotic fungus,regulation of immune response,regulation of innate immune response,defense response to fungus,regulation of immune system process	GO:0045087	innate immune response	FALSE
HanXRQChr09g0243851	HanXRQChr09	Putative NB-ARC%3B Vascular endothelial growth factor receptor 2 (VEGFR2)%3B PGG domain%3B P-loop containing nucleoside triphosphate hydrolase%3B Gag-polypeptide of LTR copia-type			Green5	0.13	Root44	0.51	TRUE	GO:0009817,GO:0045087,GO:0006952,GO:0002682,GO:0002376,GO:0009814,GO:0050776,GO:0045088,GO:0006955,GO:0009610,GO:0098542,GO:0031347	defense response to fungus,innate immune response,defense response,regulation of immune system process,immune system process,defense response to other organism,regulation of immune response,regulation of innate immune response,immune response,response to symbiotic fungus,defense response to other organism,regulation of defense response	GO:0031347,GO:0050776	regulation of defense response,regulation of immune response	FALSE
HanXRQChr09g0244481	HanXRQChr09	Probable naringenin 8-dimethylallyltransferase 1%2C chloroplastic	GO:0016740, GO:0006520, GO:0006631, GO:0006725, GO:0006732, GO:0006790, GO:0008610, GO:0046483, GO:0050789, GO:0072330, GO:1901360	['cellular amino acid metabolic process', 'fatty acid metabolic process', 'cellular aromatic compound metabolic process', 'obsolete coenzyme metabolic process', 'sulfur compound metabolic process', 'lipid biosynthetic process', 'transferase activity', 'heterocycle metabolic process', 'regulation of biological process', 'monocarboxylic acid biosynthetic process', 'organic cyclic compound metabolic…			Root23	0.75	FALSE	GO:0006952,GO:0045087,GO:0002376,GO:0009814,GO:0006955,GO:0098542,GO:0031347	defense response,innate immune response,immune system process,defense response to other organism,immune response,defense response to other organism,regulation of defense response	GO:0006952	defense response	FALSE
HanXRQChr09g0246011	HanXRQChr09	Probable calreticulin	GO:0005788, GO:0005509, GO:0030246, GO:0051082, GO:0006457	['calcium ion binding', 'endoplasmic reticulum lumen', 'protein folding', 'carbohydrate binding', 'unfolded protein binding']	Green36	0.96	Root16	0.68	FALSE	GO:0002376,GO:0045087,GO:0006955,GO:0009817,GO:0006952,GO:0098542	immune system process,innate immune response,immune response,defense response to fungus,defense response,defense response to other organism	GO:0006952	defense response	FALSE
HanXRQChr09g0246191	HanXRQChr09	Probable HOPW1-1-interacting 2	GO:0016021, GO:0004722, GO:0046872, GO:0006470	['protein serine/threonine phosphatase activity', 'protein dephosphorylation', 'integral component of membrane', 'metal ion binding']	Green5	0.47	Root3	0.03	TRUE	GO:0009610,GO:0002684,GO:0006955,GO:0050778,GO:0009814,GO:0045089,GO:0045087,GO:0002376	response to symbiotic fungus,positive regulation of immune system process,immune response,positive regulation of immune response,defense response to other organism,positive regulation of innate immune response,innate immune response,immune system process	GO:0052033	obsolete pathogen-associated molecular pattern dependent induction by symbiont of host innate immune response	FALSE
HanXRQChr09g0247121	HanXRQChr09	Probable glycosyltransferase family protein 47	GO:0016021, GO:0001888, GO:0006024, GO:0015012	['glucuronyl-galactosyl-proteoglycan 4-alpha-N-acetylglucosaminyltransferase activity', 'glycosaminoglycan biosynthetic process', 'heparan sulfate proteoglycan biosynthetic process', 'integral component of membrane']	Green5	0.13	Root23	0.49	TRUE	GO:0009610,GO:0006955,GO:0045087,GO:0002376,GO:0006952,GO:0009817,GO:0098542,GO:0031347,GO:0009617	response to symbiotic fungus,immune response,innate immune response,immune system process,defense response,defense response to fungus,defense response to other organism,regulation of defense response,response to bacterium	GO:0006952	defense response	FALSE
HanXRQChr09g0247261	HanXRQChr09	Probable peptidase C15%2C pyroglutamyl peptidase I-like	GO:0005829, GO:0016920, GO:0006508	['cytosol', 'proteolysis', 'pyroglutamyl-peptidase activity']	Green4	0.04	Root14	0.12	FALSE	GO:0009814,GO:0098542,GO:0031347,GO:0050776,GO:0009617,GO:0009817,GO:0002376,GO:0009610,GO:0006952,GO:0045088,GO:0045087,GO:0006955,GO:0002682	defense response to other organism,defense response to other organism,regulation of defense response,regulation of immune response,response to bacterium,defense response to fungus,immune system process,response to symbiotic fungus,defense response,regulation of innate immune response,innate immune response,immune response,regulation of immune system process	GO:0006952,GO:0031348,GO:0052542	defense response,negative regulation of defense response,defense response by callose deposition	FALSE
HanXRQChr09g0248231	HanXRQChr09	Probable U-box domain-containing protein 12	GO:0004842, GO:0016874, GO:0070696, GO:0016567, GO:0046777	['ubiquitin-protein transferase activity', 'protein ubiquitination', 'ligase activity', 'protein autophosphorylation', 'transmembrane receptor protein serine/threonine kinase binding']	Green5	0.22	Root12	0.52	TRUE	GO:0009610	response to symbiotic fungus	GO:0002238	response to molecule of fungal origin	FALSE
HanXRQChr09g0248321	HanXRQChr09	Uncharacterized conserved protein			Green24	0.94	Root18	0.60	TRUE	GO:0009610,GO:0002376,GO:0006955,GO:0031347,GO:0006952	response to symbiotic fungus,immune system process,immune response,regulation of defense response,defense response	GO:0031347	regulation of defense response	FALSE
HanXRQChr09g0248791	HanXRQChr09	Probable cam-binding protein 60-like G	GO:0044763, GO:0045087, GO:0050794, GO:0098542	[nan, 'innate immune response', 'regulation of cellular process', 'defense response to other organism']			Root73	0.01	FALSE	GO:0045087,GO:0009610,GO:0006955,GO:0031347,GO:0006952,GO:0098542,GO:0009817,GO:0009617,GO:0045088,GO:0050776,GO:0002376,GO:0009814,GO:0002682	innate immune response,response to symbiotic fungus,immune response,regulation of defense response,defense response,defense response to other organism,defense response to fungus,response to bacterium,regulation of innate immune response,regulation of immune response,immune system process,defense response to other organism,regulation of immune system process	GO:0031347,GO:0045088,GO:0052542	regulation of defense response,regulation of innate immune response,defense response by callose deposition	FALSE
HanXRQChr09g0250121	HanXRQChr09	Probable ribulose bisphosphate carboxylase/oxygenase activase 1%2C chloroplastic	GO:0005618, GO:0005634, GO:0009535, GO:0009941, GO:0010319, GO:0048046, GO:0005524, GO:0043531, GO:0046863, GO:0000165, GO:0006612, GO:0009595, GO:0009637, GO:0009644, GO:0009697, GO:0009744, GO:0009862, GO:0009867, GO:0010114, GO:0010150, GO:0010155, GO:0010200, GO:0010218, GO:0010310, GO:0010363, GO:0019684, GO:0031348, GO:0043085, GO:0043900, GO:0050832	['MAPK cascade', 'ATP binding', 'cell wall', 'nucleus', 'protein targeting to membrane', 'chloroplast thylakoid membrane', 'detection of biotic stimulus', 'response to blue light', 'response to high light intensity', 'salicylic acid biosynthetic process', 'response to sucrose', 'systemic acquired resistance, salicylic acid mediated signaling pathway', 'jasmonic acid mediated signaling pathway', '…	Green3	0.62			FALSE	GO:0098542,GO:0002682,GO:0050776,GO:0002376,GO:0009814,GO:0009610,GO:0006955,GO:0045088,GO:0031347,GO:0006952,GO:0045087	defense response to other organism,regulation of immune system process,regulation of immune response,immune system process,defense response to other organism,response to symbiotic fungus,immune response,regulation of innate immune response,regulation of defense response,defense response,innate immune response	GO:0045087	innate immune response	FALSE
HanXRQChr09g0250741	HanXRQChr09	Uncharacterized protein%2C conserved in plant genome(s)%2C supported by expression data					Root23	0.25	FALSE	GO:0006952,GO:0002376,GO:0002682,GO:0045087,GO:0009814,GO:0045088,GO:0031348,GO:0006955,GO:0098542,GO:0031347,GO:0009620,GO:0050776,GO:0050832	defense response,immune system process,regulation of immune system process,innate immune response,defense response to other organism,regulation of innate immune response,negative regulation of defense response,immune response,defense response to other organism,regulation of defense response,response to fungus,regulation of immune response,defense response to fungus	GO:0009620,GO:0031348	response to fungus,negative regulation of defense response	FALSE
HanXRQChr09g0251141	HanXRQChr09	Probable core-2/I-branching beta-1%2C6-N-acetylglucosaminyltransferase family protein	GO:0016021, GO:0008375, GO:0008152	['metabolic process', 'acetylglucosaminyltransferase activity', 'integral component of membrane']			Root23	0.02	FALSE	GO:0009610	response to symbiotic fungus	GO:0006955	immune response	FALSE
HanXRQChr09g0251291	HanXRQChr09	Putative glycosyl transferase%2C family 14	GO:0016021, GO:0008375, GO:0008152	['metabolic process', 'acetylglucosaminyltransferase activity', 'integral component of membrane']	Green0	0.11	Root18	0.27	TRUE	GO:0009617,GO:0045087,GO:0006955,GO:0002376,GO:0031347,GO:0098542,GO:0031349,GO:0006952	response to bacterium,innate immune response,immune response,immune system process,regulation of defense response,defense response to other organism,positive regulation of defense response,defense response	GO:0006952	defense response	FALSE
HanXRQChr09g0252171	HanXRQChr09	Putative PLAC8 motif-containing protein	GO:0016020	['membrane']			Root23	0.15	FALSE	GO:0009817,GO:0009610,GO:0002376,GO:0045087,GO:0006952,GO:0098542,GO:0006955	defense response to fungus,response to symbiotic fungus,immune system process,innate immune response,defense response,defense response to other organism,immune response	GO:0006952	defense response	FALSE
HanXRQChr09g0252371	HanXRQChr09	Probable metacaspase 2	GO:0004197, GO:0006508	['cysteine-type endopeptidase activity', 'proteolysis']	Green18	0.74	Root25	0.05	TRUE	GO:0009814,GO:0050776,GO:0045088,GO:0045087,GO:0009610,GO:0098542,GO:0009617,GO:0006952,GO:0031347,GO:0002376,GO:0006955,GO:0002682	defense response to other organism,regulation of immune response,regulation of innate immune response,innate immune response,response to symbiotic fungus,defense response to other organism,response to bacterium,defense response,regulation of defense response,immune system process,immune response,regulation of immune system process	GO:0031347	regulation of defense response	FALSE
HanXRQChr09g0253691	HanXRQChr09	Probable AMP-dependent synthetase and ligase family protein	GO:0008756, GO:0016207, GO:0008152	['metabolic process', 'o-succinylbenzoate-CoA ligase activity', '4-coumarate-CoA ligase activity']	Green24	0.50	Root0	0.26	TRUE	GO:0009610,GO:0052542,GO:0006955,GO:0006952,GO:0002376,GO:0002252,GO:0045087,GO:0031347	response to symbiotic fungus,defense response by callose deposition,immune response,defense response,immune system process,immune effector process,innate immune response,regulation of defense response	GO:0031347	regulation of defense response	FALSE
HanXRQChr09g0255971	HanXRQChr09	Probable cytochrome C1 family	GO:0008121, GO:0009055, GO:0020037, GO:0055114, GO:1902600	['ubiquinol-cytochrome-c reductase activity', 'electron transfer activity', 'heme binding', 'obsolete oxidation-reduction process', 'proton transmembrane transport']	Green16	0.12	Root54	0.69	TRUE	GO:0009610	response to symbiotic fungus	GO:0002679	respiratory burst involved in defense response	FALSE
HanXRQChr09g0256681	HanXRQChr09	Putative armadillo-type fold			Green18	0.75	Root17	0.04	TRUE	GO:0009817,GO:0009617,GO:0006952,GO:0098542,GO:0042742	defense response to fungus,response to bacterium,defense response,defense response to other organism,defense response to bacterium	GO:0006952	defense response	FALSE
HanXRQChr09g0256721	HanXRQChr09	Probable calcium-dependent protein kinase 28	GO:0005737, GO:0005886, GO:0004683, GO:0005509, GO:0005516, GO:0005524, GO:0009931, GO:0009738, GO:0018105, GO:0035556, GO:0046777	['calmodulin-dependent protein kinase activity', 'calcium ion binding', 'calmodulin binding', 'ATP binding', 'cytoplasm', 'plasma membrane', 'abscisic acid-activated signaling pathway', 'calcium-dependent protein serine/threonine kinase activity', 'peptidyl-serine phosphorylation', 'intracellular signal transduction', 'protein autophosphorylation']	Green18	1.00	Root4	0.03	TRUE	GO:0009610,GO:0002252,GO:0009617,GO:0002376,GO:0045088,GO:0031347,GO:0098542,GO:0045087,GO:0006952,GO:0006955	response to symbiotic fungus,immune effector process,response to bacterium,immune system process,regulation of innate immune response,regulation of defense response,defense response to other organism,innate immune response,defense response,immune response	GO:0002679,GO:0031348	respiratory burst involved in defense response,negative regulation of defense response	FALSE
HanXRQChr09g0257521	HanXRQChr09	Putative alpha-hydroxy acid dehydrogenase%2C FMN-dependent%3B Aldolase-type TIM barrel	GO:0010181, GO:0052852, GO:0052853, GO:0052854, GO:0055114	['FMN binding', nan, nan, nan, 'obsolete oxidation-reduction process']	Green21	0.65			FALSE	GO:0002252,GO:0031348,GO:0002376,GO:0045087,GO:0031347,GO:0045088,GO:0009610,GO:0006952,GO:0050776,GO:0031349,GO:0006955,GO:0098542,GO:0002682	immune effector process,negative regulation of defense response,immune system process,innate immune response,regulation of defense response,regulation of innate immune response,response to symbiotic fungus,defense response,regulation of immune response,positive regulation of defense response,immune response,defense response to other organism,regulation of immune system process	GO:0002679,GO:0031347,GO:0031348,GO:0045087	respiratory burst involved in defense response,regulation of defense response,negative regulation of defense response,innate immune response	TRUE	snp.8543	B	872519
HanXRQChr09g0257751	HanXRQChr09	Putative ankyrin repeat-containing domain%3B PGG domain			Green39	0.22	Root66	0.07	TRUE	GO:0009814,GO:0045088,GO:0009620,GO:0002376,GO:0009617,GO:0006955,GO:0031347,GO:0042742,GO:0050776,GO:0031348,GO:0002682,GO:0006952,GO:0098542,GO:0045087,GO:0050832	defense response to other organism,regulation of innate immune response,response to fungus,immune system process,response to bacterium,immune response,regulation of defense response,defense response to bacterium,regulation of immune response,negative regulation of defense response,regulation of immune system process,defense response,defense response to other organism,innate immune response,defens…	GO:0009620,GO:0031348	response to fungus,negative regulation of defense response	FALSE
HanXRQChr09g0257791	HanXRQChr09	Putative ankyrin repeat-containing domain%3B PGG domain			Green18	0.43	Root8	0.05	TRUE	GO:0006952,GO:0006955,GO:0052542,GO:0045087,GO:0031347,GO:0002376,GO:0009610	defense response,immune response,defense response by callose deposition,innate immune response,regulation of defense response,immune system process,response to symbiotic fungus	GO:0031347	regulation of defense response	FALSE
HanXRQChr09g0258691	HanXRQChr09	Probable haloacid dehalogenase-like hydrolase family protein	GO:0009534, GO:0009570, GO:0016787, GO:0000023, GO:0009773, GO:0009902, GO:0010027, GO:0016117, GO:0019252, GO:0019288, GO:0034660	['maltose metabolic process', 'chloroplast thylakoid', 'chloroplast stroma', 'photosynthetic electron transport in photosystem I', 'chloroplast relocation', 'thylakoid membrane organization', 'carotenoid biosynthetic process', 'hydrolase activity', 'starch biosynthetic process', 'isopentenyl diphosphate biosynthetic process, methylerythritol 4-phosphate pathway', 'ncRNA metabolic process']	Green4	0.68	Root1	0.11	FALSE	GO:0006952,GO:0002376,GO:0031347,GO:0006955	defense response,immune system process,regulation of defense response,immune response	GO:0031347	regulation of defense response	FALSE
HanXRQChr09g0258731	HanXRQChr09	Probable thylakoid lumen 18.3 kDa protein	GO:0009535, GO:0009543, GO:0016021, GO:0003993, GO:0006364, GO:0006636, GO:0009637, GO:0009657, GO:0009773, GO:0010114, GO:0010206, GO:0010207, GO:0010218, GO:0015995, GO:0016117, GO:0016311, GO:0019288, GO:0019344, GO:0019761, GO:0035304	['acid phosphatase activity', 'rRNA processing', 'unsaturated fatty acid biosynthetic process', 'chloroplast thylakoid membrane', 'chloroplast thylakoid lumen', 'response to blue light', 'plastid organization', 'photosynthetic electron transport in photosystem I', 'response to red light', 'photosystem II repair', 'photosystem II assembly', 'response to far red light', 'chlorophyll biosynthetic pr…	Green21	0.60	Root11	0.06	FALSE	GO:0050832,GO:0050776,GO:0006955,GO:0009620,GO:0006952,GO:0098542,GO:0002376	defense response to fungus,regulation of immune response,immune response,response to fungus,defense response,defense response to other organism,immune system process	GO:0031348	negative regulation of defense response	FALSE
HanXRQChr09g0258921	HanXRQChr09	Probable nudix hydrolase homolog 21	GO:0016787, GO:0008152	['metabolic process', 'hydrolase activity']			Root48	0.82	FALSE	GO:0098542,GO:0009620,GO:0031347,GO:0031348,GO:0006952,GO:0045088,GO:0002682,GO:0009617,GO:0002376,GO:0042742,GO:0045087,GO:0009814,GO:0050832,GO:0006955,GO:0050776	defense response to other organism,response to fungus,regulation of defense response,negative regulation of defense response,defense response,regulation of innate immune response,regulation of immune system process,response to bacterium,immune system process,defense response to bacterium,innate immune response,defense response to other organism,defense response to fungus,immune response,regulatio…	GO:0031348,GO:0098542	negative regulation of defense response,defense response to other organism	FALSE
HanXRQChr09g0259101	HanXRQChr09	Probable heat shock factor protein HSF24	GO:0003677, GO:0001101, GO:0006259, GO:0006355, GO:0007165, GO:0009628, GO:0010033, GO:0034976, GO:0044710, GO:1901700	['response to acid chemical', 'DNA binding', 'DNA metabolic process', 'regulation of transcription, DNA-templated', 'signal transduction', 'response to abiotic stimulus', 'response to organic substance', 'response to endoplasmic reticulum stress', nan, 'response to oxygen-containing compound']	Green4	0.16	Root15	0.50	FALSE	GO:0009610,GO:0009817,GO:0006955,GO:0006952,GO:0002376	response to symbiotic fungus,defense response to fungus,immune response,defense response,immune system process	GO:0045087	innate immune response	FALSE
HanXRQChr09g0259251	HanXRQChr09	Putative nitrite reductase [NAD(P)H] large subunit%2C NirB	GO:0020037, GO:0048307, GO:0051536, GO:0055114	['heme binding', 'ferredoxin-nitrite reductase activity', 'iron-sulfur cluster binding', 'obsolete oxidation-reduction process']	Green58	0.94			FALSE	GO:0009610	response to symbiotic fungus	GO:0006952	defense response	FALSE
HanXRQChr09g0259451	HanXRQChr09	Probable protein kinase superfamily protein	GO:0004674, GO:0004715, GO:0005524, GO:0018108	['protein serine/threonine kinase activity', 'non-membrane spanning protein tyrosine kinase activity', 'ATP binding', 'peptidyl-tyrosine phosphorylation']	Green18	0.29	Root18	0.26	TRUE	GO:0002376	immune system process	GO:0031348	negative regulation of defense response	FALSE
HanXRQChr09g0260451	HanXRQChr09	Probable eukaryotic aspartyl protease family protein	GO:0004190, GO:0006508, GO:0030163	['aspartic-type endopeptidase activity', 'proteolysis', 'protein catabolic process']	Green18	0.23	Root23	0.17	TRUE	GO:0045088,GO:0045087,GO:0031347,GO:0006955,GO:0002376,GO:0050776,GO:0006952,GO:0009620,GO:0009610,GO:0002682,GO:0009817,GO:0098542	regulation of innate immune response,innate immune response,regulation of defense response,immune response,immune system process,regulation of immune response,defense response,response to fungus,response to symbiotic fungus,regulation of immune system process,defense response to fungus,defense response to other organism	GO:0098542	defense response to other organism	FALSE
HanXRQChr09g0260521	HanXRQChr09	Probable RNA binding	GO:0009507, GO:0003723, GO:0006364, GO:0006412, GO:0009073, GO:0009704, GO:0009902, GO:0010027, GO:0010155, GO:0010207, GO:0016226, GO:0016556, GO:0019761, GO:0035304, GO:0042793, GO:0045893, GO:0046777	['RNA binding', 'rRNA processing', 'translation', 'aromatic amino acid family biosynthetic process', 'chloroplast', 'de-etiolation', 'chloroplast relocation', 'thylakoid membrane organization', 'regulation of proton transport', 'photosystem II assembly', 'iron-sulfur cluster assembly', 'mRNA modification', 'glucosinolate biosynthetic process', 'regulation of protein dephosphorylation', 'plastid t…	Green16	0.58	Root14	0.01	TRUE	GO:0002682,GO:0002376,GO:0045087,GO:0006952,GO:0050776,GO:0098542,GO:0045088,GO:0009817,GO:0031347,GO:0006955,GO:0009814	regulation of immune system process,immune system process,innate immune response,defense response,regulation of immune response,defense response to other organism,regulation of innate immune response,defense response to fungus,regulation of defense response,immune response,defense response to other organism	GO:0031347	regulation of defense response	FALSE
HanXRQChr09g0260771	HanXRQChr09	Putative SMAD/FHA domain			Green38	0.53	Root43	0.22	FALSE	GO:0009617,GO:0009610,GO:0098542,GO:0002376,GO:0006952,GO:0006955,GO:0045088,GO:0031348,GO:0009814,GO:0050832,GO:0002682,GO:0031347,GO:0045087,GO:0050776,GO:0009620	response to bacterium,response to symbiotic fungus,defense response to other organism,immune system process,defense response,immune response,regulation of innate immune response,negative regulation of defense response,defense response to other organism,defense response to fungus,regulation of immune system process,regulation of defense response,innate immune response,regulation of immune response…	GO:0031348	negative regulation of defense response	FALSE
HanXRQChr09g0260821	HanXRQChr09	Putative cytochrome P450	GO:0016021, GO:0005506, GO:0016709, GO:0020037, GO:0009809, GO:0055114	['iron ion binding', 'lignin biosynthetic process', 'integral component of membrane', 'oxidoreductase activity, acting on paired donors, with incorporation or reduction of molecular oxygen, NAD(P)H as one donor, and incorporation of one atom of oxygen', 'heme binding', 'obsolete oxidation-reduction process']	Green0	0.05	Root60	0.59	FALSE	GO:0051607,GO:0009616,GO:0002252	defense response to virus,RNAi-mediated antiviral immune response,immune effector process	GO:0009616	RNAi-mediated antiviral immune response	FALSE
HanXRQChr09g0260901	HanXRQChr09	Putative lipoxygenase%3B Lipoxygenase%2C domain 3	GO:0051213, GO:0006633	['fatty acid biosynthetic process', 'dioxygenase activity']			Root68	0.03	FALSE	GO:0009817,GO:0045087,GO:0006955,GO:0006952,GO:0002376,GO:0098542	defense response to fungus,innate immune response,immune response,defense response,immune system process,defense response to other organism	GO:0006952	defense response	FALSE
HanXRQChr09g0261731	HanXRQChr09	Putative phosphoinositide phospholipase C family%3B EF-hand domain pair	GO:0005622, GO:0004435, GO:0004871, GO:0016042, GO:0035556	['phosphatidylinositol phospholipase C activity', nan, 'intracellular anatomical structure', 'lipid catabolic process', 'intracellular signal transduction']			Root48	0.13	FALSE	GO:0098542,GO:0006952,GO:0009610,GO:0009817	defense response to other organism,defense response,response to symbiotic fungus,defense response to fungus	GO:0006952	defense response	FALSE
HanXRQChr09g0263541	HanXRQChr09	Uncharacterized conserved protein	GO:0016021	['integral component of membrane']	Green5	0.14	Root4	0.01	TRUE	GO:0098542,GO:0052542,GO:0002376,GO:0009610,GO:0045088,GO:0045087,GO:0002682,GO:0006952,GO:0031347,GO:0006955,GO:0009814,GO:0050776	defense response to other organism,defense response by callose deposition,immune system process,response to symbiotic fungus,regulation of innate immune response,innate immune response,regulation of immune system process,defense response,regulation of defense response,immune response,defense response to other organism,regulation of immune response	GO:0045087	innate immune response	FALSE
HanXRQChr09g0263621	HanXRQChr09	Probable PLC-like phosphodiesterases superfamily protein	GO:0016021, GO:0046658, GO:0008081, GO:0006629	['lipid metabolic process', 'phosphoric diester hydrolase activity', 'integral component of membrane', 'anchored component of plasma membrane']	Green53	0.32	Root2	0.03	FALSE	GO:0006955,GO:0002376,GO:0009814,GO:0009610,GO:0006952,GO:0045087,GO:0098542	immune response,immune system process,defense response to other organism,response to symbiotic fungus,defense response,innate immune response,defense response to other organism	GO:0045087	innate immune response	FALSE
HanXRQChr09g0264911	HanXRQChr09	Putative mitochondrial carrier protein%3B Mitochondrial carrier domain	GO:0005739, GO:0016021, GO:0003735, GO:0006412, GO:0055085	['structural constituent of ribosome', 'mitochondrion', 'translation', 'integral component of membrane', 'transmembrane transport']	Green0	0.03	Root18	0.19	TRUE	GO:0006952,GO:0006955,GO:0002376,GO:0098542,GO:0031349,GO:0002684,GO:0050778,GO:0045088,GO:0009814,GO:0002218,GO:0009617,GO:0045087,GO:0002682,GO:0050776,GO:0045089,GO:0002253	defense response,immune response,immune system process,defense response to other organism,positive regulation of defense response,positive regulation of immune system process,positive regulation of immune response,regulation of innate immune response,defense response to other organism,activation of innate immune response,response to bacterium,innate immune response,regulation of immune system pro…	GO:0052033	obsolete pathogen-associated molecular pattern dependent induction by symbiont of host innate immune response	FALSE
HanXRQChr09g0265281	HanXRQChr09	Probable ATP binding cassette subfamily B19	GO:0016021, GO:0005524, GO:0008559, GO:0010329, GO:0000271, GO:0006855, GO:0008361, GO:0009637, GO:0009640, GO:0009733, GO:0009825, GO:0009932, GO:0009958, GO:0010048, GO:0010160, GO:0010218, GO:0010315, GO:0010540, GO:0010541, GO:0042908, GO:0043481, GO:0048440, GO:0048443, GO:0048527, GO:0048767, GO:0071555	['polysaccharide biosynthetic process', 'ATP binding', 'xenobiotic transmembrane transport', 'regulation of cell size', 'ABC-type xenobiotic transporter activity', 'response to blue light', 'photomorphogenesis', 'response to auxin', 'multidimensional cell growth', 'cell tip growth', 'positive gravitropism', 'vernalization response', 'formation of animal organ boundary', 'response to far red light…	Green3	0.03	Root36	0.67	TRUE	GO:0002682,GO:0009610,GO:0009817,GO:0006952,GO:0031347,GO:0045087,GO:0006955,GO:0002376,GO:0002252,GO:0098542	regulation of immune system process,response to symbiotic fungus,defense response to fungus,defense response,regulation of defense response,innate immune response,immune response,immune system process,immune effector process,defense response to other organism	GO:0009620,GO:0045088	response to fungus,regulation of innate immune response	FALSE
HanXRQChr09g0265851	HanXRQChr09	Putative alpha/Beta hydrolase fold			Green18	0.78	Root0	0.18	TRUE	GO:0009617	response to bacterium	GO:0002237	response to molecule of bacterial origin	FALSE
HanXRQChr09g0266161	HanXRQChr09	Probable degP protease 1	GO:0005634, GO:0009534, GO:0031977, GO:0004252, GO:0006098, GO:0006508, GO:0010206, GO:0010304, GO:0015996, GO:0019761	['serine-type endopeptidase activity', 'nucleus', 'pentose-phosphate shunt', 'proteolysis', 'chloroplast thylakoid', 'photosystem II repair', 'PSII associated light-harvesting complex II catabolic process', 'chlorophyll catabolic process', 'glucosinolate biosynthetic process', 'thylakoid lumen']	Green3	0.58	Root12	0.13	FALSE	GO:0006952,GO:0098542,GO:0031347,GO:0002376,GO:0006955,GO:0045087,GO:0009814,GO:0031349	defense response,defense response to other organism,regulation of defense response,immune system process,immune response,innate immune response,defense response to other organism,positive regulation of defense response	GO:0006952	defense response	FALSE
HanXRQChr09g0266701	HanXRQChr09	Probable interferon-related developmental regulator family protein / IFRD protein family	GO:0005634, GO:0005737, GO:0009651	['nucleus', 'cytoplasm', 'response to salt stress']	Green3	0.59	Root18	0.24	TRUE	GO:0009610,GO:0002376	response to symbiotic fungus,immune system process	GO:0006952	defense response	FALSE
HanXRQChr09g0266951	HanXRQChr09	Putative alpha/Beta hydrolase fold			Green16	0.53			TRUE	GO:0006955,GO:0050776,GO:0098542,GO:0009620,GO:0002376,GO:0002682,GO:0052542,GO:0045088,GO:0045087,GO:0009610,GO:0009817,GO:0009814,GO:0006952,GO:0031347	immune response,regulation of immune response,defense response to other organism,response to fungus,immune system process,regulation of immune system process,defense response by callose deposition,regulation of innate immune response,innate immune response,response to symbiotic fungus,defense response to fungus,defense response to other organism,defense response,regulation of defense response	GO:0052542	defense response by callose deposition	FALSE
HanXRQChr09g0267621	HanXRQChr09	Putative chlorophyll A-B binding protein%3B Chlorophyll a/b binding protein domain	GO:0009523, GO:0009535, GO:0009782, GO:0009941, GO:0010287, GO:0016021, GO:0016168, GO:0031409, GO:0046872, GO:0006364, GO:0009416, GO:0009768, GO:0010027, GO:0010207, GO:0018298	['rRNA processing', 'response to light stimulus', 'photosystem II', 'chloroplast thylakoid membrane', 'photosynthesis, light harvesting in photosystem I', 'photosystem I antenna complex', 'chloroplast envelope', 'thylakoid membrane organization', 'photosystem II assembly', 'plastoglobule', 'integral component of membrane', 'chlorophyll binding', 'protein-chromophore linkage', 'pigment binding', '…	Green21	0.66			FALSE	GO:0002376,GO:0006952,GO:0045087,GO:0002682,GO:0009814,GO:0050776,GO:0031348,GO:0031347,GO:0098542,GO:0009620,GO:0006955,GO:0045088,GO:0050832	immune system process,defense response,innate immune response,regulation of immune system process,defense response to other organism,regulation of immune response,negative regulation of defense response,regulation of defense response,defense response to other organism,response to fungus,immune response,regulation of innate immune response,defense response to fungus	GO:0031348	negative regulation of defense response	FALSE
HanXRQChr09g0268031	HanXRQChr09	Putative variable lymphocyte receptor%2C C-terminal	GO:0050896	['response to stimulus']	Green5	0.25	Root3	0.02	TRUE	GO:0031347,GO:0006955,GO:0002682,GO:0031348,GO:0009620,GO:0045087,GO:0050832,GO:0002376,GO:0009617,GO:0009814,GO:0050776,GO:0006952,GO:0045088,GO:0098542	regulation of defense response,immune response,regulation of immune system process,negative regulation of defense response,response to fungus,innate immune response,defense response to fungus,immune system process,response to bacterium,defense response to other organism,regulation of immune response,defense response,regulation of innate immune response,defense response to other organism	GO:0009620,GO:0031348	response to fungus,negative regulation of defense response	FALSE
HanXRQChr09g0268141	HanXRQChr09	Putative protein kinase-like domain	GO:0016301, GO:0016310, GO:0050794	['kinase activity', 'phosphorylation', 'regulation of cellular process']	Green5	0.58	Root0	0.11	TRUE	GO:0009610,GO:0009817,GO:0006952	response to symbiotic fungus,defense response to fungus,defense response	GO:0006952	defense response	FALSE
HanXRQChr09g0268181	HanXRQChr09	Putative cytochrome P450	GO:0016020, GO:0005506, GO:0016709, GO:0020037, GO:0044550, GO:0055114	['iron ion binding', 'membrane', 'oxidoreductase activity, acting on paired donors, with incorporation or reduction of molecular oxygen, NAD(P)H as one donor, and incorporation of one atom of oxygen', 'heme binding', 'secondary metabolite biosynthetic process', 'obsolete oxidation-reduction process']			Root23	0.18	FALSE	GO:0002376,GO:0009814,GO:0031347,GO:0045087,GO:0050776,GO:0006955,GO:0006952,GO:0002682,GO:0045088,GO:0009610,GO:0098542	immune system process,defense response to other organism,regulation of defense response,innate immune response,regulation of immune response,immune response,defense response,regulation of immune system process,regulation of innate immune response,response to symbiotic fungus,defense response to other organism	GO:0031347	regulation of defense response	FALSE
HanXRQChr09g0270681	HanXRQChr09	Probable major facilitator superfamily protein	GO:0016021, GO:0005215, GO:0006810	['transporter activity', 'transport', 'integral component of membrane']	Green9	0.32	Root26	0.15	FALSE	GO:0006955,GO:0006952,GO:0045087,GO:0002376	immune response,defense response,innate immune response,immune system process	GO:0006952	defense response	FALSE
HanXRQChr09g0271421	HanXRQChr09	Probable galactosyltransferase family protein	GO:0005794, GO:0016021, GO:0030246, GO:0047220, GO:0006486	['Golgi apparatus', 'protein glycosylation', 'integral component of membrane', 'carbohydrate binding', 'galactosylxylosylprotein 3-beta-galactosyltransferase activity']	Green18	0.20	Root22	0.23	TRUE	GO:0006955,GO:0031347,GO:0009610,GO:0006952,GO:0009617,GO:0002376,GO:0045088,GO:0050776,GO:0045087,GO:0098542,GO:0002682	immune response,regulation of defense response,response to symbiotic fungus,defense response,response to bacterium,immune system process,regulation of innate immune response,regulation of immune response,innate immune response,defense response to other organism,regulation of immune system process	GO:0006952	defense response	FALSE
HanXRQChr09g0272651	HanXRQChr09	Putative protein kinase-like domain%3B Leucine-rich repeat domain%2C L domain-like	GO:0016021, GO:0004683, GO:0005524, GO:0006468, GO:0010942, GO:0031349, GO:0060862	['calmodulin-dependent protein kinase activity', 'ATP binding', 'protein phosphorylation', 'positive regulation of cell death', 'integral component of membrane', 'positive regulation of defense response', 'negative regulation of floral organ abscission']	Green18	0.93	Root4	0.05	TRUE	GO:0002376,GO:0006952,GO:0050776,GO:0052542,GO:0006955,GO:0031347,GO:0002252	immune system process,defense response,regulation of immune response,defense response by callose deposition,immune response,regulation of defense response,immune effector process	GO:0031347	regulation of defense response	TRUE	HanXRQChr09g0272501	B	461447
HanXRQChr09g0272671	HanXRQChr09	Putative protein of unknown function DUF2921			Green5	0.67	Root44	0.78	TRUE	GO:0002376,GO:0045088,GO:0002682,GO:0009610,GO:0050776,GO:0006955,GO:0006952,GO:0031347,GO:0045087	immune system process,regulation of innate immune response,regulation of immune system process,response to symbiotic fungus,regulation of immune response,immune response,defense response,regulation of defense response,innate immune response	GO:0002679,GO:0031347,GO:0098542	respiratory burst involved in defense response,regulation of defense response,defense response to other organism	TRUE	HanXRQChr09g0272501	B	561647
HanXRQChr09g0273291	HanXRQChr09	Probable major facilitator superfamily protein	GO:0016021	['integral component of membrane']	Green10	0.04	Root23	0.28	FALSE	GO:0009610,GO:0098542,GO:0031347,GO:0006955,GO:0006952,GO:0002376,GO:0045087,GO:0031349	response to symbiotic fungus,defense response to other organism,regulation of defense response,immune response,defense response,immune system process,innate immune response,positive regulation of defense response	GO:0006952	defense response	FALSE
HanXRQChr09g0273811	HanXRQChr09	Putative CRAL-TRIO lipid binding domain%3B CRAL/TRIO%2C N-terminal domain	GO:0005622, GO:0016021, GO:0005215, GO:0006810, GO:0019344	['transporter activity', 'intracellular anatomical structure', 'transport', 'integral component of membrane', 'cysteine biosynthetic process']	Green45	0.09	Root44	0.36	TRUE	GO:0009610,GO:0002376,GO:0002218,GO:0002253	response to symbiotic fungus,immune system process,activation of innate immune response,activation of immune response	GO:0045087	innate immune response	FALSE
HanXRQChr09g0274431	HanXRQChr09	Probable WRKY DNA-binding protein 40	GO:0003700, GO:0043565, GO:0002376, GO:0006355, GO:0006952, GO:0009595, GO:0009617, GO:0009628, GO:0009723, GO:0009753, GO:0009755, GO:0009863, GO:0031347, GO:0035556, GO:0043067, GO:0043900, GO:0048519, GO:0050776, GO:0072330	['immune system process', 'DNA-binding transcription factor activity', 'regulation of transcription, DNA-templated', 'defense response', 'detection of biotic stimulus', 'response to bacterium', 'response to abiotic stimulus', 'response to ethylene', 'response to jasmonic acid', 'hormone-mediated signaling pathway', 'salicylic acid mediated signaling pathway', 'regulation of defense response', 'in…	Green24	0.69	Root18	0.97	TRUE	GO:0098542,GO:0006952,GO:0002376,GO:0045087,GO:0006955,GO:0009817	defense response to other organism,defense response,immune system process,innate immune response,immune response,defense response to fungus	GO:0006952	defense response	FALSE
HanXRQChr09g0275081	HanXRQChr09	Probable pleiotropic drug resistance protein TUR2	GO:0005886, GO:0016021, GO:0005524, GO:0042626, GO:0008152, GO:0055085	['ATP binding', 'plasma membrane', 'metabolic process', 'integral component of membrane', 'ATPase-coupled transmembrane transporter activity', 'transmembrane transport']	Green5	0.24	Root66	0.17	TRUE	GO:0009817,GO:0098542,GO:0002376,GO:0006952,GO:0045087,GO:0006955,GO:0031347	defense response to fungus,defense response to other organism,immune system process,defense response,innate immune response,immune response,regulation of defense response	GO:0006952	defense response	FALSE
HanXRQChr09g0275091	HanXRQChr09	Putative pigment precursor permease%3B Plant PDR ABC transporter associated%3B P-loop containing nucleoside triphosphate hydrolase%3B ABC-transporter extracellular N-terminal domain	GO:0005886, GO:0016021, GO:0005524, GO:0042626, GO:0008152, GO:0055085	['ATP binding', 'plasma membrane', 'metabolic process', 'integral component of membrane', 'ATPase-coupled transmembrane transporter activity', 'transmembrane transport']	Green5	0.18	Root66	0.24	TRUE	GO:0098542,GO:0045088,GO:0045087,GO:0006952,GO:0009814,GO:0002376,GO:0006955,GO:0031347,GO:0002252,GO:0009610	defense response to other organism,regulation of innate immune response,innate immune response,defense response,defense response to other organism,immune system process,immune response,regulation of defense response,immune effector process,response to symbiotic fungus	GO:0006952	defense response	FALSE
HanXRQChr09g0275611	HanXRQChr09	Putative tauD/TfdA-like domain			Green0	0.07	Root3	0.04	FALSE	GO:0002682,GO:0009617,GO:0006955,GO:0031347,GO:0006952,GO:0045087,GO:0042742,GO:0050776,GO:0098542,GO:0009814,GO:0002376,GO:0031348,GO:0002252,GO:0045088,GO:0009610	regulation of immune system process,response to bacterium,immune response,regulation of defense response,defense response,innate immune response,defense response to bacterium,regulation of immune response,defense response to other organism,defense response to other organism,immune system process,negative regulation of defense response,immune effector process,regulation of innate immune response,r…	GO:0002376,GO:0006952	immune system process,defense response	FALSE
HanXRQChr09g0275651	HanXRQChr09	Probable 2-oxoglutarate (2OG) and Fe(II)-dependent oxygenase superfamily protein	GO:0005634, GO:0016491, GO:0055114	['nucleus', 'oxidoreductase activity', 'obsolete oxidation-reduction process']	Green0	0.14	Root15	0.20	FALSE	GO:0098542,GO:0002376,GO:0006955,GO:0006952,GO:0009817,GO:0045087	defense response to other organism,immune system process,immune response,defense response,defense response to fungus,innate immune response	GO:0009620	response to fungus	FALSE
HanXRQChr09g0276361	HanXRQChr09	Putative HAD-superfamily hydrolase%2C subfamily IB%2C PSPase-like%3B HAD-like domain	GO:0052731, GO:0052732, GO:0016311	['dephosphorylation', 'phosphocholine phosphatase activity', 'phosphoethanolamine phosphatase activity']	Green0	0.03	Root18	0.33	TRUE	GO:0009610	response to symbiotic fungus	GO:0098542	defense response to other organism	FALSE
HanXRQChr09g0276691	HanXRQChr09	Probable endochitinase 1	GO:0016798, GO:0005975, GO:0006952, GO:0009057, GO:0009987	['carbohydrate metabolic process', 'defense response', 'macromolecule catabolic process', 'cellular process', 'hydrolase activity, acting on glycosyl bonds']			Root68	1.00	FALSE	GO:0045088,GO:0009814,GO:0031347,GO:0045087,GO:0009610,GO:0002682,GO:0009620,GO:0098542,GO:0009817,GO:0006955,GO:0002376,GO:0050776,GO:0006952	regulation of innate immune response,defense response to other organism,regulation of defense response,innate immune response,response to symbiotic fungus,regulation of immune system process,response to fungus,defense response to other organism,defense response to fungus,immune response,immune system process,regulation of immune response,defense response	GO:0009620	response to fungus	TRUE	ORS442	B	801609
HanXRQChr09g0276861	HanXRQChr09	Probable linoleate 13S-lipoxygenase 3-1%2C chloroplastic	GO:0009534, GO:0009570, GO:0016165, GO:0046872, GO:0031408, GO:0055114	['chloroplast thylakoid', 'chloroplast stroma', 'linoleate 13S-lipoxygenase activity', 'oxylipin biosynthetic process', 'metal ion binding', 'obsolete oxidation-reduction process']	Green24	0.47	Root48	0.19	TRUE	GO:0045087,GO:0009617,GO:0002376,GO:0009817,GO:0006955,GO:0098542,GO:0006952	innate immune response,response to bacterium,immune system process,defense response to fungus,immune response,defense response to other organism,defense response	GO:0050832	defense response to fungus	TRUE	ORS442	B	447580
HanXRQChr10g0277771	HanXRQChr10	Probable UDP-glcnac-adolichol phosphate glcnac-1-p-transferase	GO:0005789, GO:0016021, GO:0003975, GO:0008963, GO:0006047, GO:0006487, GO:0019348	['UDP-N-acetylglucosamine-dolichyl-phosphate N-acetylglucosaminephosphotransferase activity', 'endoplasmic reticulum membrane', 'UDP-N-acetylglucosamine metabolic process', 'protein N-linked glycosylation', 'phospho-N-acetylmuramoyl-pentapeptide-transferase activity', 'integral component of membrane', 'dolichol metabolic process']	Green36	0.28	Root2	0.07	FALSE	GO:0031347,GO:0045087,GO:0098542,GO:0045088,GO:0050776,GO:0002376,GO:0009814,GO:0006952,GO:0002682,GO:0002252,GO:0031349,GO:0006955,GO:0052542	regulation of defense response,innate immune response,defense response to other organism,regulation of innate immune response,regulation of immune response,immune system process,defense response to other organism,defense response,regulation of immune system process,immune effector process,positive regulation of defense response,immune response,defense response by callose deposition	GO:0031347	regulation of defense response	FALSE
HanXRQChr10g0277981	HanXRQChr10	Putative multi antimicrobial extrusion protein	GO:0016021, GO:0015238, GO:0015297, GO:0006855	['xenobiotic transmembrane transport', nan, 'antiporter activity', 'integral component of membrane']			Root26	0.34	FALSE	GO:0002376,GO:0098542,GO:0050778,GO:0006955,GO:0009814,GO:0002684,GO:0045089,GO:0006952,GO:0045087,GO:0031349	immune system process,defense response to other organism,positive regulation of immune response,immune response,defense response to other organism,positive regulation of immune system process,positive regulation of innate immune response,defense response,innate immune response,positive regulation of defense response	GO:0052033,GO:0098542	obsolete pathogen-associated molecular pattern dependent induction by symbiont of host innate immune response,defense response to other organism	FALSE
HanXRQChr10g0279051	HanXRQChr10	Probable fructose-1%2C6-bisphosphatase%2C cytosolic	GO:0005634, GO:0005829, GO:0016021, GO:0042132, GO:0046872, GO:0005983, GO:0005986, GO:0009737, GO:0009750, GO:0015979, GO:0016311, GO:0030388	['nucleus', 'cytosol', 'starch catabolic process', 'sucrose biosynthetic process', 'response to abscisic acid', 'response to fructose', 'photosynthesis', 'integral component of membrane', 'dephosphorylation', 'fructose 1,6-bisphosphate metabolic process', 'fructose 1,6-bisphosphate 1-phosphatase activity', 'metal ion binding']	Green16	0.31	Root39	0.27	TRUE	GO:0009610,GO:0098542,GO:0009617,GO:0002376,GO:0006952,GO:0045087,GO:0006955	response to symbiotic fungus,defense response to other organism,response to bacterium,immune system process,defense response,innate immune response,immune response	GO:0006952	defense response	FALSE
HanXRQChr10g0280201	HanXRQChr10	Putative haem oxygenase-like%2C multi-helical%3B HAD-like domain			Green3	0.06	Root23	0.05	FALSE	GO:0045087,GO:0009610,GO:0006955,GO:0002376,GO:0006952,GO:0098542,GO:0009814,GO:0009617,GO:0050776,GO:0002682,GO:0031347,GO:0031348,GO:0045088,GO:0050832,GO:0009620	innate immune response,response to symbiotic fungus,immune response,immune system process,defense response,defense response to other organism,defense response to other organism,response to bacterium,regulation of immune response,regulation of immune system process,regulation of defense response,negative regulation of defense response,regulation of innate immune response,defense response to fungus…	GO:0006952	defense response	FALSE
HanXRQChr10g0280241	HanXRQChr10	Probable tetratricopeptide repeat (TPR)-like superfamily protein	GO:0051879	['Hsp90 protein binding']	Green0	0.28	Root38	0.42	FALSE	GO:0006952,GO:0045087,GO:0006955,GO:0002376,GO:0031347	defense response,innate immune response,immune response,immune system process,regulation of defense response	GO:0045087	innate immune response	FALSE
HanXRQChr10g0280301	HanXRQChr10	Probable pfkB-like carbohydrate kinase family protein	GO:0004747, GO:0006014, GO:0046835	['ribokinase activity', 'D-ribose metabolic process', 'carbohydrate phosphorylation']	Green16	0.20	Root12	0.27	TRUE	GO:0098542,GO:0002218,GO:0045087,GO:0002684,GO:0002253,GO:0002376,GO:0045088,GO:0050778,GO:0045089,GO:0009814,GO:0031349,GO:0006955,GO:0006952	defense response to other organism,activation of innate immune response,innate immune response,positive regulation of immune system process,activation of immune response,immune system process,regulation of innate immune response,positive regulation of immune response,positive regulation of innate immune response,defense response to other organism,positive regulation of defense response,immune res…	GO:0052033	obsolete pathogen-associated molecular pattern dependent induction by symbiont of host innate immune response	FALSE
HanXRQChr10g0280811	HanXRQChr10	Probable non-intrinsic ABC protein 4	GO:0005576, GO:0005622, GO:0016020, GO:0042626, GO:0000902, GO:0006858, GO:0006897, GO:0016049, GO:0048193, GO:0055085	['cell morphogenesis', 'extracellular region', 'intracellular anatomical structure', 'extracellular transport', 'endocytosis', 'membrane', 'cell growth', 'ATPase-coupled transmembrane transporter activity', 'Golgi vesicle transport', 'transmembrane transport']	Green24	0.08	Root18	0.00	TRUE	GO:0098542	defense response to other organism	GO:0006952	defense response	FALSE
HanXRQChr10g0281431	HanXRQChr10	Putative photosystem II PsbW%2C class 2	GO:0044424, GO:0044425	['obsolete intracellular part', 'obsolete membrane part']	Green4	0.27			FALSE	GO:0009610	response to symbiotic fungus	GO:0045088	regulation of innate immune response	FALSE
HanXRQChr10g0281541	HanXRQChr10	Probable salt tolerance zinc finger	GO:0005488	['binding']			Root48	0.96	FALSE	GO:0002376,GO:0009620	immune system process,response to fungus	GO:0031348	negative regulation of defense response	FALSE
HanXRQChr10g0281871	HanXRQChr10	Probable calmodulin	GO:0005509	['calcium ion binding']			Root18	0.21	TRUE	GO:0009817,GO:0002376,GO:0006952,GO:0098542,GO:0006955	defense response to fungus,immune system process,defense response,defense response to other organism,immune response	GO:0045087	innate immune response	FALSE
HanXRQChr10g0283071	HanXRQChr10	Probable alpha/beta-Hydrolases superfamily protein	GO:0005622, GO:0052689, GO:0000165, GO:0000303, GO:0006612, GO:0008219, GO:0009409, GO:0009414, GO:0009733, GO:0009738, GO:0009845, GO:0009862, GO:0009867, GO:0009873, GO:0009939, GO:0010162, GO:0010325, GO:0010363, GO:0010476, GO:0030968, GO:0031348, GO:0042538, GO:0043069, GO:0048444, GO:0050832	['MAPK cascade', 'response to superoxide', 'intracellular anatomical structure', 'protein targeting to membrane', 'cell death', 'response to cold', 'response to water deprivation', 'response to auxin', 'abscisic acid-activated signaling pathway', 'seed germination', 'systemic acquired resistance, salicylic acid mediated signaling pathway', 'jasmonic acid mediated signaling pathway', 'ethylene-act…	Green5	0.11	Root26	0.26	TRUE	GO:0009817,GO:0009617,GO:0098542,GO:0045087,GO:0009610,GO:0002376,GO:0006952,GO:0006955,GO:0031347	defense response to fungus,response to bacterium,defense response to other organism,innate immune response,response to symbiotic fungus,immune system process,defense response,immune response,regulation of defense response	GO:0050832	defense response to fungus	FALSE
HanXRQChr10g0283751	HanXRQChr10	Putative alpha/Beta hydrolase fold	GO:0000139, GO:0005576, GO:0005789, GO:0016021, GO:0052689, GO:0008152, GO:0009737	['Golgi membrane', 'extracellular region', 'endoplasmic reticulum membrane', 'metabolic process', 'response to abscisic acid', 'integral component of membrane', 'carboxylic ester hydrolase activity']			Root18	0.30	TRUE	GO:0098542,GO:0006952,GO:0006955,GO:0009610,GO:0002376,GO:0045087,GO:0009617	defense response to other organism,defense response,immune response,response to symbiotic fungus,immune system process,innate immune response,response to bacterium	GO:0006952	defense response	FALSE
HanXRQChr10g0284751	HanXRQChr10	Probable gibberellin 2-beta-dioxygenase 2	GO:0016706, GO:0046872, GO:0044710	['2-oxoglutarate-dependent dioxygenase activity', nan, 'metal ion binding']			Root60	0.31	FALSE	GO:0045088,GO:0002376,GO:0002682,GO:0009814,GO:0009817,GO:0009610,GO:0006955,GO:0050776,GO:0045087,GO:0009617,GO:0098542,GO:0031347,GO:0006952	regulation of innate immune response,immune system process,regulation of immune system process,defense response to other organism,defense response to fungus,response to symbiotic fungus,immune response,regulation of immune response,innate immune response,response to bacterium,defense response to other organism,regulation of defense response,defense response	GO:0009620	response to fungus	FALSE
HanXRQChr10g0285221	HanXRQChr10	Probable (3S%2C6E)-nerolidol synthase 1%2C chloroplastic	GO:0016838, GO:0046872	['carbon-oxygen lyase activity, acting on phosphates', 'metal ion binding']	Green16	0.19			TRUE	GO:0006952,GO:0045087,GO:0002376,GO:0009817,GO:0031347,GO:0009610,GO:0098542,GO:0006955	defense response,innate immune response,immune system process,defense response to fungus,regulation of defense response,response to symbiotic fungus,defense response to other organism,immune response	GO:0031347	regulation of defense response	FALSE
HanXRQChr10g0285981	HanXRQChr10	Putative metallo-dependent phosphatase-like	GO:0005829, GO:0016787, GO:0008152	['cytosol', 'metabolic process', 'hydrolase activity']			Root44	0.49	TRUE	GO:0009620,GO:0050832	response to fungus,defense response to fungus	GO:0009620,GO:0031348	response to fungus,negative regulation of defense response	FALSE
HanXRQChr10g0286851	HanXRQChr10	Putative SPRY domain%3B Concanavalin A-like lectin/glucanase domain			Green5	0.11	Root23	0.15	TRUE	GO:0098542,GO:0009817,GO:0006952,GO:0006955,GO:0002376	defense response to other organism,defense response to fungus,defense response,immune response,immune system process	GO:0006952	defense response	FALSE
HanXRQChr10g0288691	HanXRQChr10	Uncharacterized conserved protein	GO:0015996	['chlorophyll catabolic process']	Green21	0.40	Root11	0.89	FALSE	GO:0052542,GO:0045088,GO:0050776,GO:0002682,GO:0098542,GO:0009817,GO:0006952,GO:0002376,GO:0009814,GO:0006955,GO:0045087,GO:0031349,GO:0031347	defense response by callose deposition,regulation of innate immune response,regulation of immune response,regulation of immune system process,defense response to other organism,defense response to fungus,defense response,immune system process,defense response to other organism,immune response,innate immune response,positive regulation of defense response,regulation of defense response	GO:0031347,GO:0098542	regulation of defense response,defense response to other organism	TRUE	X9324	B	-735549
HanXRQChr10g0289061	HanXRQChr10	Uncharacterized protein%2C partly conserved in plant genome(s)%2C supported by expression data			Green59	0.74			FALSE	GO:0009610,GO:0006952,GO:0006955,GO:0050776,GO:0009620,GO:0098542,GO:0002376	response to symbiotic fungus,defense response,immune response,regulation of immune response,response to fungus,defense response to other organism,immune system process	GO:0031348	negative regulation of defense response	FALSE
HanXRQChr10g0290471	HanXRQChr10	Putative cGMP-dependent kinase	GO:0005622, GO:0004674, GO:0023014, GO:0032147, GO:0035556	['protein serine/threonine kinase activity', 'intracellular anatomical structure', nan, 'activation of protein kinase activity', 'intracellular signal transduction']	Green18	0.26	Root8	0.15	TRUE	GO:0006952	defense response	GO:0006952	defense response	FALSE
HanXRQChr10g0290881	HanXRQChr10	Probable putative xanthine/uracil permease C887.17	GO:0016021, GO:0005345, GO:0015853, GO:0015854, GO:1904823	['purine nucleobase transmembrane transporter activity', 'adenine transport', 'guanine transport', 'integral component of membrane', 'purine nucleobase transmembrane transport']	Green13	0.38	Root23	0.02	FALSE	GO:0009610,GO:0006955,GO:0031347,GO:0006952,GO:0002376	response to symbiotic fungus,immune response,regulation of defense response,defense response,immune system process	GO:0031347	regulation of defense response	FALSE
HanXRQChr10g0291211	HanXRQChr10	Probable magnesium transporter CorA-like family protein	GO:0016021, GO:0046873, GO:0009697, GO:0009863, GO:0030001, GO:0030968, GO:0031348, GO:0045087, GO:0055085	['salicylic acid biosynthetic process', 'salicylic acid mediated signaling pathway', 'integral component of membrane', 'metal ion transport', 'endoplasmic reticulum unfolded protein response', 'negative regulation of defense response', 'innate immune response', 'metal ion transmembrane transporter activity', 'transmembrane transport']	Green18	0.43	Root30	0.01	TRUE	GO:0098542,GO:0050776,GO:0002682,GO:0045087,GO:0006955,GO:0045088,GO:0002376,GO:0031347,GO:0006952,GO:0009610	defense response to other organism,regulation of immune response,regulation of immune system process,innate immune response,immune response,regulation of innate immune response,immune system process,regulation of defense response,defense response,response to symbiotic fungus	GO:0031347,GO:0050832	regulation of defense response,defense response to fungus	FALSE
HanXRQChr10g0291301	HanXRQChr10	Putative serine/threonine/dual specificity protein kinase%2C catalytic domain%3B Protein kinase-like domain%3B Leucine-rich repeat-containing N-terminal%2C plant-type%3B Leucine-rich repeat domain%2C L domain-like	GO:0005622, GO:0016020, GO:0000166, GO:0004672, GO:0008233, GO:0006468, GO:0009791, GO:0009888, GO:0044702, GO:0048608, GO:0050794, GO:0050896	['nucleotide binding', 'protein kinase activity', 'intracellular anatomical structure', 'protein phosphorylation', 'peptidase activity', 'post-embryonic development', 'tissue development', 'membrane', nan, 'reproductive structure development', 'regulation of cellular process', 'response to stimulus']			Root23	0.25	FALSE	GO:0098542,GO:0009620,GO:0031347,GO:0045088,GO:0009814,GO:0006955,GO:0009817,GO:0002376,GO:0050776,GO:0002679,GO:0045087,GO:0002218,GO:0031348,GO:0050832,GO:0002253,GO:0002252,GO:0006952,GO:0002682	defense response to other organism,response to fungus,regulation of defense response,regulation of innate immune response,defense response to other organism,immune response,defense response to fungus,immune system process,regulation of immune response,respiratory burst involved in defense response,innate immune response,activation of innate immune response,negative regulation of defense response,…	GO:0002679	respiratory burst involved in defense response	TRUE	X9267	B	815912
HanXRQChr10g0291911	HanXRQChr10	Putative cytochrome b5-like heme/steroid binding domain	GO:0012505, GO:0016021, GO:0016491, GO:0020037	['endomembrane system', 'integral component of membrane', 'oxidoreductase activity', 'heme binding']	Green14	0.22	Root13	0.61	FALSE	GO:0045087,GO:0031347,GO:0050776,GO:0002682,GO:0098542,GO:0009814,GO:0045088,GO:0006952,GO:0006955,GO:0002376	innate immune response,regulation of defense response,regulation of immune response,regulation of immune system process,defense response to other organism,defense response to other organism,regulation of innate immune response,defense response,immune response,immune system process	GO:0031347,GO:0045087	regulation of defense response,innate immune response	FALSE
HanXRQChr10g0291961	HanXRQChr10	Probable magnesium-protoporphyrin IX monomethyl ester [oxidative] cyclase%2C chloroplastic	GO:0009534, GO:0009941, GO:0003677, GO:0046872, GO:0048529, GO:0006364, GO:0006636, GO:0009416, GO:0009658, GO:0010027, GO:0010207, GO:0015995, GO:0019216, GO:0019288, GO:0019344, GO:0031408, GO:0055114, GO:1901401	['DNA binding', 'rRNA processing', 'unsaturated fatty acid biosynthetic process', 'response to light stimulus', 'chloroplast thylakoid', 'chloroplast organization', 'chloroplast envelope', 'thylakoid membrane organization', 'photosystem II assembly', 'chlorophyll biosynthetic process', 'regulation of lipid metabolic process', 'isopentenyl diphosphate biosynthetic process, methylerythritol 4-phosp…	Green16	0.66	Root8	0.07	TRUE	GO:0009610	response to symbiotic fungus	GO:0002238	response to molecule of fungal origin	FALSE
HanXRQChr10g0291991	HanXRQChr10	Probable eukaryotic aspartyl protease family protein	GO:0008233, GO:0019538	['peptidase activity', 'protein metabolic process']	Green18	0.77	Root16	0.11	TRUE	GO:0009610,GO:0006952,GO:0050832,GO:0002376,GO:0045088,GO:0006955,GO:0009620,GO:0009814,GO:0031347,GO:0098542,GO:0031348,GO:0045087,GO:0050776,GO:0002682	response to symbiotic fungus,defense response,defense response to fungus,immune system process,regulation of innate immune response,immune response,response to fungus,defense response to other organism,regulation of defense response,defense response to other organism,negative regulation of defense response,innate immune response,regulation of immune response,regulation of immune system process	GO:0009620,GO:0031348	response to fungus,negative regulation of defense response	FALSE
HanXRQChr10g0293051	HanXRQChr10	Probable golgi nucleotide sugar transporter 1	GO:0016021, GO:0005458, GO:0008643, GO:1990570	['GDP-mannose transmembrane transporter activity', 'carbohydrate transport', 'integral component of membrane', 'GDP-mannose transmembrane transport']	Green5	0.14	Root18	0.55	TRUE	GO:0002682,GO:0045087,GO:0031347,GO:0098542,GO:0050776,GO:0045088,GO:0009814,GO:0002376,GO:0006952,GO:0006955	regulation of immune system process,innate immune response,regulation of defense response,defense response to other organism,regulation of immune response,regulation of innate immune response,defense response to other organism,immune system process,defense response,immune response	GO:0031347	regulation of defense response	FALSE
HanXRQChr10g0294591	HanXRQChr10	Putative DNA-binding pseudobarrel domain			Green18	0.04	Root4	0.03	TRUE	GO:0009817,GO:0009610,GO:0006955,GO:0045087,GO:0002376,GO:0006952	defense response to fungus,response to symbiotic fungus,immune response,innate immune response,immune system process,defense response	GO:0006952,GO:0009620	defense response,response to fungus	FALSE
HanXRQChr10g0295161	HanXRQChr10	Putative protein of unknown function DUF1517	GO:0009507, GO:0016021	['chloroplast', 'integral component of membrane']	Green3	0.43	Root8	0.18	FALSE	GO:0002376,GO:0031347,GO:0006952	immune system process,regulation of defense response,defense response	GO:0031347	regulation of defense response	TRUE	X13502	B	-201571
HanXRQChr10g0296481	HanXRQChr10	Probable major facilitator superfamily protein	GO:0005737, GO:0005887, GO:0009506, GO:0005358, GO:0009414, GO:0009651, GO:0009737, GO:0015992, GO:0043090, GO:0046323, GO:0098655, GO:1904659	['high-affinity glucose:proton symporter activity', 'cytoplasm', 'integral component of plasma membrane', 'response to water deprivation', 'plasmodesma', 'response to salt stress', 'response to abscisic acid', nan, 'amino acid import', 'glucose import', 'cation transmembrane transport', 'glucose transmembrane transport']	Green39	0.40	Root15	0.30	TRUE	GO:0009610,GO:0098542,GO:0002376,GO:0009814,GO:0006952,GO:0045087,GO:0006955,GO:0031347	response to symbiotic fungus,defense response to other organism,immune system process,defense response to other organism,defense response,innate immune response,immune response,regulation of defense response	GO:0006952	defense response	TRUE	ORS437	B	-720365
HanXRQChr10g0296571	HanXRQChr10	Probable leucine-rich repeat (LRR) family protein			Green18	0.36	Root7	0.04	TRUE	GO:0006952,GO:0009610,GO:0009817,GO:0045087,GO:0002376,GO:0006955,GO:0098542,GO:0031347	defense response,response to symbiotic fungus,defense response to fungus,innate immune response,immune system process,immune response,defense response to other organism,regulation of defense response	GO:0006955,GO:0098542	immune response,defense response to other organism	FALSE
HanXRQChr10g0297371	HanXRQChr10	Probable geranylgeranyl reductase	GO:0016740, GO:0032440, GO:0008299, GO:0055114	['isoprenoid biosynthetic process', 'transferase activity', '2-alkenal reductase [NAD(P)+] activity', 'obsolete oxidation-reduction process']	Green16	0.26	Root59	0.04	TRUE	GO:0031347,GO:0002376,GO:0006952	regulation of defense response,immune system process,defense response	GO:0006952	defense response	FALSE
HanXRQChr10g0297851	HanXRQChr10	Probable protein phosphatase 2C family protein	GO:0005622, GO:0004722, GO:0046872, GO:0006470, GO:0006612, GO:0010200, GO:0010363, GO:0030968, GO:0043069, GO:0052542	['protein serine/threonine phosphatase activity', 'intracellular anatomical structure', 'protein dephosphorylation', 'protein targeting to membrane', 'response to chitin', 'regulation of plant-type hypersensitive response', 'endoplasmic reticulum unfolded protein response', 'negative regulation of programmed cell death', 'metal ion binding', 'defense response by callose deposition']	Green24	0.25	Root18	0.13	TRUE	GO:0050832,GO:0009814,GO:0045088,GO:0006952,GO:0050776,GO:0002376,GO:0009617,GO:0098542,GO:0042742,GO:0006955,GO:0009620	defense response to fungus,defense response to other organism,regulation of innate immune response,defense response,regulation of immune response,immune system process,response to bacterium,defense response to other organism,defense response to bacterium,immune response,response to fungus	GO:0042742	defense response to bacterium	TRUE	HeAn_C_8563.1 / X9315	B / B	-7908 / 726347
HanXRQChr10g0298241	HanXRQChr10	Putative protein kinase%2C ATP binding site%3B Calcium/calmodulin-dependent/calcium-dependent protein kinase	GO:0016020, GO:0000166, GO:0004672, GO:0016310	['nucleotide binding', 'protein kinase activity', 'membrane', 'phosphorylation']	Green24	0.24	Root18	0.17	TRUE	GO:0009817,GO:0009610,GO:0009617,GO:0006952,GO:0045087,GO:0045088,GO:0031347,GO:0002376,GO:0002682,GO:0098542,GO:0006955,GO:0050776,GO:0052542	defense response to fungus,response to symbiotic fungus,response to bacterium,defense response,innate immune response,regulation of innate immune response,regulation of defense response,immune system process,regulation of immune system process,defense response to other organism,immune response,regulation of immune response,defense response by callose deposition	GO:0052542	defense response by callose deposition	FALSE
HanXRQChr10g0298281	HanXRQChr10	Putative amino acid transporter%2C transmembrane domain	GO:0016021, GO:0015171, GO:0003333	['amino acid transmembrane transport', 'amino acid transmembrane transporter activity', 'integral component of membrane']			Root23	0.14	FALSE	GO:0045087,GO:0031347,GO:0006952,GO:0045088,GO:0002376,GO:0009610,GO:0006955,GO:0050776,GO:0002682	innate immune response,regulation of defense response,defense response,regulation of innate immune response,immune system process,response to symbiotic fungus,immune response,regulation of immune response,regulation of immune system process	GO:0052542	defense response by callose deposition	FALSE
HanXRQChr10g0299391	HanXRQChr10	Probable cytochrome c	GO:0005758, GO:0016021, GO:0070469, GO:0009055, GO:0020037, GO:0046872, GO:0006122, GO:0006123	['mitochondrial intermembrane space', 'mitochondrial electron transport, ubiquinol to cytochrome c', 'mitochondrial electron transport, cytochrome c to oxygen', 'electron transfer activity', 'integral component of membrane', 'heme binding', 'metal ion binding', 'respirasome']	Green0	0.11	Root18	0.75	TRUE	GO:0009610,GO:0006952,GO:0045088,GO:0098542,GO:0002682,GO:0002376,GO:0031347,GO:0045087,GO:0050776,GO:0006955	response to symbiotic fungus,defense response,regulation of innate immune response,defense response to other organism,regulation of immune system process,immune system process,regulation of defense response,innate immune response,regulation of immune response,immune response	GO:0052542	defense response by callose deposition	FALSE
HanXRQChr10g0299551	HanXRQChr10	Probable protein kinase family protein / C-type lectin domain-containing protein	GO:0016021, GO:0004713, GO:0005044, GO:0005524, GO:0006346, GO:0006898, GO:0007267, GO:0009616, GO:0009855, GO:0009887, GO:0010014, GO:0010048, GO:0010050, GO:0010051, GO:0010073, GO:0010267, GO:0018108, GO:0035196, GO:0048439	['protein tyrosine kinase activity', 'scavenger receptor activity', 'ATP binding', 'DNA methylation-dependent heterochromatin assembly', 'receptor-mediated endocytosis', 'cell-cell signaling', 'RNAi-mediated antiviral immune response', 'determination of bilateral symmetry', 'animal organ morphogenesis', 'meristem initiation', 'vernalization response', 'vegetative phase change', 'xylem and phloem …	Green25	0.23	Root66	0.14	FALSE	GO:0009817,GO:0002376	defense response to fungus,immune system process	GO:0052033	obsolete pathogen-associated molecular pattern dependent induction by symbiont of host innate immune response	FALSE
HanXRQChr10g0302061	HanXRQChr10	Putative C2 domain	GO:0005509, GO:0005544	['calcium ion binding', 'calcium-dependent phospholipid binding']	Green18	0.38	Root13	0.05	TRUE	GO:0031347,GO:0045087,GO:0006952,GO:0031348,GO:0002376,GO:0006955,GO:0098542	regulation of defense response,innate immune response,defense response,negative regulation of defense response,immune system process,immune response,defense response to other organism	GO:0031347	regulation of defense response	FALSE
HanXRQChr10g0303941	HanXRQChr10	Probable protein kinase superfamily protein	GO:0004672, GO:0005524, GO:0006468, GO:0050794	['protein kinase activity', 'ATP binding', 'protein phosphorylation', 'regulation of cellular process']	Green18	0.14	Root0	0.16	TRUE	GO:0009610,GO:0006955,GO:0006952,GO:0002376,GO:0031347	response to symbiotic fungus,immune response,defense response,immune system process,regulation of defense response	GO:0006952	defense response	FALSE
HanXRQChr10g0305611	HanXRQChr10	Probable SH2 domain protein A			Green33	0.03	Root22	0.15	FALSE	GO:0006952,GO:0009814,GO:0002376,GO:0045087,GO:0098542,GO:0009817,GO:0006955,GO:0009610,GO:0031347	defense response,defense response to other organism,immune system process,innate immune response,defense response to other organism,defense response to fungus,immune response,response to symbiotic fungus,regulation of defense response	GO:0031347	regulation of defense response	FALSE
HanXRQChr10g0306321	HanXRQChr10	Probable ypt/Rab-GAP domain of gyp1p superfamily protein	GO:0030048, GO:0051645, GO:0051646, GO:0060151	['actin filament-based movement', 'Golgi localization', 'mitochondrion localization', 'peroxisome localization']	Green0	0.11	Root18	0.08	TRUE	GO:0051607,GO:0009616,GO:0002252	defense response to virus,RNAi-mediated antiviral immune response,immune effector process	GO:0052544	defense response by callose deposition in cell wall	TRUE	snp.10462 / snp.10452	B / B	-906599 / -590375
HanXRQChr10g0306681	HanXRQChr10	Probable cation exchanger 6	GO:0016021, GO:0015369, GO:0070588	['calcium:proton antiporter activity', 'integral component of membrane', 'calcium ion transmembrane transport']	Green18	0.43	Root18	0.08	TRUE	GO:0098542,GO:0006955,GO:0002376,GO:0009610,GO:0045087,GO:0006952	defense response to other organism,immune response,immune system process,response to symbiotic fungus,innate immune response,defense response	GO:0006952	defense response	TRUE	snp.10462 / ORS380	B / B	994862 / 926289
HanXRQChr10g0309131	HanXRQChr10	Putative toll/interleukin-1 receptor homology (TIR) domain%3B P-loop containing nucleoside triphosphate hydrolase	GO:0005886, GO:0005524, GO:0000271, GO:0007165, GO:0009630	['polysaccharide biosynthetic process', 'ATP binding', 'plasma membrane', 'signal transduction', 'gravitropism']			Root1	0.21	FALSE	GO:0031347,GO:0045087,GO:0006955,GO:0098542,GO:0052542,GO:0002682,GO:0002252,GO:0009610,GO:0050776,GO:0045088,GO:0006952,GO:0002376	regulation of defense response,innate immune response,immune response,defense response to other organism,defense response by callose deposition,regulation of immune system process,immune effector process,response to symbiotic fungus,regulation of immune response,regulation of innate immune response,defense response,immune system process	GO:0006952,GO:0052542	defense response,defense response by callose deposition	TRUE	snp.86780_47	B	-734241
HanXRQChr10g0309421	HanXRQChr10	Probable alpha/beta-Hydrolases superfamily protein	GO:0007165, GO:0009617, GO:0009719, GO:0010941, GO:0031323, GO:0031347, GO:0044710, GO:0045087, GO:0071229, GO:0071310, GO:0071704, GO:0098542, GO:1901701	['signal transduction', 'response to bacterium', 'response to endogenous stimulus', 'regulation of cell death', 'regulation of cellular metabolic process', 'regulation of defense response', nan, 'innate immune response', 'cellular response to acid chemical', 'cellular response to organic substance', 'organic substance metabolic process', 'defense response to other organism', 'cellular response to…	Green5	0.46	Root44	0.27	TRUE	GO:0009617,GO:0002237	response to bacterium,response to molecule of bacterial origin	GO:0002237	response to molecule of bacterial origin	TRUE	snp.10561 / snp.86780_47	B / B	296388 / 706908
HanXRQChr10g0309761	HanXRQChr10	Putative harbinger transposase-derived nuclease domain					Root18	0.71	TRUE	GO:0002376,GO:0009610,GO:0006952,GO:0006955,GO:0052542,GO:0031347	immune system process,response to symbiotic fungus,defense response,immune response,defense response by callose deposition,regulation of defense response	GO:0006952	defense response	FALSE
HanXRQChr10g0310191	HanXRQChr10	Putative glutamine synthetase type I%3B Glutamine synthetase%2C N-terminal conserved site%3B Glutamine synthetase%2C glycine-rich site	GO:0009535, GO:0009570, GO:0009941, GO:0022626, GO:0048046, GO:0004356, GO:0005524, GO:0006096, GO:0006098, GO:0006542, GO:0006833, GO:0006972, GO:0007030, GO:0007568, GO:0009409, GO:0009637, GO:0009644, GO:0009744, GO:0009749, GO:0009750, GO:0010114, GO:0010155, GO:0010218, GO:0019344, GO:0019676	['glutamate-ammonia ligase activity', 'ATP binding', 'glycolytic process', 'pentose-phosphate shunt', 'glutamine biosynthetic process', 'water transport', 'hyperosmotic response', 'Golgi organization', 'aging', 'response to cold', 'chloroplast thylakoid membrane', 'chloroplast stroma', 'response to blue light', 'response to high light intensity', 'response to sucrose', 'response to glucose', 'res…	Green16	0.70			TRUE	GO:0009610,GO:0006955,GO:0002682,GO:0009817,GO:0050776,GO:0045087,GO:0002376,GO:0098542,GO:0006952	response to symbiotic fungus,immune response,regulation of immune system process,defense response to fungus,regulation of immune response,innate immune response,immune system process,defense response to other organism,defense response	GO:0031347,GO:0050832	regulation of defense response,defense response to fungus	FALSE
HanXRQChr10g0310411	HanXRQChr10	Probable RING/U-box superfamily protein	GO:0008270	['zinc ion binding']	Green18	0.17	Root1	0.01	TRUE	GO:0042742,GO:0009814,GO:0009617,GO:0006955,GO:0031348,GO:0045088,GO:0031347,GO:0002376,GO:0002682,GO:0045087,GO:0050832,GO:0006952,GO:0050776,GO:0098542,GO:0009620	defense response to bacterium,defense response to other organism,response to bacterium,immune response,negative regulation of defense response,regulation of innate immune response,regulation of defense response,immune system process,regulation of immune system process,innate immune response,defense response to fungus,defense response,regulation of immune response,defense response to other organis…	GO:0009620,GO:0031348	response to fungus,negative regulation of defense response	FALSE
HanXRQChr10g0312121	HanXRQChr10	Putative PH domain-like%3B Cathepsin propeptide inhibitor domain (I29)	GO:0005886	['plasma membrane']	Green28	0.48	Root13	0.33	FALSE	GO:0009610,GO:0002252,GO:0031347,GO:0052542,GO:0006955,GO:0002376,GO:0006952	response to symbiotic fungus,immune effector process,regulation of defense response,defense response by callose deposition,immune response,immune system process,defense response	GO:0031347	regulation of defense response	FALSE
HanXRQChr10g0312481	HanXRQChr10	Probable aldehyde dehydrogenase family 7 member A1	GO:0005829, GO:0004029, GO:0000303, GO:0006081, GO:0009733, GO:0009743, GO:0009873, GO:0015996, GO:0055114	['response to superoxide', 'aldehyde dehydrogenase (NAD+) activity', 'cytosol', 'cellular aldehyde metabolic process', 'response to auxin', 'response to carbohydrate', 'ethylene-activated signaling pathway', 'chlorophyll catabolic process', 'obsolete oxidation-reduction process']	Green0	0.13	Root26	0.68	FALSE	GO:0009610	response to symbiotic fungus	GO:0002238	response to molecule of fungal origin	FALSE
HanXRQChr10g0312591	HanXRQChr10	Putative cytochrome P450	GO:0016021, GO:0005506, GO:0016709, GO:0020037, GO:0044550, GO:0055114	['iron ion binding', 'integral component of membrane', 'oxidoreductase activity, acting on paired donors, with incorporation or reduction of molecular oxygen, NAD(P)H as one donor, and incorporation of one atom of oxygen', 'heme binding', 'secondary metabolite biosynthetic process', 'obsolete oxidation-reduction process']	Green5	0.13	Root44	0.22	TRUE	GO:0009610	response to symbiotic fungus	GO:0098542	defense response to other organism	FALSE
HanXRQChr10g0312661	HanXRQChr10	Putative serine/threonine/dual specificity protein kinase%2C catalytic domain%3B Concanavalin A-like lectin/glucanase domain%3B Mitogen-activated protein kinase kinase kinase 12/13%3B Wall-associated receptor kinase%2C galacturonan-binding domain	GO:0016021, GO:0004674, GO:0005524, GO:0030247, GO:0006468	['protein serine/threonine kinase activity', 'ATP binding', 'protein phosphorylation', 'integral component of membrane', 'polysaccharide binding']			Root23	0.21	FALSE	GO:0006955,GO:0009610,GO:0009616,GO:0098542,GO:0002252,GO:0006952,GO:0002376,GO:0051607,GO:0045087,GO:0031347	immune response,response to symbiotic fungus,RNAi-mediated antiviral immune response,defense response to other organism,immune effector process,defense response,immune system process,defense response to virus,innate immune response,regulation of defense response	GO:0006952	defense response	FALSE
HanXRQChr10g0313321	HanXRQChr10	Putative heavy metal-associated domain%2C HMA					Root44	0.45	TRUE	GO:0045087,GO:0009620,GO:0006955,GO:0002376,GO:0002682,GO:0050776,GO:0042742,GO:0009814,GO:0052542,GO:0009817,GO:0002679,GO:0031348,GO:0031347,GO:0098542,GO:0009617,GO:0006952,GO:0002252,GO:0045088	innate immune response,response to fungus,immune response,immune system process,regulation of immune system process,regulation of immune response,defense response to bacterium,defense response to other organism,defense response by callose deposition,defense response to fungus,respiratory burst involved in defense response,negative regulation of defense response,regulation of defense response,defe…	GO:0006952	defense response	FALSE
HanXRQChr10g0313741	HanXRQChr10	Probable omega-6 fatty acid desaturase%2C chloroplastic	GO:0009941, GO:0016021, GO:0016491, GO:0000096, GO:0006546, GO:0006655, GO:0006733, GO:0006766, GO:0008652, GO:0009072, GO:0009106, GO:0009108, GO:0009117, GO:0009695, GO:0010205, GO:0015995, GO:0016117, GO:0019216, GO:0019288, GO:0019684, GO:0019748, GO:0031408, GO:0035304, GO:0044272, GO:0055114	['sulfur amino acid metabolic process', 'glycine catabolic process', 'phosphatidylglycerol biosynthetic process', 'obsolete oxidoreduction coenzyme metabolic process', 'vitamin metabolic process', 'cellular amino acid biosynthetic process', 'aromatic amino acid family metabolic process', 'lipoate metabolic process', 'obsolete coenzyme biosynthetic process', 'nucleotide metabolic process', 'jasmon…	Green16	0.29	Root5	0.03	TRUE	GO:0006955,GO:0045087,GO:0009817,GO:0002682,GO:0098542,GO:0045088,GO:0031347,GO:0009610,GO:0002376,GO:0009814,GO:0006952,GO:0050776	immune response,innate immune response,defense response to fungus,regulation of immune system process,defense response to other organism,regulation of innate immune response,regulation of defense response,response to symbiotic fungus,immune system process,defense response to other organism,defense response,regulation of immune response	GO:0006952	defense response	FALSE
HanXRQChr10g0314411	HanXRQChr10	Putative armadillo-type fold					Root26	0.69	FALSE	GO:0050832,GO:0006952,GO:0009814,GO:0006955,GO:0098542,GO:0031347,GO:0045087,GO:0009620,GO:0050776,GO:0002682,GO:0045088,GO:0031348,GO:0002376	defense response to fungus,defense response,defense response to other organism,immune response,defense response to other organism,regulation of defense response,innate immune response,response to fungus,regulation of immune response,regulation of immune system process,regulation of innate immune response,negative regulation of defense response,immune system process	GO:0031348,GO:0050832	negative regulation of defense response,defense response to fungus	FALSE
HanXRQChr10g0314801	HanXRQChr10	Probable peroxidase superfamily protein	GO:0005576, GO:0005829, GO:0004601, GO:0020037, GO:0046872, GO:0006979, GO:0009855, GO:0009944, GO:0010014, GO:0010075, GO:0042744, GO:0055114, GO:0098869	['peroxidase activity', 'extracellular region', 'cytosol', 'response to oxidative stress', 'determination of bilateral symmetry', 'polarity specification of adaxial/abaxial axis', 'meristem initiation', 'regulation of meristem growth', 'heme binding', 'hydrogen peroxide catabolic process', 'metal ion binding', 'obsolete oxidation-reduction process', 'cellular oxidant detoxification']	Green13	0.32	Root14	0.51	FALSE	GO:0006955,GO:0009817,GO:0002376,GO:0098542,GO:0006952,GO:0009610,GO:0045087	immune response,defense response to fungus,immune system process,defense response to other organism,defense response,response to symbiotic fungus,innate immune response	GO:0098542	defense response to other organism	FALSE
HanXRQChr10g0315601	HanXRQChr10	Putative F-box domain%3B Leucine-rich repeat domain%2C L domain-like	GO:0016020, GO:0009723, GO:0009733, GO:0010260	['response to ethylene', 'response to auxin', 'obsolete animal organ senescence', 'membrane']	Green37	0.05	Root16	0.02	FALSE	GO:0009610	response to symbiotic fungus	GO:0098542	defense response to other organism	TRUE	ORS691	B	133454
HanXRQChr10g0315961	HanXRQChr10	Probable respiratory burst oxidase homologue D	GO:0016021, GO:0004601, GO:0005509, GO:0016174, GO:0055114, GO:0098869	['peroxidase activity', 'calcium ion binding', 'integral component of membrane', 'NAD(P)H oxidase H2O2-forming activity', 'obsolete oxidation-reduction process', 'cellular oxidant detoxification']	Green18	0.70	Root4	0.13	TRUE	GO:0098542,GO:0009617,GO:0002237	defense response to other organism,response to bacterium,response to molecule of bacterial origin	GO:0006952	defense response	TRUE	ORS691 / snp.10681	B / B	-896270 / -236131
HanXRQChr10g0318651	HanXRQChr10	Probable glyoxysomal fatty acid beta-oxidation multifunctional protein MFP-a EC%3D5.1.2.3 EC%3D5.3.3.8 EC%3D1.1.1.35	GO:0005618, GO:0009506, GO:0009507, GO:0016021, GO:0003857, GO:0008692, GO:0006631, GO:0009695, GO:0009908, GO:0055114	['3-hydroxyacyl-CoA dehydrogenase activity', 'cell wall', 'fatty acid metabolic process', '3-hydroxybutyryl-CoA epimerase activity', 'plasmodesma', 'chloroplast', 'jasmonic acid biosynthetic process', 'flower development', 'integral component of membrane', 'obsolete oxidation-reduction process']	Green5	0.14	Root23	0.77	TRUE	GO:0031347,GO:0045088,GO:0045087,GO:0006955,GO:0009610,GO:0006952,GO:0098542,GO:0009817,GO:0002376,GO:0009617	regulation of defense response,regulation of innate immune response,innate immune response,immune response,response to symbiotic fungus,defense response,defense response to other organism,defense response to fungus,immune system process,response to bacterium	GO:0002679,GO:0031347	respiratory burst involved in defense response,regulation of defense response	FALSE
HanXRQChr10g0319131	HanXRQChr10	Probable LOCATED IN: endoplasmic reticulum%2C plasma membrane	GO:0005783, GO:0005886, GO:0016740, GO:0006457, GO:0009408, GO:0009627, GO:0009644, GO:0034976, GO:0042542	['endoplasmic reticulum', 'plasma membrane', 'protein folding', 'response to heat', 'systemic acquired resistance', 'response to high light intensity', 'transferase activity', 'response to endoplasmic reticulum stress', 'response to hydrogen peroxide']	Green36	0.36	Root57	0.47	FALSE	GO:0006955,GO:0006952,GO:0009814,GO:0031347,GO:0045087,GO:0002376,GO:0098542,GO:0009817,GO:0045088,GO:0050776,GO:0002682	immune response,defense response,defense response to other organism,regulation of defense response,innate immune response,immune system process,defense response to other organism,defense response to fungus,regulation of innate immune response,regulation of immune response,regulation of immune system process	GO:0006952	defense response	FALSE
HanXRQChr10g0319531	HanXRQChr10	Putative serine/threonine/dual specificity protein kinase%2C catalytic domain%3B Protein kinase-like domain	GO:0005737, GO:0004674, GO:0005524, GO:0007346, GO:0023014, GO:0031098, GO:0032147, GO:0042981	['protein serine/threonine kinase activity', 'ATP binding', 'cytoplasm', 'regulation of mitotic cell cycle', nan, 'stress-activated protein kinase signaling cascade', 'activation of protein kinase activity', 'regulation of apoptotic process']	Green5	0.44	Root23	0.14	TRUE	GO:0045089,GO:0031349,GO:0050778,GO:0045087,GO:0002376,GO:0006955,GO:0009814,GO:0002684	positive regulation of innate immune response,positive regulation of defense response,positive regulation of immune response,innate immune response,immune system process,immune response,defense response to other organism,positive regulation of immune system process	GO:0052033	obsolete pathogen-associated molecular pattern dependent induction by symbiont of host innate immune response	TRUE	HanXRQChr10g0319691	B	-193700
HanXRQChr11g0320251	HanXRQChr11	Probable one-helix protein 2	GO:0009534, GO:0009639	['chloroplast thylakoid', 'response to red or far red light']	Green21	0.74	Root3	0.04	FALSE	GO:0009610,GO:0002376,GO:0006952,GO:0045087,GO:0006955	response to symbiotic fungus,immune system process,defense response,innate immune response,immune response	GO:0006952	defense response	FALSE
HanXRQChr11g0320381	HanXRQChr11	Probable nuclear RNA polymerase D2A	GO:0005736, GO:0001054, GO:0003677, GO:0032549, GO:0006360	['RNA polymerase I activity', 'DNA binding', 'RNA polymerase I complex', 'transcription by RNA polymerase I', 'ribonucleoside binding']	Green52	0.48	Root43	0.59	FALSE	GO:0098542,GO:0002376,GO:0006952,GO:0009610,GO:0009617,GO:0031347,GO:0031348,GO:0002682,GO:0050832,GO:0050776,GO:0006955,GO:0045087,GO:0042742,GO:0009814,GO:0045088,GO:0009620	defense response to other organism,immune system process,defense response,response to symbiotic fungus,response to bacterium,regulation of defense response,negative regulation of defense response,regulation of immune system process,defense response to fungus,regulation of immune response,immune response,innate immune response,defense response to bacterium,defense response to other organism,regula…	GO:0006952,GO:0098542	defense response,defense response to other organism	FALSE
HanXRQChr11g0320971	HanXRQChr11	Probable sulfate transporter 1%3B3	GO:0005887, GO:0008271, GO:1902358	['integral component of plasma membrane', 'secondary active sulfate transmembrane transporter activity', 'sulfate transmembrane transport']			Root44	0.10	TRUE	GO:0009616,GO:0002252,GO:0051607	RNAi-mediated antiviral immune response,immune effector process,defense response to virus	GO:0009616	RNAi-mediated antiviral immune response	FALSE
HanXRQChr11g0321971	HanXRQChr11	Putative CDC50/LEM3 family	GO:0016021	['integral component of membrane']	Green18	0.86	Root23	0.14	TRUE	GO:0045087,GO:0002376,GO:0006955,GO:0006952,GO:0009610	innate immune response,immune system process,immune response,defense response,response to symbiotic fungus	GO:0006952	defense response	FALSE
HanXRQChr11g0322831	HanXRQChr11	Probable AT hook motif DNA-binding family protein			Green3	0.27			FALSE	GO:0009610,GO:0045088,GO:0045087,GO:0002682,GO:0098542,GO:0050776,GO:0002376,GO:0006955,GO:0006952,GO:0031347,GO:0009814	response to symbiotic fungus,regulation of innate immune response,innate immune response,regulation of immune system process,defense response to other organism,regulation of immune response,immune system process,immune response,defense response,regulation of defense response,defense response to other organism	GO:0052542	defense response by callose deposition	FALSE
HanXRQChr11g0322961	HanXRQChr11	Putative TB2/DP1/HVA22-related protein	GO:0016020	['membrane']			Root3	0.01	FALSE	GO:0006952,GO:0002376,GO:0050776,GO:0006955,GO:0098542	defense response,immune system process,regulation of immune response,immune response,defense response to other organism	GO:0031348	negative regulation of defense response	FALSE
HanXRQChr11g0323171	HanXRQChr11	Putative P-type ATPase%3B HAD-like domain%3B P-type ATPase%2C transmembrane domain%3B Calcium-transporting P-type ATPase%2C N-terminal autoinhibitory domain	GO:0005737, GO:0005887, GO:0043231, GO:0005388, GO:0005516, GO:0005524, GO:0046872, GO:0006612, GO:0006862, GO:0006888, GO:0009627, GO:0009697, GO:0010200, GO:0010363, GO:0015696, GO:0015802, GO:0030968, GO:0043069, GO:0043090, GO:0043269, GO:0050832, GO:0070588	['P-type calcium transporter activity', 'calmodulin binding', 'ATP binding', 'cytoplasm', 'integral component of plasma membrane', 'protein targeting to membrane', 'nucleotide transport', 'endoplasmic reticulum to Golgi vesicle-mediated transport', 'systemic acquired resistance', 'salicylic acid biosynthetic process', 'response to chitin', 'regulation of plant-type hypersensitive response', nan, …	Green18	0.32	Root18	0.14	TRUE	GO:0045087,GO:0006952,GO:0006955,GO:0009610,GO:0098542,GO:0031347,GO:0002376	innate immune response,defense response,immune response,response to symbiotic fungus,defense response to other organism,regulation of defense response,immune system process	GO:0031347	regulation of defense response	FALSE
HanXRQChr11g0324361	HanXRQChr11	Probable purple acid phosphatase 14	GO:0016787, GO:0008152	['metabolic process', 'hydrolase activity']			Root44	0.51	TRUE	GO:0045088,GO:0045087,GO:0002682,GO:0009814,GO:0009610,GO:0031347,GO:0050776,GO:0006955,GO:0002376,GO:0006952,GO:0098542,GO:0052542	regulation of innate immune response,innate immune response,regulation of immune system process,defense response to other organism,response to symbiotic fungus,regulation of defense response,regulation of immune response,immune response,immune system process,defense response,defense response to other organism,defense response by callose deposition	GO:0045087	innate immune response	FALSE
HanXRQChr11g0324441	HanXRQChr11	Probable serine hydroxymethyltransferase 1%2C mitochondrial	GO:0005634, GO:0005759, GO:0005886, GO:0009534, GO:0009570, GO:0010319, GO:0022626, GO:0048046, GO:0004372, GO:0008168, GO:0008266, GO:0030170, GO:0006544, GO:0006563, GO:0009626, GO:0009697, GO:0009814, GO:0009853, GO:0019684, GO:0032259, GO:0035999, GO:0042742	['glycine hydroxymethyltransferase activity', 'nucleus', 'mitochondrial matrix', 'plasma membrane', 'glycine metabolic process', 'L-serine metabolic process', 'methyltransferase activity', 'poly(U) RNA binding', 'chloroplast thylakoid', 'chloroplast stroma', 'plant-type hypersensitive response', 'salicylic acid biosynthetic process', nan, 'photorespiration', 'stromule', 'photosynthesis, light rea…	Green21	0.84			FALSE	GO:0006955,GO:0098542,GO:0002682,GO:0045087,GO:0009814,GO:0031347,GO:0045088,GO:0006952,GO:0050776,GO:0002376,GO:0009817	immune response,defense response to other organism,regulation of immune system process,innate immune response,defense response to other organism,regulation of defense response,regulation of innate immune response,defense response,regulation of immune response,immune system process,defense response to fungus	GO:0045087	innate immune response	FALSE
HanXRQChr11g0325081	HanXRQChr11	Putative concanavalin A-like lectin/glucanase domain%3B Rho-associated protein kinase 1/2%3B Wall-associated receptor kinase%2C galacturonan-binding domain%3B Wall-associated receptor kinase%2C C-terminal	GO:0004672, GO:0005488, GO:0016310	['protein kinase activity', 'binding', 'phosphorylation']			Root23	0.22	FALSE	GO:0098542,GO:0009620,GO:0045088,GO:0006952,GO:0050832,GO:0002682,GO:0050776,GO:0031348,GO:0045087,GO:0002376,GO:0006955,GO:0009617,GO:0009814,GO:0031347	defense response to other organism,response to fungus,regulation of innate immune response,defense response,defense response to fungus,regulation of immune system process,regulation of immune response,negative regulation of defense response,innate immune response,immune system process,immune response,response to bacterium,defense response to other organism,regulation of defense response	GO:0009620,GO:0031348	response to fungus,negative regulation of defense response	FALSE
HanXRQChr11g0325361	HanXRQChr11	Putative ribulose bisphosphate carboxylase small chain%2C domain%3B Ribulose-1%2C5-bisphosphate carboxylase small subunit%2C N-terminal%3B Ribulose bisphosphate carboxylase%2C small chain	GO:0009507, GO:0004497, GO:0016984, GO:0009853, GO:0019253, GO:0055114	['monooxygenase activity', 'chloroplast', 'photorespiration', 'ribulose-bisphosphate carboxylase activity', 'reductive pentose-phosphate cycle', 'obsolete oxidation-reduction process']	Green20	0.45			FALSE	GO:0006955,GO:0098542,GO:0050776,GO:0002376,GO:0045088,GO:0006952,GO:0002682,GO:0045087,GO:0031347,GO:0009814	immune response,defense response to other organism,regulation of immune response,immune system process,regulation of innate immune response,defense response,regulation of immune system process,innate immune response,regulation of defense response,defense response to other organism	GO:0045088	regulation of innate immune response	FALSE
HanXRQChr11g0326061	HanXRQChr11	Putative EGF-like domain			Green0	0.09	Root68	0.30	FALSE	GO:0009617,GO:0050776,GO:0009620,GO:0031348,GO:0006952,GO:0006955,GO:0098542,GO:0009814,GO:0002682,GO:0042742,GO:0002376,GO:0031347,GO:0050832,GO:0045088,GO:0045087	response to bacterium,regulation of immune response,response to fungus,negative regulation of defense response,defense response,immune response,defense response to other organism,defense response to other organism,regulation of immune system process,defense response to bacterium,immune system process,regulation of defense response,defense response to fungus,regulation of innate immune response,in…	GO:0009620,GO:0031348	response to fungus,negative regulation of defense response	FALSE
HanXRQChr11g0326081	HanXRQChr11	Probable SNARE associated Golgi protein family	GO:0005783, GO:0016021	['endoplasmic reticulum', 'integral component of membrane']	Green39	0.38	Root23	0.40	TRUE	GO:0009610,GO:0006952	response to symbiotic fungus,defense response	GO:0006952	defense response	FALSE
HanXRQChr11g0327901	HanXRQChr11	Putative cytochrome b561 domain%3B DOMON domain%3B Cytochrome b561 and DOMON domain-containing protein	GO:0016020	['membrane']	Green24	0.38	Root34	0.01	TRUE	GO:0009610,GO:0045087,GO:0031347,GO:0098542,GO:0002376,GO:0009814,GO:0009817,GO:0006955,GO:0050776,GO:0006952,GO:0002682	response to symbiotic fungus,innate immune response,regulation of defense response,defense response to other organism,immune system process,defense response to other organism,defense response to fungus,immune response,regulation of immune response,defense response,regulation of immune system process	GO:0031347	regulation of defense response	FALSE
HanXRQChr11g0328191	HanXRQChr11	Putative DOMON domain%3B Cytochrome b561 and DOMON domain-containing protein	GO:0016020	['membrane']	Green24	0.20	Root2	0.01	TRUE	GO:0009817,GO:0031347,GO:0006952,GO:0002376,GO:0006955	defense response to fungus,regulation of defense response,defense response,immune system process,immune response	GO:0031347	regulation of defense response	FALSE
HanXRQChr11g0329161	HanXRQChr11	Putative villin/Gelsolin%3B Dual specificity protein phosphatase domain%3B Dual specificity phosphatase%3B ADF-H/Gelsolin-like domain%3B Protein-tyrosine phosphatase-like	GO:0016791, GO:0016311	['dephosphorylation', 'phosphatase activity']			Root23	0.06	FALSE	GO:0052542	defense response by callose deposition	GO:0031347	regulation of defense response	FALSE
HanXRQChr11g0329371	HanXRQChr11	Probable DNAJ heat shock family protein	GO:0005788, GO:0005886, GO:0051082, GO:0006457, GO:0006984, GO:0009408, GO:0009627, GO:0009644, GO:0034976, GO:0042542, GO:0052033	['endoplasmic reticulum lumen', 'plasma membrane', 'protein folding', 'ER-nucleus signaling pathway', 'response to heat', 'systemic acquired resistance', 'response to high light intensity', 'response to endoplasmic reticulum stress', 'response to hydrogen peroxide', 'unfolded protein binding', 'obsolete pathogen-associated molecular pattern dependent induction by symbiont of host innate immune re…	Green36	0.61	Root2	0.21	FALSE	GO:0009814,GO:0002376,GO:0006952,GO:0098542,GO:0002252,GO:0002679,GO:0002682,GO:0031347,GO:0009610,GO:0050776,GO:0045087,GO:0031348,GO:0045088,GO:0006955,GO:0009617	defense response to other organism,immune system process,defense response,defense response to other organism,immune effector process,respiratory burst involved in defense response,regulation of immune system process,regulation of defense response,response to symbiotic fungus,regulation of immune response,innate immune response,negative regulation of defense response,regulation of innate immune re…	GO:0031347	regulation of defense response	FALSE
HanXRQChr11g0330881	HanXRQChr11	Protein of unknown function (DUF300)	GO:0005783, GO:0016021, GO:0005215, GO:0006810	['transporter activity', 'endoplasmic reticulum', 'transport', 'integral component of membrane']	Green22	0.28	Root18	0.24	TRUE	GO:0002218,GO:0002376,GO:0002253,GO:0002684,GO:0098542,GO:0031349,GO:0045089,GO:0045087,GO:0050778,GO:0006955	activation of innate immune response,immune system process,activation of immune response,positive regulation of immune system process,defense response to other organism,positive regulation of defense response,positive regulation of innate immune response,innate immune response,positive regulation of immune response,immune response	GO:0052033	obsolete pathogen-associated molecular pattern dependent induction by symbiont of host innate immune response	FALSE
HanXRQChr11g0331141	HanXRQChr11	Putative serine/threonine/dual specificity protein kinase%2C catalytic domain%3B Concanavalin A-like lectin/glucanase domain%3B Receptor-like tyrosine-protein kinase kin-15%3B Malectin%3B Leucine-rich repeat domain%2C L domain-like	GO:0005886, GO:0004674, GO:0016310	['protein serine/threonine kinase activity', 'plasma membrane', 'phosphorylation']	Green5	0.49	Root19	0.02	TRUE	GO:0002376,GO:0006952,GO:0098542,GO:0045087,GO:0006955,GO:0009817	immune system process,defense response,defense response to other organism,innate immune response,immune response,defense response to fungus	GO:0098542	defense response to other organism	FALSE
HanXRQChr11g0331711	HanXRQChr11	Probable CAX-interacting protein 2	GO:0009570, GO:0009055, GO:0015035, GO:0006812, GO:0045454, GO:0048653, GO:0055114	['cation transport', 'electron transfer activity', 'chloroplast stroma', 'protein-disulfide reductase activity', 'cell redox homeostasis', 'anther development', 'obsolete oxidation-reduction process']	Green11	0.30	Root3	0.06	FALSE	GO:0002376,GO:0045087,GO:0006952,GO:0006955,GO:0031347,GO:0009610	immune system process,innate immune response,defense response,immune response,regulation of defense response,response to symbiotic fungus	GO:0006952	defense response	FALSE
HanXRQChr11g0331861	HanXRQChr11	Probable inner membrane protein PPF-1%2C chloroplastic	GO:0009534, GO:0016021, GO:0006364, GO:0009902, GO:0010027, GO:0010207, GO:0035304, GO:0042744, GO:0042793, GO:0045038, GO:0045893, GO:0051205, GO:0090342	['rRNA processing', 'chloroplast thylakoid', 'chloroplast relocation', 'thylakoid membrane organization', 'photosystem II assembly', 'integral component of membrane', 'regulation of protein dephosphorylation', 'hydrogen peroxide catabolic process', 'plastid transcription', 'protein import into chloroplast thylakoid membrane', 'positive regulation of transcription, DNA-templated', 'protein inserti…	Green21	0.63	Root8	0.18	FALSE	GO:0009817,GO:0009610	defense response to fungus,response to symbiotic fungus	GO:0098542	defense response to other organism	FALSE
HanXRQChr11g0332091	HanXRQChr11	Probable S-locus lectin protein kinase family protein	GO:0005886, GO:0009506, GO:0000166, GO:0004674, GO:0006468, GO:0006952, GO:0032501, GO:0044763	['nucleotide binding', 'protein serine/threonine kinase activity', 'plasma membrane', 'protein phosphorylation', 'defense response', 'plasmodesma', 'multicellular organismal process', nan]			Root44	0.32	TRUE	GO:0009610,GO:0009814,GO:0006955,GO:0009617,GO:0098542,GO:0045087,GO:0045088,GO:0002376,GO:0031347,GO:0042742,GO:0006952,GO:0050776	response to symbiotic fungus,defense response to other organism,immune response,response to bacterium,defense response to other organism,innate immune response,regulation of innate immune response,immune system process,regulation of defense response,defense response to bacterium,defense response,regulation of immune response	GO:0006952	defense response	FALSE
HanXRQChr11g0333531	HanXRQChr11	Putative acyl transferase/acyl hydrolase/lysophospholipase	GO:0016787, GO:0016042	['lipid catabolic process', 'hydrolase activity']	Green3	0.22	Root30	0.01	FALSE	GO:0009817,GO:0009610,GO:0006952,GO:0002376,GO:0045087,GO:0098542,GO:0006955	defense response to fungus,response to symbiotic fungus,defense response,immune system process,innate immune response,defense response to other organism,immune response	GO:0006952	defense response	FALSE
HanXRQChr11g0333981	HanXRQChr11	Putative transcription factor GRAS	GO:0005829, GO:0003700, GO:0006351, GO:0006355	['DNA-binding transcription factor activity', 'cytosol', 'transcription, DNA-templated', 'regulation of transcription, DNA-templated']	Green24	0.73	Root48	0.06	TRUE	GO:0009610,GO:0006952,GO:0006955,GO:0098542,GO:0002376	response to symbiotic fungus,defense response,immune response,defense response to other organism,immune system process	GO:0006952	defense response	TRUE	X9983	B	-909829
HanXRQChr11g0335501	HanXRQChr11	Uncharacterized protein%2C conserved in plant genome(s)%2C supported by expression data	GO:0031224	['intrinsic component of membrane']	Green5	0.25	Root10	0.04	TRUE	GO:0098542,GO:0002252,GO:0031347,GO:0006952	defense response to other organism,immune effector process,regulation of defense response,defense response	GO:0098542	defense response to other organism	FALSE
HanXRQChr11g0335801	HanXRQChr11	Probable CCCH-type zinc finger protein with ARM repeat domain	GO:0016740, GO:0046872, GO:0008152	['metabolic process', 'transferase activity', 'metal ion binding']	Green7	0.16	Root22	0.21	FALSE	GO:0006952,GO:0009610	defense response,response to symbiotic fungus	GO:0006952	defense response	FALSE
HanXRQChr11g0335991	HanXRQChr11	Putative F-box domain%3B Leucine-rich repeat domain%2C L domain-like					Root18	0.40	TRUE	GO:0002218,GO:0002253	activation of innate immune response,activation of immune response	GO:0052544	defense response by callose deposition in cell wall	FALSE
HanXRQChr11g0336141	HanXRQChr11	Putative SKP1/BTB/POZ domain%3B Armadillo-type fold	GO:0005886, GO:0000956, GO:0010187	['nuclear-transcribed mRNA catabolic process', 'plasma membrane', 'negative regulation of seed germination']			Root5	0.02	FALSE	GO:0002376,GO:0031347,GO:0009817,GO:0006952,GO:0002682,GO:0009610,GO:0050776,GO:0045088,GO:0006955,GO:0045087	immune system process,regulation of defense response,defense response to fungus,defense response,regulation of immune system process,response to symbiotic fungus,regulation of immune response,regulation of innate immune response,immune response,innate immune response	GO:0031347	regulation of defense response	FALSE
HanXRQChr11g0336601	HanXRQChr11	Probable major facilitator superfamily protein	GO:0005886, GO:0016021, GO:0005215, GO:0006810	['transporter activity', 'plasma membrane', 'transport', 'integral component of membrane']	Green15	0.04	Root26	0.06	FALSE	GO:0009616,GO:0002252,GO:0051607	RNAi-mediated antiviral immune response,immune effector process,defense response to virus	GO:0009616	RNAi-mediated antiviral immune response	FALSE
HanXRQChr11g0336991	HanXRQChr11	Putative CRAL-TRIO lipid binding domain%3B CRAL/TRIO%2C N-terminal domain	GO:0007165, GO:0009725	['signal transduction', 'response to hormone']	Green24	0.23	Root1	0.01	TRUE	GO:0002376,GO:0006955,GO:0045088,GO:0009617,GO:0042742,GO:0002252,GO:0002253,GO:0045087,GO:0098542,GO:0002682,GO:0002218,GO:0031347,GO:0009814,GO:0050776,GO:0006952,GO:0009610	immune system process,immune response,regulation of innate immune response,response to bacterium,defense response to bacterium,immune effector process,activation of immune response,innate immune response,defense response to other organism,regulation of immune system process,activation of innate immune response,regulation of defense response,defense response to other organism,regulation of immune …	GO:0006952	defense response	TRUE	X10296	B	415867
HanXRQChr11g0337111	HanXRQChr11	Probable FAD/NAD(P)-binding oxidoreductase family protein	GO:0009941, GO:0016491, GO:0010103, GO:0016556, GO:0055114	['chloroplast envelope', 'stomatal complex morphogenesis', 'oxidoreductase activity', 'mRNA modification', 'obsolete oxidation-reduction process']	Green3	0.35	Root12	0.08	FALSE	GO:0006952,GO:0002376,GO:0051607,GO:0006955,GO:0002252,GO:0045087,GO:0098542	defense response,immune system process,defense response to virus,immune response,immune effector process,innate immune response,defense response to other organism	GO:0006952,GO:0045087	defense response,innate immune response	FALSE
HanXRQChr11g0337221	HanXRQChr11	Putative protein kinase-like domain%3B EF-hand domain pair%3B Protein kinase C	GO:0005737, GO:0004683, GO:0005509, GO:0005516, GO:0005524, GO:0009931, GO:0009738, GO:0018105, GO:0035556, GO:0046777	['calmodulin-dependent protein kinase activity', 'calcium ion binding', 'calmodulin binding', 'ATP binding', 'cytoplasm', 'abscisic acid-activated signaling pathway', 'calcium-dependent protein serine/threonine kinase activity', 'peptidyl-serine phosphorylation', 'intracellular signal transduction', 'protein autophosphorylation']	Green18	0.70	Root16	0.32	TRUE	GO:0009610,GO:0031347,GO:0050776,GO:0045087,GO:0031348,GO:0002376,GO:0006955,GO:0050832,GO:0098542,GO:0009620,GO:0006952,GO:0002682,GO:0009814,GO:0045088	response to symbiotic fungus,regulation of defense response,regulation of immune response,innate immune response,negative regulation of defense response,immune system process,immune response,defense response to fungus,defense response to other organism,response to fungus,defense response,regulation of immune system process,defense response to other organism,regulation of innate immune response	GO:0031348	negative regulation of defense response	FALSE
HanXRQChr11g0338161	HanXRQChr11	Putative lipase%2C GDXG%2C putative histidine active site%3B Alpha/Beta hydrolase fold	GO:0005622, GO:0052689, GO:0000165, GO:0000303, GO:0006612, GO:0008219, GO:0009409, GO:0009414, GO:0009733, GO:0009738, GO:0009845, GO:0009862, GO:0009867, GO:0009873, GO:0009939, GO:0010162, GO:0010325, GO:0010363, GO:0010476, GO:0030968, GO:0031348, GO:0042538, GO:0043069, GO:0048444, GO:0050832	['MAPK cascade', 'response to superoxide', 'intracellular anatomical structure', 'protein targeting to membrane', 'cell death', 'response to cold', 'response to water deprivation', 'response to auxin', 'abscisic acid-activated signaling pathway', 'seed germination', 'systemic acquired resistance, salicylic acid mediated signaling pathway', 'jasmonic acid mediated signaling pathway', 'ethylene-act…			Root15	0.51	FALSE	GO:0002376,GO:0045087,GO:0009610,GO:0006955,GO:0031347,GO:0006952	immune system process,innate immune response,response to symbiotic fungus,immune response,regulation of defense response,defense response	GO:0006952,GO:0031347	defense response,regulation of defense response	FALSE
HanXRQChr11g0338491	HanXRQChr11	Probable major facilitator superfamily protein	GO:0005774, GO:0005887, GO:0009507, GO:0005351, GO:0005355, GO:0032440, GO:0015992, GO:0046323, GO:0055114, GO:1904659	['carbohydrate:proton symporter activity', 'glucose transmembrane transporter activity', 'vacuolar membrane', 'integral component of plasma membrane', 'chloroplast', nan, '2-alkenal reductase [NAD(P)+] activity', 'glucose import', 'obsolete oxidation-reduction process', 'glucose transmembrane transport']	Green9	0.16	Root18	0.09	TRUE	GO:0006955,GO:0045087,GO:0006952,GO:0009817,GO:0098542,GO:0002376,GO:0009610	immune response,innate immune response,defense response,defense response to fungus,defense response to other organism,immune system process,response to symbiotic fungus	GO:0031347	regulation of defense response	FALSE
HanXRQChr11g0339061	HanXRQChr11	Putative histidine kinase-like ATPase%2C C-terminal domain	GO:0044707, GO:0044767	[nan, nan]			Root66	0.91	FALSE	GO:0006955,GO:0009814,GO:0009610,GO:0002376,GO:0098542,GO:0045087,GO:0009817,GO:0006952	immune response,defense response to other organism,response to symbiotic fungus,immune system process,defense response to other organism,innate immune response,defense response to fungus,defense response	GO:0006952	defense response	FALSE
HanXRQChr11g0339311	HanXRQChr11	Uncharacterized conserved protein			Green0	0.12	Root2	0.00	FALSE	GO:0098542,GO:0031347,GO:0009617,GO:0006952	defense response to other organism,regulation of defense response,response to bacterium,defense response	GO:0031347	regulation of defense response	FALSE
HanXRQChr11g0340201	HanXRQChr11	Putative EGF-like domain%3B S-locus glycoprotein domain%3B Serine-threonine/tyrosine-protein kinase catalytic domain%3B Bulb-type lectin domain%3B cGMP-dependent kinase%3B PAN/Apple domain%3B Concanavalin A-like lectin/glucanase domain%3B S-locus receptor kinase%2C C-terminal%3B S-receptor-like serine/threonine-protein kinase	GO:0016020, GO:0004672, GO:0005488, GO:0016310	['protein kinase activity', 'binding', 'membrane', 'phosphorylation']			Root23	0.13	FALSE	GO:0002376,GO:0045089,GO:0006955,GO:0002684,GO:0009817,GO:0031349,GO:0002253,GO:0002218,GO:0050778,GO:0045087	immune system process,positive regulation of innate immune response,immune response,positive regulation of immune system process,defense response to fungus,positive regulation of defense response,activation of immune response,activation of innate immune response,positive regulation of immune response,innate immune response	GO:0002758	innate immune response-activating signal transduction	FALSE
HanXRQChr11g0342621	HanXRQChr11	Putative triose phosphate/phosphoenolpyruvate translocator%3B Sugar phosphate transporter domain	GO:0009534, GO:0016021, GO:0031969, GO:0071917, GO:0019344, GO:0019684, GO:0034219, GO:0035304, GO:0035436	['chloroplast thylakoid', 'integral component of membrane', 'cysteine biosynthetic process', 'photosynthesis, light reaction', 'chloroplast membrane', 'carbohydrate transmembrane transport', 'regulation of protein dephosphorylation', 'triose phosphate transmembrane transport', 'triose-phosphate transmembrane transporter activity']	Green47	0.34	Root1	0.02	FALSE	GO:0009817,GO:0002376,GO:0009610,GO:0098542,GO:0045087,GO:0006955,GO:0006952	defense response to fungus,immune system process,response to symbiotic fungus,defense response to other organism,innate immune response,immune response,defense response	GO:0098542	defense response to other organism	FALSE
HanXRQChr11g0342681	HanXRQChr11	Probable ankyrin repeat family protein			Green13	0.32	Root8	0.19	FALSE	GO:0009610,GO:0050776,GO:0031348,GO:0002682,GO:0002376,GO:0031347,GO:0045088,GO:0045087,GO:0009814,GO:0009620,GO:0050832,GO:0098542,GO:0006955,GO:0006952	response to symbiotic fungus,regulation of immune response,negative regulation of defense response,regulation of immune system process,immune system process,regulation of defense response,regulation of innate immune response,innate immune response,defense response to other organism,response to fungus,defense response to fungus,defense response to other organism,immune response,defense response	GO:0009620,GO:0031348	response to fungus,negative regulation of defense response	FALSE
HanXRQChr11g0343811	HanXRQChr11	Putative seipin family			Green44	0.26	Root14	0.45	FALSE	GO:0009610,GO:0002376,GO:0006952,GO:0031347,GO:0006955	response to symbiotic fungus,immune system process,defense response,regulation of defense response,immune response	GO:0031347	regulation of defense response	FALSE
HanXRQChr11g0344641	HanXRQChr11	Putative cytochrome P450	GO:0005783, GO:0044425, GO:0016709, GO:0046872, GO:0044550	['endoplasmic reticulum', 'oxidoreductase activity, acting on paired donors, with incorporation or reduction of molecular oxygen, NAD(P)H as one donor, and incorporation of one atom of oxygen', 'obsolete membrane part', 'secondary metabolite biosynthetic process', 'metal ion binding']			Root23	0.23	FALSE	GO:0002218,GO:0009610,GO:0098542,GO:0006952,GO:0002253,GO:0009617	activation of innate immune response,response to symbiotic fungus,defense response to other organism,defense response,activation of immune response,response to bacterium	GO:0006952	defense response	FALSE
HanXRQChr11g0347151	HanXRQChr11	Probable syntaxin of plants 122	GO:0005886, GO:0012505, GO:0016021, GO:0031201, GO:0000149, GO:0005484, GO:0006886, GO:0006887, GO:0006906, GO:0048278	['SNARE binding', 'SNAP receptor activity', 'plasma membrane', 'intracellular protein transport', 'exocytosis', 'vesicle fusion', 'endomembrane system', 'integral component of membrane', 'SNARE complex', 'vesicle docking']			Root48	0.39	FALSE	GO:0002376,GO:0031347,GO:0006955,GO:0098542,GO:0009817,GO:0045087,GO:0009610,GO:0009814,GO:0006952,GO:0009617	immune system process,regulation of defense response,immune response,defense response to other organism,defense response to fungus,innate immune response,response to symbiotic fungus,defense response to other organism,defense response,response to bacterium	GO:0006952	defense response	FALSE
HanXRQChr11g0348481	HanXRQChr11	Probable WRKY family transcription factor					Root18	0.17	TRUE	GO:0009817,GO:0002376,GO:0045088,GO:0031347,GO:0045087,GO:0050776,GO:0006952,GO:0098542,GO:0002682,GO:0006955	defense response to fungus,immune system process,regulation of innate immune response,regulation of defense response,innate immune response,regulation of immune response,defense response,defense response to other organism,regulation of immune system process,immune response	GO:0052542	defense response by callose deposition	FALSE
HanXRQChr11g0349591	HanXRQChr11	Putative PPM-type phosphatase domain%3B Protein phosphatase 2C family	GO:0004722, GO:0046872, GO:0006470	['protein serine/threonine phosphatase activity', 'protein dephosphorylation', 'metal ion binding']			Root18	0.33	TRUE	GO:0045088,GO:0031347,GO:0006952,GO:0006955,GO:0098542,GO:0045087,GO:0009817,GO:0002682,GO:0002376,GO:0050776	regulation of innate immune response,regulation of defense response,defense response,immune response,defense response to other organism,innate immune response,defense response to fungus,regulation of immune system process,immune system process,regulation of immune response	GO:0031347	regulation of defense response	FALSE
HanXRQChr11g0350211	HanXRQChr11	Probable magnesium-protoporphyrin IX methyltransferase	GO:0009534, GO:0009941, GO:0046406, GO:0006364, GO:0010155, GO:0015995, GO:0019288, GO:0032259, GO:0046777	['rRNA processing', 'chloroplast thylakoid', 'chloroplast envelope', 'regulation of proton transport', 'chlorophyll biosynthetic process', 'isopentenyl diphosphate biosynthetic process, methylerythritol 4-phosphate pathway', 'methylation', 'magnesium protoporphyrin IX methyltransferase activity', 'protein autophosphorylation']	Green20	0.20	Root12	0.09	FALSE	GO:0045087,GO:0009817,GO:0006952,GO:0002376,GO:0006955,GO:0098542,GO:0009610	innate immune response,defense response to fungus,defense response,immune system process,immune response,defense response to other organism,response to symbiotic fungus	GO:0006952	defense response	FALSE
HanXRQChr11g0353461	HanXRQChr11	Probable enoyl-CoA hydratase/isomerase A	GO:0005777, GO:0016853, GO:0006635	['peroxisome', 'fatty acid beta-oxidation', 'isomerase activity']	Green28	0.15	Root15	0.82	FALSE	GO:0009610,GO:0002376,GO:0009617,GO:0006952,GO:0042742,GO:0098542	response to symbiotic fungus,immune system process,response to bacterium,defense response,defense response to bacterium,defense response to other organism	GO:0042742	defense response to bacterium	FALSE
HanXRQChr12g0354521	HanXRQChr12	Putative protein kinase-like domain	GO:0005737, GO:0004674, GO:0005524, GO:0007346, GO:0023014, GO:0031098, GO:0032147, GO:0042981	['protein serine/threonine kinase activity', 'ATP binding', 'cytoplasm', 'regulation of mitotic cell cycle', nan, 'stress-activated protein kinase signaling cascade', 'activation of protein kinase activity', 'regulation of apoptotic process']	Green5	0.34	Root44	0.34	TRUE	GO:0009817,GO:0009610	defense response to fungus,response to symbiotic fungus	GO:0002238	response to molecule of fungal origin	FALSE
HanXRQChr12g0355031	HanXRQChr12	Probable enoyl-CoA hydratase/isomerase family	GO:0005618, GO:0009506, GO:0009507, GO:0016021, GO:0003857, GO:0008692, GO:0006631, GO:0009695, GO:0009908, GO:0055114	['3-hydroxyacyl-CoA dehydrogenase activity', 'cell wall', 'fatty acid metabolic process', '3-hydroxybutyryl-CoA epimerase activity', 'plasmodesma', 'chloroplast', 'jasmonic acid biosynthetic process', 'flower development', 'integral component of membrane', 'obsolete oxidation-reduction process']	Green39	0.22	Root26	0.41	TRUE	GO:0006952,GO:0009817,GO:0009610,GO:0009617,GO:0031347,GO:0002376,GO:0006955,GO:0045087	defense response,defense response to fungus,response to symbiotic fungus,response to bacterium,regulation of defense response,immune system process,immune response,innate immune response	GO:0006952	defense response	FALSE
HanXRQChr12g0355371	HanXRQChr12	Uncharacterized protein%2C conserved in plant genome(s)%2C supported by expression data	GO:0006950	['response to stress']			Root2	0.12	FALSE	GO:0031347,GO:0006955,GO:0009610,GO:0045088,GO:0050776,GO:0098542,GO:0009620,GO:0002376,GO:0006952,GO:0009814,GO:0045087,GO:0002682	regulation of defense response,immune response,response to symbiotic fungus,regulation of innate immune response,regulation of immune response,defense response to other organism,response to fungus,immune system process,defense response,defense response to other organism,innate immune response,regulation of immune system process	GO:0045087	innate immune response	FALSE
HanXRQChr12g0356141	HanXRQChr12	Uncharacterized protein%2C conserved in plant genome(s)%2C supported by expression data					Root66	0.66	FALSE	GO:0002684,GO:0002376,GO:0031349,GO:0098542,GO:0009814,GO:0050778,GO:0045089,GO:0006955,GO:0045087	positive regulation of immune system process,immune system process,positive regulation of defense response,defense response to other organism,defense response to other organism,positive regulation of immune response,positive regulation of innate immune response,immune response,innate immune response	GO:0052033	obsolete pathogen-associated molecular pattern dependent induction by symbiont of host innate immune response	FALSE
HanXRQChr12g0356271	HanXRQChr12	Probable phospholipase D alpha 1	GO:0005773, GO:0005783, GO:0005886, GO:0009536, GO:0004630, GO:0005509, GO:0016779, GO:0070290, GO:0016042, GO:0046470	['phospholipase D activity', 'calcium ion binding', 'vacuole', 'endoplasmic reticulum', 'plasma membrane', 'plastid', 'lipid catabolic process', 'nucleotidyltransferase activity', 'phosphatidylcholine metabolic process', 'N-acylphosphatidylethanolamine-specific phospholipase D activity']	Green31	0.27	Root23	0.09	FALSE	GO:0098542,GO:0031347,GO:0031348,GO:0006952	defense response to other organism,regulation of defense response,negative regulation of defense response,defense response	GO:0031347	regulation of defense response	FALSE
HanXRQChr12g0356661	HanXRQChr12	Putative EF-hand domain pair%3B Mitochondrial Rho GTPase			Green24	0.71	Root31	0.13	TRUE	GO:0009610,GO:0006955,GO:0031347,GO:0002376,GO:0045087,GO:0006952	response to symbiotic fungus,immune response,regulation of defense response,immune system process,innate immune response,defense response	GO:0045087	innate immune response	FALSE
HanXRQChr12g0356711	HanXRQChr12	Putative cupredoxin%3B Blue (type 1) copper protein%2C binding site					Root44	0.38	TRUE	GO:0009610,GO:0002252,GO:0031347,GO:0002376,GO:0006952,GO:0006955	response to symbiotic fungus,immune effector process,regulation of defense response,immune system process,defense response,immune response	GO:0031347	regulation of defense response	FALSE
HanXRQChr12g0356841	HanXRQChr12	Putative protein kinase C%2C alpha/beta/gamma types%3B Tyrosine-protein kinase%2C non-receptor Jak2	GO:0016021, GO:0004674, GO:0005524, GO:0006468, GO:0009627, GO:0009697, GO:0009863, GO:0030968, GO:0031348	['protein serine/threonine kinase activity', 'ATP binding', 'protein phosphorylation', 'systemic acquired resistance', 'salicylic acid biosynthetic process', 'salicylic acid mediated signaling pathway', 'integral component of membrane', 'endoplasmic reticulum unfolded protein response', 'negative regulation of defense response']	Green5	0.05	Root18	0.19	TRUE	GO:0009817,GO:0006952,GO:0006955,GO:0002376,GO:0045087,GO:0098542	defense response to fungus,defense response,immune response,immune system process,innate immune response,defense response to other organism	GO:0006952	defense response	FALSE
HanXRQChr12g0356861	HanXRQChr12	Putative armadillo-type fold					Root14	0.03	FALSE	GO:0098542,GO:0002376,GO:0045088,GO:0002682,GO:0006952,GO:0045087,GO:0050776,GO:0006955,GO:0009817,GO:0009610,GO:0031347,GO:0009814	defense response to other organism,immune system process,regulation of innate immune response,regulation of immune system process,defense response,innate immune response,regulation of immune response,immune response,defense response to fungus,response to symbiotic fungus,regulation of defense response,defense response to other organism	GO:0006952	defense response	FALSE
HanXRQChr12g0357431	HanXRQChr12	Putative NAC domain	GO:0005634, GO:0003677, GO:0006351, GO:0006355	['DNA binding', 'nucleus', 'transcription, DNA-templated', 'regulation of transcription, DNA-templated']			Root23	0.45	FALSE	GO:0045087,GO:0006952,GO:0009610,GO:0002376,GO:0006955,GO:0031347	innate immune response,defense response,response to symbiotic fungus,immune system process,immune response,regulation of defense response	GO:0045087	innate immune response	FALSE
HanXRQChr12g0358121	HanXRQChr12	Putative leucine-rich repeat-containing N-terminal%2C plant-type%3B Serine/threonine-protein kinase Mps1%3B Leucine-rich repeat domain%2C L domain-like	GO:0016020, GO:0000166, GO:0004674, GO:0016491, GO:0006468, GO:0044710, GO:0050794	['nucleotide binding', 'protein serine/threonine kinase activity', 'protein phosphorylation', 'membrane', 'oxidoreductase activity', nan, 'regulation of cellular process']	Green5	0.40	Root23	0.22	TRUE	GO:0002376,GO:0006955,GO:0031347,GO:0098542,GO:0002682,GO:0009817,GO:0045087,GO:0050776,GO:0006952	immune system process,immune response,regulation of defense response,defense response to other organism,regulation of immune system process,defense response to fungus,innate immune response,regulation of immune response,defense response	GO:0031347,GO:0052542	regulation of defense response,defense response by callose deposition	FALSE
HanXRQChr12g0358541	HanXRQChr12	Putative YTH domain			Green18	0.10	Root4	0.04	TRUE	GO:0045088,GO:0098542,GO:0006955,GO:0009610,GO:0009814,GO:0002682,GO:0045087,GO:0002376,GO:0031347,GO:0006952,GO:0050776	regulation of innate immune response,defense response to other organism,immune response,response to symbiotic fungus,defense response to other organism,regulation of immune system process,innate immune response,immune system process,regulation of defense response,defense response,regulation of immune response	GO:0031347,GO:0052542	regulation of defense response,defense response by callose deposition	FALSE
HanXRQChr12g0359481	HanXRQChr12	Probable glutamine synthetase%2C chloroplastic	GO:0009535, GO:0009570, GO:0009941, GO:0022626, GO:0048046, GO:0004356, GO:0005524, GO:0006096, GO:0006098, GO:0006542, GO:0006833, GO:0006972, GO:0007030, GO:0007568, GO:0009409, GO:0009637, GO:0009644, GO:0009744, GO:0009749, GO:0009750, GO:0010114, GO:0010155, GO:0010218, GO:0019344, GO:0019676	['glutamate-ammonia ligase activity', 'ATP binding', 'glycolytic process', 'pentose-phosphate shunt', 'glutamine biosynthetic process', 'water transport', 'hyperosmotic response', 'Golgi organization', 'aging', 'response to cold', 'chloroplast thylakoid membrane', 'chloroplast stroma', 'response to blue light', 'response to high light intensity', 'response to sucrose', 'response to glucose', 'res…	Green47	0.77	Root1	0.19	FALSE	GO:0031347	regulation of defense response	GO:0002679,GO:0031347	respiratory burst involved in defense response,regulation of defense response	FALSE
HanXRQChr12g0361301	HanXRQChr12	Probable calmodulin-binding transcription activator protein with CG-1 and Ankyrin domains	GO:0005634, GO:0001077, GO:0043565, GO:0006366, GO:0045944	[nan, 'nucleus', 'transcription by RNA polymerase II', 'sequence-specific DNA binding', 'positive regulation of transcription by RNA polymerase II']	Green7	0.33	Root4	0.14	FALSE	GO:0009610,GO:0006952,GO:0009620,GO:0002682,GO:0031347,GO:0050776,GO:0098542,GO:0045088,GO:0002376,GO:0006955,GO:0050832,GO:0031348	response to symbiotic fungus,defense response,response to fungus,regulation of immune system process,regulation of defense response,regulation of immune response,defense response to other organism,regulation of innate immune response,immune system process,immune response,defense response to fungus,negative regulation of defense response	GO:0031348	negative regulation of defense response	TRUE	HA3059	B	-14666
HanXRQChr12g0361781	HanXRQChr12	ncRNA					Root31	0.05	FALSE	GO:0009610	response to symbiotic fungus	GO:0002679	respiratory burst involved in defense response	FALSE
HanXRQChr12g0362321	HanXRQChr12	Putative leucine-rich repeat domain%2C L domain-like			Green5	0.25	Root8	0.05	TRUE	GO:0045087,GO:0002376,GO:0009610,GO:0006952,GO:0031347,GO:0098542,GO:0050776,GO:0002682,GO:0009814,GO:0006955,GO:0009617,GO:0045088,GO:0031348	innate immune response,immune system process,response to symbiotic fungus,defense response,regulation of defense response,defense response to other organism,regulation of immune response,regulation of immune system process,defense response to other organism,immune response,response to bacterium,regulation of innate immune response,negative regulation of defense response	GO:0045088	regulation of innate immune response	FALSE
HanXRQChr12g0362831	HanXRQChr12	Putative heavy metal-associated domain%2C HMA%3B Protein kinase-like domain	GO:0016301	['kinase activity']	Green24	0.37			TRUE	GO:0009610,GO:0002376,GO:0006955,GO:0006952,GO:0031347	response to symbiotic fungus,immune system process,immune response,defense response,regulation of defense response	GO:0006952	defense response	FALSE
HanXRQChr12g0363501	HanXRQChr12	Putative protein kinase-like domain%3B Concanavalin A-like lectin/glucanase domain	GO:0005886, GO:0009506, GO:0004674, GO:0005524, GO:0006468, GO:0006952	['protein serine/threonine kinase activity', 'ATP binding', 'plasma membrane', 'protein phosphorylation', 'defense response', 'plasmodesma']			Root14	0.02	FALSE	GO:0031347,GO:0002376,GO:0006955,GO:0006952	regulation of defense response,immune system process,immune response,defense response	GO:0031347	regulation of defense response	FALSE
HanXRQChr12g0364931	HanXRQChr12	Putative S-locus glycoprotein domain%3B Bulb-type lectin domain%3B PAN/Apple domain%3B Protein kinase-like domain%3B Concanavalin A-like lectin/glucanase domain%3B S-receptor-like serine/threonine-protein kinase	GO:0005886, GO:0000166, GO:0004674, GO:0006468	['nucleotide binding', 'protein serine/threonine kinase activity', 'plasma membrane', 'protein phosphorylation']	Green18	0.43	Root4	0.04	TRUE	GO:0045087,GO:0006952,GO:0002376,GO:0009610,GO:0006955	innate immune response,defense response,immune system process,response to symbiotic fungus,immune response	GO:0098542	defense response to other organism	FALSE
HanXRQChr12g0365591	HanXRQChr12	Probable NC domain-containing protein-related			Green3	0.06	Root15	0.12	FALSE	GO:0045088,GO:0045087,GO:0031349,GO:0050776,GO:0098542,GO:0006952,GO:0002376,GO:0006955,GO:0002682,GO:0009610,GO:0031347	regulation of innate immune response,innate immune response,positive regulation of defense response,regulation of immune response,defense response to other organism,defense response,immune system process,immune response,regulation of immune system process,response to symbiotic fungus,regulation of defense response	GO:0031347,GO:0045087	regulation of defense response,innate immune response	FALSE
HanXRQChr12g0365621	HanXRQChr12	Putative late embryogenesis abundant protein%2C LEA-14	GO:0016020	['membrane']			Root48	0.80	FALSE	GO:0009610	response to symbiotic fungus	GO:0002238	response to molecule of fungal origin	FALSE
HanXRQChr12g0367121	HanXRQChr12	Probable ARM repeat superfamily protein	GO:0004842, GO:0016874, GO:0016567	['ubiquitin-protein transferase activity', 'protein ubiquitination', 'ligase activity']	Green18	0.29	Root30	0.18	TRUE	GO:0098542,GO:0045088,GO:0009814,GO:0009817,GO:0006952,GO:0031347,GO:0045087,GO:0050776,GO:0002682,GO:0002376,GO:0006955	defense response to other organism,regulation of innate immune response,defense response to other organism,defense response to fungus,defense response,regulation of defense response,innate immune response,regulation of immune response,regulation of immune system process,immune system process,immune response	GO:0031347,GO:0050776,GO:0052542	regulation of defense response,regulation of immune response,defense response by callose deposition	FALSE
HanXRQChr12g0367621	HanXRQChr12	Putative phospholipase A2%3B %3B Phospholipase A2 domain	GO:0005576, GO:0016021, GO:0004623, GO:0005509, GO:0006644, GO:0016042	['phospholipase A2 activity', 'calcium ion binding', 'extracellular region', 'phospholipid metabolic process', 'integral component of membrane', 'lipid catabolic process']	Green4	0.17	Root3	0.48	FALSE	GO:0002253,GO:0002252,GO:0052542,GO:0009617,GO:0002218,GO:0098542,GO:0006955,GO:0031347,GO:0002376,GO:0006952	activation of immune response,immune effector process,defense response by callose deposition,response to bacterium,activation of innate immune response,defense response to other organism,immune response,regulation of defense response,immune system process,defense response	GO:0002679,GO:0031347	respiratory burst involved in defense response,regulation of defense response	FALSE
HanXRQChr12g0370421	HanXRQChr12	Putative strictosidine synthase	GO:0005783, GO:0016020, GO:0016788	['endoplasmic reticulum', 'membrane', 'hydrolase activity, acting on ester bonds']			Root18	0.35	TRUE	GO:0009817	defense response to fungus	GO:0052033	obsolete pathogen-associated molecular pattern dependent induction by symbiont of host innate immune response	FALSE
HanXRQChr12g0371581	HanXRQChr12	Probable protein kinase superfamily protein	GO:0004674, GO:0005524, GO:0006468	['protein serine/threonine kinase activity', 'ATP binding', 'protein phosphorylation']	Green18	0.51	Root8	0.05	TRUE	GO:0006952,GO:0009610,GO:0098542,GO:0006955,GO:0045087,GO:0002376,GO:0009817	defense response,response to symbiotic fungus,defense response to other organism,immune response,innate immune response,immune system process,defense response to fungus	GO:0006952	defense response	FALSE
HanXRQChr12g0372561	HanXRQChr12	Putative laccase	GO:0005576, GO:0005507, GO:0016722, GO:0009809	['copper ion binding', 'extracellular region', 'lignin biosynthetic process', 'oxidoreductase activity, acting on metal ions']			Root15	0.24	FALSE	GO:0006952,GO:0006955,GO:0002376,GO:0009610,GO:0045087,GO:0031347	defense response,immune response,immune system process,response to symbiotic fungus,innate immune response,regulation of defense response	GO:0031347	regulation of defense response	FALSE
HanXRQChr12g0373531	HanXRQChr12	Putative C2 domain	GO:0016021	['integral component of membrane']			Root18	0.36	TRUE	GO:0098542,GO:0006955,GO:0002376,GO:0009610,GO:0006952,GO:0045087	defense response to other organism,immune response,immune system process,response to symbiotic fungus,defense response,innate immune response	GO:0006952	defense response	FALSE
HanXRQChr12g0373841	HanXRQChr12	Probable ribonuclease 3-like protein 3	GO:0005634, GO:0005737, GO:0016442, GO:0003723, GO:0004525, GO:0030422, GO:0090502	['RNA binding', 'ribonuclease III activity', 'nucleus', 'cytoplasm', 'RISC complex', 'production of siRNA involved in post-transcriptional gene silencing by RNA', 'RNA phosphodiester bond hydrolysis, endonucleolytic']	Green21	0.07	Root18	0.02	TRUE	GO:0045087,GO:0006955,GO:0002376,GO:0002682,GO:0045088,GO:0009617,GO:0006952,GO:0031347,GO:0009610,GO:0098542,GO:0009817,GO:0050776,GO:0009814	innate immune response,immune response,immune system process,regulation of immune system process,regulation of innate immune response,response to bacterium,defense response,regulation of defense response,response to symbiotic fungus,defense response to other organism,defense response to fungus,regulation of immune response,defense response to other organism	GO:0031347	regulation of defense response	FALSE
HanXRQChr12g0374381	HanXRQChr12	Putative alpha-hydroxy acid dehydrogenase%2C FMN-dependent%3B Aldolase-type TIM barrel	GO:0010181, GO:0052852, GO:0052853, GO:0052854, GO:0055114	['FMN binding', nan, nan, nan, 'obsolete oxidation-reduction process']	Green3	0.47	Root12	0.21	FALSE	GO:0006955,GO:0009610,GO:0002376,GO:0009817,GO:0045087,GO:0006952	immune response,response to symbiotic fungus,immune system process,defense response to fungus,innate immune response,defense response	GO:0006952	defense response	FALSE
HanXRQChr12g0375281	HanXRQChr12	Probable alpha/beta-Hydrolases superfamily protein	GO:0047372, GO:0008152	['metabolic process', 'acylglycerol lipase activity']	Green4	0.35			FALSE	GO:0009610,GO:0031348,GO:0009620,GO:0006952,GO:0045087,GO:0031347,GO:0050776,GO:0002376,GO:0006955,GO:0009814,GO:0050832,GO:0098542,GO:0002682,GO:0045088	response to symbiotic fungus,negative regulation of defense response,response to fungus,defense response,innate immune response,regulation of defense response,regulation of immune response,immune system process,immune response,defense response to other organism,defense response to fungus,defense response to other organism,regulation of immune system process,regulation of innate immune response	GO:0009620,GO:0031348	response to fungus,negative regulation of defense response	FALSE
HanXRQChr12g0375341	HanXRQChr12	Uncharacterized protein%2C partly conserved in plant genome(s)%2C supported by expression data			Green0	0.07	Root14	0.04	FALSE	GO:0098542,GO:0006955,GO:0002376,GO:0009620,GO:0006952	defense response to other organism,immune response,immune system process,response to fungus,defense response	GO:0009620	response to fungus	FALSE
HanXRQChr12g0375861	HanXRQChr12	Putative armadillo-type fold			Green32	0.41	Root11	0.26	FALSE	GO:0002376,GO:0009610	immune system process,response to symbiotic fungus	GO:0045087	innate immune response	FALSE
HanXRQChr12g0376211	HanXRQChr12	Putative cellular retinaldehyde binding/alpha-tocopherol transport%3B CRAL/TRIO%2C N-terminal domain	GO:0005622, GO:0016021, GO:0005215, GO:0006810	['transporter activity', 'intracellular anatomical structure', 'transport', 'integral component of membrane']	Green13	0.26	Root43	0.35	FALSE	GO:0009610,GO:0002253,GO:0002218	response to symbiotic fungus,activation of immune response,activation of innate immune response	GO:0002238	response to molecule of fungal origin	FALSE
HanXRQChr12g0378151	HanXRQChr12	Probable tryptophan/tyrosine permease	GO:0009706, GO:0016021, GO:0003333, GO:0006863	['amino acid transmembrane transport', 'purine nucleobase transport', 'chloroplast inner membrane', 'integral component of membrane']	Green3	0.33	Root8	0.03	FALSE	GO:0009817,GO:0009610	defense response to fungus,response to symbiotic fungus	GO:0031349	positive regulation of defense response	FALSE
HanXRQChr12g0378171	HanXRQChr12	Probable NPR1-like protein 3			Green18	0.31	Root0	0.12	TRUE	GO:0009610,GO:0098542,GO:0002682,GO:0031347,GO:0002376,GO:0006952,GO:0050776,GO:0050832,GO:0031348,GO:0009620,GO:0045087,GO:0006955,GO:0009814,GO:0045088	response to symbiotic fungus,defense response to other organism,regulation of immune system process,regulation of defense response,immune system process,defense response,regulation of immune response,defense response to fungus,negative regulation of defense response,response to fungus,innate immune response,immune response,defense response to other organism,regulation of innate immune response	GO:0009620,GO:0031348,GO:0042742	response to fungus,negative regulation of defense response,defense response to bacterium	FALSE
HanXRQChr12g0378221	HanXRQChr12	Probable myo-inositol monophosphatase like 1	GO:0005829, GO:0009570, GO:0000287, GO:0008441, GO:0008934, GO:0000023, GO:0006020, GO:0006790, GO:0007165, GO:0019243, GO:0019252, GO:0046854, GO:0046855	['maltose metabolic process', 'magnesium ion binding', 'cytosol', 'inositol metabolic process', 'sulfur compound metabolic process', 'signal transduction', "3'(2'),5'-bisphosphate nucleotidase activity", 'inositol monophosphate 1-phosphatase activity', 'chloroplast stroma', 'methylglyoxal catabolic process to D-lactate via S-lactoyl-glutathione', 'starch biosynthetic process', 'phosphatidylinosit…	Green20	0.29	Root50	0.09	FALSE	GO:0002682,GO:0031347,GO:0045088,GO:0002376,GO:0006952,GO:0045087,GO:0009610,GO:0006955,GO:0050776	regulation of immune system process,regulation of defense response,regulation of innate immune response,immune system process,defense response,innate immune response,response to symbiotic fungus,immune response,regulation of immune response	GO:0031347	regulation of defense response	FALSE
HanXRQChr12g0378261	HanXRQChr12	Putative pyridoxal phosphate-dependent transferase					Root18	0.23	TRUE	GO:0009610,GO:0098542,GO:0006952,GO:0006955,GO:0050832,GO:0042742,GO:0009617,GO:0009620,GO:0002376	response to symbiotic fungus,defense response to other organism,defense response,immune response,defense response to fungus,defense response to bacterium,response to bacterium,response to fungus,immune system process	GO:0006952	defense response	TRUE	X11154	B	523633
HanXRQChr12g0378811	HanXRQChr12	Probable heat stress transcription factor B-1	GO:0003677, GO:0001101, GO:0006355, GO:0007165, GO:0009628, GO:0010033, GO:0034976, GO:0044237, GO:0044710, GO:1901700	['response to acid chemical', 'DNA binding', 'regulation of transcription, DNA-templated', 'signal transduction', 'response to abiotic stimulus', 'response to organic substance', 'response to endoplasmic reticulum stress', 'cellular metabolic process', nan, 'response to oxygen-containing compound']			Root23	0.37	FALSE	GO:0002376,GO:0009610,GO:0045087,GO:0098542,GO:0006955,GO:0009817,GO:0009617,GO:0006952	immune system process,response to symbiotic fungus,innate immune response,defense response to other organism,immune response,defense response to fungus,response to bacterium,defense response	GO:0098542	defense response to other organism	FALSE
HanXRQChr12g0379201	HanXRQChr12	Probable early-responsive to dehydration stress protein (ERD4)	GO:0016021, GO:0016757, GO:0008152	['metabolic process', 'integral component of membrane', 'glycosyltransferase activity']	Green18	0.52	Root4	0.22	TRUE	GO:0098542,GO:0045087,GO:0006955,GO:0009817,GO:0006952,GO:0002376	defense response to other organism,innate immune response,immune response,defense response to fungus,defense response,immune system process	GO:0006952,GO:0009620	defense response,response to fungus	FALSE
HanXRQChr12g0379531	HanXRQChr12	Putative WRKY domain	GO:0006950, GO:0009628	['response to stress', 'response to abiotic stimulus']			Root15	0.27	FALSE	GO:0009610,GO:0009817,GO:0002376,GO:0006955,GO:0031347,GO:0006952	response to symbiotic fungus,defense response to fungus,immune system process,immune response,regulation of defense response,defense response	GO:0002679,GO:0031347	respiratory burst involved in defense response,regulation of defense response	FALSE
HanXRQChr12g0380561	HanXRQChr12	Putative tetratricopeptide-like helical domain			Green21	0.46	Root13	0.38	FALSE	GO:0098542,GO:0009610,GO:0002376,GO:0006952,GO:0009817	defense response to other organism,response to symbiotic fungus,immune system process,defense response,defense response to fungus	GO:0006952	defense response	FALSE
HanXRQChr12g0380601	HanXRQChr12	Probable galactosyltransferase family protein	GO:0005794, GO:0016021, GO:0047220, GO:0006486	['Golgi apparatus', 'protein glycosylation', 'integral component of membrane', 'galactosylxylosylprotein 3-beta-galactosyltransferase activity']			Root18	0.26	TRUE	GO:0009610,GO:0006952,GO:0009617,GO:0002376,GO:0006955,GO:0098542	response to symbiotic fungus,defense response,response to bacterium,immune system process,immune response,defense response to other organism	GO:0098542	defense response to other organism	FALSE
HanXRQChr12g0383561	HanXRQChr12	Probable domain of unknown function (DUF220)			Green4	0.04	Root18	0.22	TRUE	GO:0050776,GO:0045087,GO:0002376,GO:0031347,GO:0006955,GO:0098542,GO:0009817,GO:0006952,GO:0002682,GO:0009610,GO:0009814	regulation of immune response,innate immune response,immune system process,regulation of defense response,immune response,defense response to other organism,defense response to fungus,defense response,regulation of immune system process,response to symbiotic fungus,defense response to other organism	GO:0006952	defense response	FALSE
HanXRQChr13g0386961	HanXRQChr13	Probable FAD/NAD(P)-binding oxidoreductase family protein	GO:0016020, GO:0004497, GO:0071949, GO:0044550, GO:0055114	['monooxygenase activity', 'membrane', 'secondary metabolite biosynthetic process', 'obsolete oxidation-reduction process', 'FAD binding']	Green18	0.12	Root23	0.27	TRUE	GO:0009610,GO:0031347,GO:0045087,GO:0002376,GO:0045088,GO:0098542,GO:0002682,GO:0050776,GO:0009817,GO:0009617,GO:0006955,GO:0006952	response to symbiotic fungus,regulation of defense response,innate immune response,immune system process,regulation of innate immune response,defense response to other organism,regulation of immune system process,regulation of immune response,defense response to fungus,response to bacterium,immune response,defense response	GO:0009620	response to fungus	FALSE
HanXRQChr13g0387091	HanXRQChr13	Probable chaperone protein htpG family protein	GO:0005634, GO:0005739, GO:0005774, GO:0005886, GO:0009506, GO:0009507, GO:0048046, GO:0005524, GO:0051082, GO:0006094, GO:0006096, GO:0006457, GO:0006499, GO:0006833, GO:0006972, GO:0007030, GO:0009306, GO:0009408, GO:0009414, GO:0009644, GO:0009651, GO:0009934, GO:0010075, GO:0034976, GO:0042542	['ATP binding', 'nucleus', 'mitochondrion', 'vacuolar membrane', 'plasma membrane', 'gluconeogenesis', 'glycolytic process', 'protein folding', 'N-terminal protein myristoylation', 'water transport', 'hyperosmotic response', 'Golgi organization', 'protein secretion', 'response to heat', 'response to water deprivation', 'plasmodesma', 'chloroplast', 'response to high light intensity', 'response to…	Green36	0.90	Root16	0.75	FALSE	GO:0006955,GO:0045087,GO:0006952,GO:0002376,GO:0098542,GO:0009817,GO:0031347	immune response,innate immune response,defense response,immune system process,defense response to other organism,defense response to fungus,regulation of defense response	GO:0031347,GO:0098542	regulation of defense response,defense response to other organism	FALSE
HanXRQChr13g0387111	HanXRQChr13	Putative protein of unknown function DUF3475			Green2	0.05	Root18	0.34	TRUE	GO:0006955,GO:0045087,GO:0002376,GO:0098542,GO:0009814,GO:0006952,GO:0002684,GO:0045089,GO:0050778,GO:0031349	immune response,innate immune response,immune system process,defense response to other organism,defense response to other organism,defense response,positive regulation of immune system process,positive regulation of innate immune response,positive regulation of immune response,positive regulation of defense response	GO:0052033	obsolete pathogen-associated molecular pattern dependent induction by symbiont of host innate immune response	FALSE
HanXRQChr13g0388191	HanXRQChr13	Probable chloroplast stem-loop binding protein of 41 kDa	GO:0005773, GO:0005777, GO:0005840, GO:0009506, GO:0009570, GO:0009941, GO:0010319, GO:0016020, GO:0048046, GO:0003824, GO:0010297, GO:0050662, GO:0000165, GO:0005996, GO:0006098, GO:0006612, GO:0006636, GO:0009595, GO:0009637, GO:0009697, GO:0009853, GO:0009862, GO:0009867, GO:0009902, GO:0009965, GO:0010027, GO:0010114, GO:0010200, GO:0010207, GO:0010218, GO:0010310, GO:0010363, GO:0015995, GO:…	['MAPK cascade', 'catalytic activity', 'vacuole', 'peroxisome', 'ribosome', 'monosaccharide metabolic process', 'pentose-phosphate shunt', 'protein targeting to membrane', 'unsaturated fatty acid biosynthetic process', 'plasmodesma', 'chloroplast stroma', 'detection of biotic stimulus', 'response to blue light', 'salicylic acid biosynthetic process', 'photorespiration', 'systemic acquired resista…	Green16	0.73			TRUE	GO:0045087,GO:0045088,GO:0002682,GO:0006952,GO:0031347,GO:0098542,GO:0050776,GO:0009814,GO:0002376,GO:0006955,GO:0009610,GO:0009817	innate immune response,regulation of innate immune response,regulation of immune system process,defense response,regulation of defense response,defense response to other organism,regulation of immune response,defense response to other organism,immune system process,immune response,response to symbiotic fungus,defense response to fungus	GO:0050832	defense response to fungus	FALSE
HanXRQChr13g0389801	HanXRQChr13	Putative alpha-hydroxy acid dehydrogenase%2C FMN-dependent%3B Aldolase-type TIM barrel	GO:0010181, GO:0052852, GO:0052853, GO:0052854, GO:0055114	['FMN binding', nan, nan, nan, 'obsolete oxidation-reduction process']	Green16	0.61			TRUE	GO:0002682,GO:0009814,GO:0002376,GO:0031347,GO:0009620,GO:0045088,GO:0098542,GO:0006952,GO:0009617,GO:0006955,GO:0045087,GO:0031348,GO:0050832,GO:0050776,GO:0042742	regulation of immune system process,defense response to other organism,immune system process,regulation of defense response,response to fungus,regulation of innate immune response,defense response to other organism,defense response,response to bacterium,immune response,innate immune response,negative regulation of defense response,defense response to fungus,regulation of immune response,defense r…	GO:0009620,GO:0031348	response to fungus,negative regulation of defense response	FALSE
HanXRQChr13g0392421	HanXRQChr13	Probable phosphatase-related			Green36	0.24	Root38	0.23	FALSE	GO:0098542,GO:0002376,GO:0009620,GO:0006955,GO:0031347,GO:0050776,GO:0042742,GO:0002682,GO:0045088,GO:0009814,GO:0009617,GO:0006952,GO:0031348,GO:0045087,GO:0050832	defense response to other organism,immune system process,response to fungus,immune response,regulation of defense response,regulation of immune response,defense response to bacterium,regulation of immune system process,regulation of innate immune response,defense response to other organism,response to bacterium,defense response,negative regulation of defense response,innate immune response,defens…	GO:0031348,GO:0042742	negative regulation of defense response,defense response to bacterium	FALSE
HanXRQChr13g0392641	HanXRQChr13	Putative zinc finger%2C RING-type%3B JmjC domain%3B AT hook%2C DNA-binding motif%3B Zinc-finger domain of monoamine-oxidase A repressor R1	GO:0005488	['binding']	Green12	0.56	Root33	0.46	FALSE	GO:0009610	response to symbiotic fungus	GO:0052033	obsolete pathogen-associated molecular pattern dependent induction by symbiont of host innate immune response	FALSE
HanXRQChr13g0393201	HanXRQChr13	Probable bifunctional inhibitor/lipid-transfer protein/seed storage 2S albumin superfamily protein			Green39	0.47	Root3	0.16	TRUE	GO:0009616	RNAi-mediated antiviral immune response	GO:0009616	RNAi-mediated antiviral immune response	FALSE
HanXRQChr13g0393771	HanXRQChr13	Probable PLAC8 family protein	GO:0005886, GO:0016021	['plasma membrane', 'integral component of membrane']			Root23	0.23	FALSE	GO:0009817,GO:0006955,GO:0002376,GO:0045087,GO:0006952,GO:0031347	defense response to fungus,immune response,immune system process,innate immune response,defense response,regulation of defense response	GO:0006952	defense response	FALSE
HanXRQChr13g0395791	HanXRQChr13	Putative EF-hand domain pair			Green24	0.72	Root48	0.06	TRUE	GO:0006955,GO:0006952,GO:0045087,GO:0002376,GO:0009610,GO:0031347,GO:0052542	immune response,defense response,innate immune response,immune system process,response to symbiotic fungus,regulation of defense response,defense response by callose deposition	GO:0031347	regulation of defense response	TRUE	Qbsr-13.3	C	-13866038
[truncated: 294 more rows]

## Sheet: Defense-related_GO_terms_consid
GO ID	Description
GO:0002213	defense response to insect
GO:0002215	defense response to nematode
GO:0002218	activation of innate immune response
GO:0002220	innate immune response activating cell surface receptor signaling pathway
GO:0002229	defense response to oomycetes
GO:0002237	response to molecule of bacterial origin
GO:0002238	response to molecule of fungal origin
GO:0002239	response to oomycetes
GO:0002250	adaptive immune response
GO:0002252	immune effector process
GO:0002253	activation of immune response
GO:0002376	immune system process
GO:0002429	immune response-activating cell surface receptor signaling pathway
[truncated: 65 more rows]
